# Supplementary material for: Genome-Wide CRISPR-Cas9 Screen Reveals the Importance of the Heparan Sulfate Pathway and the Conserved Oligomeric Golgi Complex for Synthetic Double-Stranded RNA Uptake and Sindbis Virus Infection
Source: mSphere. 2020 Nov 11;5(6):e00914-20. doi: 10.1128/mSphere.00914-20 (PMC7657590; doi:10.1128/mSphere.00914-20)
Supplement: DATA SET S1 [file mSphere.00914-20-sd001.txt]

sgRNA	Gene	RRGD1_input	RRGD2_input	RRGD3_input	RRGD4_dsRNA	RRGD5_dsRNA	RRGD6_dsRNA	RRGD7_sinv	RRGD8_sinv	RRGD9_sinv
MAGEA10_GGGCTCCAGCAGCCAAAAGG	MAGEA10	705	541	672	533	374	406	30	40	28
NRP1_GATCGACGTTAGCTCCAACG	NRP1	421	435	461	295	177	449	34	25	24
ANKRD34C_GGCGTGCATCACCAAACATG	ANKRD34C	133	107	151	56	77	163	11	9	14
TTI1_CCAAGTTCTAGAGCTAGACG	TTI1	352	346	453	275	211	370	25	32	16
DR1_CAACGATGCTCGAGAGCTGG	DR1	832	713	938	539	332	238	13	26	12
GFRA3_TGGTCACTGTGTCTTCATAG	GFRA3	269	400	399	332	307	255	19	32	27
EPHB6_AATAGACTTTGCCCCCGTAG	EPHB6	537	508	707	484	491	358	30	36	21
HYAL4_TGCCTGTATTTGTCTACACA	HYAL4	355	353	469	254	470	876	50	67	50
DAGLB_AGCTTAGACATAGACTTCCG	DAGLB	297	323	278	192	116	62	10	8	7
NTRK1_CTGGAGCTCCGTGATCTGAG	NTRK1	882	713	869	963	497	745	51	59	48
MRPS9_AAGTTATTGACATCGCAGTG	MRPS9	887	801	891	792	647	571	48	73	41
QARS_ACTTGACTCGATAGGCTACA	QARS	519	647	585	334	252	239	18	27	24
ANKRD36B_TGCAGAAGATTATGCCAGTG	ANKRD36B	660	687	614	768	303	460	25	39	24
FH_GGTATCATATTCTATCCGGA	FH	203	280	186	253	358	187	25	24	14
FGFR4_GGTAACTGTGCCTATTCGAG	FGFR4	259	255	301	207	177	320	23	20	20
GDI1_CAACGCCCTCAAAGGTCTTG	GDI1	204	306	240	159	189	251	20	32	21
ATP8A2_ATCTGCTCATACAAGAATCG	ATP8A2	477	509	515	421	247	279	32	36	24
MYO7B_TGCTTGGTAGTACACCTCGC	MYO7B	458	492	514	488	578	462	654	75	58
SNF8_CAAGTATAAGGAGCGAGGGA	SNF8	360	316	370	291	189	283	11	20	18
THOC3_ACGGGCGTCGCCTAGCCTCG	THOC3	207	203	258	96	181	157	14	10	19
OR9K2_GAAATCCCTCAGTCACAATG	OR9K2	541	320	519	458	267	325	21	33	30
RBP2_ACGTACTGCAATCTTGCGGG	RBP2	688	826	775	646	415	380	32	39	27
CCRN4L_CAGGTGACACCAAATACTCT	CCRN4L	473	396	458	307	171	115	11	20	11
SYT10_AAACAACAACCAGCATTGGG	SYT10	345	358	417	392	480	282	22	37	24
TMPRSS7_TCATAAACCGGACCTCTGTG	TMPRSS7	241	281	320	374	178	176	16	17	15
CARTPT_ACCGACCAGCTCCTTCTCGT	CARTPT	401	315	360	277	315	277	25	30	26
KIAA2022_CCTTAAATAAACCATGCAGT	KIAA2022	435	434	425	508	396	219	18	25	14
KIAA1524_GCAAAAACACCGAATCAGTG	KIAA1524	526	165	372	173	125	293	13	25	19
RBP4_AGTCTGTGTCGACGATCCAG	RBP4	330	240	354	266	293	206	26	25	13
IRS4_GCTGTGTCTAACCGACGAGG	IRS4	215	87	217	165	128	194	10	19	9
PRAF2_TCATACGCTCCTGAGCGCGC	PRAF2	468	511	510	624	206	197	16	26	9
CRTC3_GCAGATGTCAGCCTGAACCC	CRTC3	576	353	567	424	165	278	19	28	18
SCPEP1_AAATAAGGGGCTCTACAGAG	SCPEP1	503	281	374	266	149	206	21	31	16
FOXE3_CAAAGCGTTCGGTGATGAAG	FOXE3	563	461	661	671	618	364	42	39	26
ENO3_TCCCGCACGGCACATCACTG	ENO3	191	186	223	121	171	68	15	21	11
SLC35F5_AATTTCACAGGCACATACAG	SLC35F5	545	341	511	375	181	154	17	23	12
RCVRN_AGCTTCGATTCCAACCTCGA	RCVRN	343	401	412	356	253	278	20	27	21
MEN1_GAACGTTGGTAGGGATGACG	MEN1	395	431	522	363	271	304	26	37	20
NME1_GGCTTCCGAAGATCTTCTCA	NME1	400	419	493	302	349	283	21	23	21
TMEM246_TCAAGCTGTATCACCCCGAG	TMEM246	582	644	614	708	588	625	48	65	47
SMAD9_TGAACTGAACAACCGAGTTG	SMAD9	614	671	686	689	276	362	30	19	20
TSEN2_GGTATCAGCATAGTGTTGAG	TSEN2	580	776	658	583	540	302	27	42	19
ACCS_GGGGAGTATACATCACCCAG	ACCS	422	572	553	512	463	352	29	46	26
CPQ_GAAGGAATCAGTATCTGGGT	CPQ	477	476	515	373	179	320	18	21	17
OR10G9_CAAATAGTGCTGGATCTGGT	OR10G9	403	198	377	224	125	164	11	18	16
BHLHA15_CGTGGGGGATGACTTCACGC	BHLHA15	225	146	266	214	199	67	16	14	5
IPP_ATGATCCAGTTACTAAACAG	IPP	667	713	668	407	379	577	40	44	40
FCN2_ATCCACGCCCTGACCGCCCA	FCN2	382	306	392	422	179	232	19	26	13
BAHCC1_AGACTCCATAGGGTGCAGCG	BAHCC1	365	463	404	261	249	196	12	27	14
APOBEC3H_AAGGCCTTACTACCCGAGGA	APOBEC3H	648	757	836	733	700	360	33	50	29
MPHOSPH8_GTCCACGGACTCAGCCGAGG	MPHOSPH8	837	661	1040	950	343	441	30	37	26
C2orf49_CTTCCATCAAATACGATGAG	C2orf49	448	599	497	483	173	306	19	17	16
SLC47A2_AGCCCCAACAAGAAGCACGT	SLC47A2	564	719	665	692	579	493	44	51	36
CYP1A2_CAGCGGCAACCTCATCCCAC	CYP1A2	627	493	674	487	563	541	42	55	52
JMJD8_GTTCCCAGCAGGCCAAATGG	JMJD8	408	287	412	258	142	127	8	16	11
ZNF770_ACAAACCCAGAGAACATTTG	ZNF770	247	233	274	182	202	62	9	17	11
MZT2A_GCTGGCGCTGCGGCGCAAGA	MZT2A	645	672	627	456	411	454	29	35	21
COQ10A_ACTCGGAGCGTAGAATCATG	COQ10A	254	139	260	127	71	86	7	3	8
LHX4_GAGGTAGAATTCGTCCCCCG	LHX4	327	336	393	299	175	184	11	20	13
ZNF782_ACTCACAAAACTCTCACAGG	ZNF782	599	694	866	725	785	502	54	66	39
ATP11A_GAATGCAGAGATACACAATG	ATP11A	212	286	268	175	117	79	11	16	6
CARD8_ACCTGCAGCACCATGAACAG	CARD8	540	506	625	546	222	244	18	22	17
SLC2A5_CGTGGTCCCCATGTACTTAG	SLC2A5	301	266	364	192	235	107	13	13	10
NSUN5_GTTGATTATTTCAAGAGACA	NSUN5	185	263	235	218	159	141	10	22	6
C2orf82_CTTACCTGTGAGCACCGCAG	C2orf82	284	369	328	273	270	283	20	21	7
C1orf68_TACTTCACATAAGTTTGAGT	C1orf68	446	388	440	253	263	241	20	40	21
POLR2G_CGGCCCCAACTTGCTCAACA	POLR2G	346	385	341	359	341	332	20	28	22
VAV1_CACAACCCACAGCGACACGG	VAV1	754	492	753	838	702	780	44	66	35
PRR4_CTAGGTAGGAGTCCTTCAGG	PRR4	250	288	272	288	264	112	13	15	23
EFCAB1_TGACGGATTCATTTCAAAGG	EFCAB1	333	319	340	266	237	158	16	15	9
KRT10_TTGAGTCAGATCAACACCCG	KRT10	509	441	627	648	430	386	31	41	34
KRTAP9-6_GCTGCTGCAGGTGGTCACAA	KRTAP9-6	591	567	679	504	394	517	30	38	40
C14orf79_TGAGTGATGACAGTTTGGAA	C14orf79	370	388	416	509	175	282	15	18	16
GNS_TCACAACGTGATGATTATGT	GNS	282	160	239	159	118	228	11	12	8
SLC16A3_GCTTCATTGACATCTTCGCG	SLC16A3	252	302	287	276	90	178	8	17	10
PCDHB2_AATTTACAAGACAGTCTCGA	PCDHB2	268	241	319	237	91	89	8	8	3
DCTN6_TTAGGGTGGATCACTGTCCG	DCTN6	142	202	159	65	129	96	5	4	12
KRTAP4-5_TGGGCTGGTAGCACACAGAC	KRTAP4-5	122	145	146	107	71	9	1	5	7
KLC4_GTGGATATGAGATCCCAGCA	KLC4	696	564	842	740	496	319	28	51	23
OR52E6_GCCACCATTCCCAAAATGCT	OR52E6	483	257	423	203	156	205	18	26	15
OR52M1_CTTGACATGTGGCGACAGCA	OR52M1	873	748	941	716	729	795	54	76	56
ZRANB2_ATCTGATGGTGAATATGATG	ZRANB2	477	337	418	220	170	156	10	22	16
RIPPLY2_GGAGAACGCGGGAGGCGCAG	RIPPLY2	177	149	218	117	58	65	5	7	8
EDAR_GGCACCAAAGACGAGGACTA	EDAR	609	548	801	743	711	571	43	55	50
TGFBI_GCTCGGCTTACCCGTGCTGG	TGFBI	413	480	437	430	293	309	42	58	1023
ZIK1_ACAGGATTGAGTCTTCTGTG	ZIK1	333	375	286	316	142	132	10	13	10
TMEM41B_AGCAGTAAAATGGTCACAGC	TMEM41B	657	723	781	705	575	308	34	33	25
SLC47A1_GAGGTCGGGAGCTTCCTCAG	SLC47A1	129	243	180	119	233	58	9	12	6
CALCB_CCCGGCCACACTCAGTAAAG	CALCB	516	540	597	593	417	394	26	44	26
HS3ST1_CGAGGTCCACTTCTTCGACT	HS3ST1	425	371	573	361	418	288	20	37	27
FOXH1_CTCCAACCGATGCTTCCGCA	FOXH1	195	156	203	117	85	90	7	15	9
TMCC1_ACCAGACCCTCAGCGCACAA	TMCC1	314	550	339	359	73	199	10	13	7
PPAPDC1A_CTATTAAATTAATAGTGGGA	PPAPDC1A	264	458	405	374	227	164	12	11	11
KCNMB3_CATGGCAAACCCCAGCATCA	KCNMB3	518	661	664	553	618	645	44	51	28
NPY5R_TGGGAAATCAGAATTCCGAG	NPY5R	271	164	295	141	199	292	62	69	793
KLF7_ACCTACAGACGGAGCCCCGG	KLF7	614	595	749	795	420	249	25	33	18
FDFT1_GAGTGAAAGTTGTGTAACAG	FDFT1	364	443	512	488	406	237	26	38	13
KRT32_CCTGGCCAGCTACCTGACGA	KRT32	446	495	439	351	226	235	17	21	8
RAB3GAP2_ATCACCATAAGATCATTGGT	RAB3GAP2	420	375	501	564	468	420	27	47	33
PTGER1_GCCGACGTGTTGGGGACCCA	PTGER1	771	667	769	404	430	372	26	41	28
BIRC6_TTGCACTCAAGGATTCAACA	BIRC6	334	279	353	293	167	340	14	30	25
IKBIP_ATGAAGAGGTGCTCACTCAA	IKBIP	756	763	844	724	606	805	54	81	44
ATL1_GGGAATAAAATCACCTGCCG	ATL1	228	235	320	247	186	76	14	9	12
ICA1L_CAGGCACGCACAGAATACAG	ICA1L	241	143	297	175	111	141	13	9	12
OR5M8_GGATGAGGACAATCATGCCA	OR5M8	171	166	205	264	133	128	6	27	7
ADGRB3_AGGCGAATAAGGACCTGTCA	ADGRB3	562	651	674	412	478	346	19	46	32
SLAIN2_TCACTATCTATAGAGGACTG	SLAIN2	450	379	453	409	185	198	14	23	12
TEX101_TCAGCAAATGCTGGATACGA	TEX101	329	211	404	225	262	172	13	12	22
RNASEK_AAGCGGGCTCGGAAAGCGGT	RNASEK	534	543	609	456	334	344	14	40	24
DPEP1_ACACGTGAGCCAAGTCGATG	DPEP1	778	827	942	874	644	727	36	63	42
NYAP1_AGCCTTCCGGACCCAACTGT	NYAP1	311	211	307	276	263	195	19	18	14
HACE1_CATATCAATTCCATTACTGG	HACE1	411	522	497	663	239	274	15	26	12
NGF_ACACCGAGAATTCGCCCCTG	NGF	745	974	1001	525	572	440	32	42	28
C1orf189_GACCGTCTTCTTAAGTCCCA	C1orf189	529	646	606	482	412	410	32	34	23
TRMT1_AGCACCAGAGGGTGTCGGAG	TRMT1	270	246	325	190	181	159	10	15	10
CTSA_GTGGTGCTTTGGCTCAATGG	CTSA	448	368	466	355	373	274	20	40	19
MED9_TTGATGATGTTGTGAACCAA	MED9	782	729	916	571	678	401	31	56	38
IFNA21_CCCAACCTCCTGTATCACGC	IFNA21	464	432	467	339	393	240	21	30	31
FAM96A_TAGATTTGATTAGAACTATC	FAM96A	294	183	272	135	58	122	12	13	3
NAGLU_CAGAGCGCGCTCCACCGACA	NAGLU	166	211	203	101	101	97	6	8	4
NAPSA_CTCCACCAGTACATCCATCG	NAPSA	589	393	725	657	319	475	39	37	29
STX17_ACTTTGTTTGAAAGTCCGAA	STX17	262	267	345	284	221	296	30	24	11
GABRA2_AGATGCATATACAACTTCAG	GABRA2	259	292	286	234	238	219	18	26	13
UBFD1_TGGCTACTGAGGCTCCCGCG	UBFD1	104	105	145	97	78	51	5	4	7
CXorf40A_ACTGGGAAGGCGATGCCTGG	CXorf40A	310	456	362	312	189	180	10	13	16
JARID2_TGAGATTGTGTGGTTGACAG	JARID2	392	276	436	289	196	352	21	29	13
NUP133_GGGACAGACTCAGCCCACCG	NUP133	183	260	291	359	197	61	18	19	7
CYP3A7-CYP3A51P_CTGTCTCCAACATTCACCAG	CYP3A7-CYP3A51P	358	377	414	298	283	325	23	23	22
DNAJC28_GAGACTTTGACAATCTCAGT	DNAJC28	241	226	284	247	180	218	14	18	15
RGPD1_GAACATCTTCTAGATTGTGA	RGPD1	591	694	702	518	306	415	22	40	25
IL19_GAACCTCCTGGCGTTCTACG	IL19	232	192	249	240	107	153	7	16	13
CORO1C_CAATGACCTGATCGTTATGT	CORO1C	559	487	582	708	668	269	39	53	25
ZNF75D_TCTTTCTGGAACACACCCAT	ZNF75D	243	259	319	174	115	159	7	7	11
PPM1L_CAACGTGGGTGACTCGCGCG	PPM1L	228	203	264	271	99	112	11	12	12
PPAP2B_GACGATTCAGAACCCCTACG	PPAP2B	490	473	542	681	412	293	17	29	19
YIPF6_GATGCGAGATCTCATAGGAA	YIPF6	559	761	664	505	507	312	24	44	33
CCDC150_CTGCGAGGCAATCTTCAGAG	CCDC150	210	172	258	151	90	52	5	1	3
TATDN1_TAATGAAAAGAAATAGAGAT	TATDN1	180	135	145	156	149	77	2	9	9
CSNK2A2_AGTTTACCTGATAGTCCACG	CSNK2A2	587	460	645	477	219	248	19	27	20
PROK1_AGTCAGACACAGTTACTAGG	PROK1	600	415	626	626	245	341	29	28	16
BATF3_GAGTTGCTGCTCAGAGAAGT	BATF3	273	210	341	238	137	199	20	10	13
AMPD3_CACCTCACTTACTAAATCCG	AMPD3	531	468	536	315	292	275	14	34	20
XKRY_AAGAATGCCAGAGTCACTAC	XKRY	865	904	912	540	782	705	40	67	46
SPINK13_AAACAGGTGCTGTCACATTG	SPINK13	568	583	642	422	275	937	45	54	39
OBFC1_GGGGACACGATCCGAGTCAG	OBFC1	462	326	467	473	350	427	28	41	18
TNRC6A_TATTGGTGATTACAATCGAA	TNRC6A	137	215	125	136	61	37	3	4	3
P2RY10_AATGAATATGAGGATATAGG	P2RY10	142	207	149	173	80	29	7	9	4
PGAP2_GCGATAGCAGGAACACGGGG	PGAP2	657	646	757	632	501	329	28	36	23
G6PD_TGCCCGTTCCCGCCTCACAG	G6PD	517	448	672	565	374	214	16	33	22
HRK_GGCGGCGGTGAGCTGCGCGG	HRK	264	204	251	159	172	285	19	19	11
ANGPTL6_GGAGTGTATGAACTGCGAGT	ANGPTL6	546	716	512	559	514	484	42	41	41
LIN7C_TTTGGTAGCTCAACAACTCG	LIN7C	424	304	450	400	180	216	24	25	14
TRIM50_GGCAACACGGTGGTGCAGTG	TRIM50	722	648	792	573	350	597	26	46	28
ZNF256_CTAACCTGTGACACCCGCTG	ZNF256	697	802	832	692	690	463	47	56	33
CLDN19_TAGTTGGCATGAAGTGTACG	CLDN19	483	388	505	490	211	126	14	20	12
MAGEB17_AGGTGAAGACCAATGTCTCG	MAGEB17	759	679	745	610	402	239	26	28	19
CDH5_TTTGGTACATGACAGAGGCG	CDH5	279	228	300	166	168	319	27	30	11
MAFF_CGCCGCACACTCAAAAACCG	MAFF	87	21	71	28	20	22	3	7	2
SLC22A20_TGGTGGACGGGAAAACACTG	SLC22A20	395	182	378	212	161	99	13	15	13
TSPAN33_GTCATCTCGGTAGTGCACAA	TSPAN33	771	750	784	934	555	731	58	42	36
TSPAN10_TGTTCCAGCGTCAAGGATGG	TSPAN10	750	454	714	427	330	315	21	36	31
CUX2_GGCTACTCTGGCCAGCCCAA	CUX2	712	694	839	736	1140	659	62	75	73
KIAA1324_ATGGAAACGACCGTTCTCAG	KIAA1324	668	515	665	454	238	422	26	32	20
CCDC158_GCCTTGAAGAGCGAGTGTCA	CCDC158	515	654	579	468	504	311	31	36	30
IGFL3_CTCCTGTTGGCTCAGGACTG	IGFL3	801	492	881	796	397	424	27	38	31
ATG13_TTTACCCAATCTGAACCCGT	ATG13	581	581	477	505	233	536	28	38	31
PLA2G12B_AGAATGGAGTCTGTCAGTAC	PLA2G12B	247	191	243	226	141	70	8	14	4
SHOX_CCTCGCGCATGAAGGCGTCG	SHOX	289	405	344	330	197	97	9	14	9
PPARD_AGGAGCCCCAGAGCTCAATG	PPARD	801	820	1039	830	473	446	38	50	26
TMEM154_GATACAGAACCTTCTAGCCA	TMEM154	343	396	454	368	204	185	13	22	7
OVCH1_AATCCACAACTTACTCACTG	OVCH1	806	931	943	758	741	430	55	63	40
LRIG1_AGTGGTTGGTGATGACACAT	LRIG1	290	337	362	262	382	129	15	20	15
TEX101_ATCCTCACAGTAGTTACTGT	TEX101	678	471	659	632	497	394	25	42	30
C5orf22_AATATGGTTTCATCCCACAT	C5orf22	490	522	570	543	352	303	23	34	25
GLMN_GAAGAGATAGCTGATTCCAA	GLMN	469	384	470	234	392	260	23	30	25
CGB7_TGGACTCGAAGCGCACATCG	CGB7	211	373	250	221	159	517	19	34	27
ESR1_TCAGATAATCGACGCCAGGG	ESR1	551	597	501	516	373	447	65	1040	47
BBS2_AGAGAAACATCAGATTCCAG	BBS2	150	75	168	29	73	153	8	14	9
RPAP3_GCAATTGAATGCTATACTCG	RPAP3	134	101	136	134	82	12	2	3	3
ZNF16_CCAGATCTTTCTCCCCTAAG	ZNF16	418	532	490	376	325	244	18	29	14
SEMA3G_GGTGGGTCTTGACAAGGACA	SEMA3G	265	282	288	206	108	204	8	14	13
TMEM184A_ATGATGTAACGTTGCTCCTG	TMEM184A	831	910	1005	1040	711	665	58	63	47
NCKAP5_CAGTGTTCATCCCTCGTGGG	NCKAP5	260	209	245	127	207	77	9	15	8
SCN11A_GATGCGGAATACCACTAGGA	SCN11A	295	397	509	405	319	130	10	19	14
TTL_ACAGTTGGTGAATTACTACA	TTL	287	271	357	233	200	228	14	21	10
KRTAP19-2_GAAGGATGCAGATATGGTTG	KRTAP19-2	669	880	831	727	713	567	42	73	50
MAML1_AGAACTCCGCGAATAACCAG	MAML1	471	290	552	258	243	287	12	27	28
38231_ATGCAGTCAACAACACAGAG	38231	688	617	771	559	563	541	731	73	50
DUSP27_CCGAGGACATCGAGTCTGCG	DUSP27	322	241	394	224	352	332	26	45	23
GPATCH2_GTATAATGTGCATCACCCGT	GPATCH2	559	602	629	540	425	317	40	55	31
GART_TGGCCTTCACAACCAAAGCA	GART	466	473	669	411	228	354	29	29	23
FBLN7_GTGAACGAGTGTGAGCTCTA	FBLN7	390	421	436	453	301	290	27	29	14
SMG8_ATACGCCATGCAGTTACATG	SMG8	930	875	1038	708	704	745	49	73	55
SNX24_ACACTTGCCCTCTCTACCAA	SNX24	917	994	959	800	772	983	72	90	67
C15orf40_ATAGCCATCCATGCAAAACC	C15orf40	419	371	487	472	125	145	7	19	5
GNE_ACATGAGCATCATTCGCATG	GNE	291	191	283	227	115	166	13	11	8
TMPO_AGTTCGGTACTGCCCAAAGG	TMPO	674	540	674	518	272	502	28	44	28
FUCA2_TTGGCCTGGTCAAACCACGC	FUCA2	584	387	657	328	333	308	35	36	21
ZC3H13_TACCAGAAGATATCGCTCTG	ZC3H13	486	621	592	546	375	491	26	41	28
CLUL1_TCACTGCGCACCCACTTGGA	CLUL1	606	693	753	592	363	452	28	39	32
LOC388780_AGGTGGAGGAAGGACCCGCG	LOC388780	585	677	803	587	324	308	23	31	16
TMSB10_GGCAGACAAACCAGACATGG	TMSB10	69	66	112	63	53	78	3	8	2
MFNG_CATTGCAGTGAAGACGACCC	MFNG	416	231	431	201	245	417	26	24	16
KRTAP12-4_GCAGGTGGATACCCCACACA	KRTAP12-4	283	374	314	241	250	161	11	23	18
PCNXL2_CCCTCAATGTGACACCATCG	PCNXL2	418	411	532	434	423	405	29	34	27
NMNAT3_CTGACTGACCTGTTTGGTGT	NMNAT3	542	373	523	332	230	278	15	34	21
MCUR1_GTCTTCCAGTAAGCACACTA	MCUR1	334	328	390	364	206	117	15	16	9
DEFB113_ACAAGACACAGTGAAGACAA	DEFB113	350	384	414	593	269	319	25	24	24
FAM228B_GAAAAAAGCACAATATGACA	FAM228B	228	74	194	70	50	148	10	10	12
C20orf173_CACTTCCCGGAACTGAACCA	C20orf173	335	340	357	403	232	223	17	29	20
TSPO_GGGGGGCCATGCCCAGTTCA	TSPO	319	421	342	403	309	178	19	19	23
WDR48_AATGAAGCTTAAAGGGCACA	WDR48	781	975	864	575	449	515	40	44	30
SLC6A5_GAGTACGACATACGGGAACG	SLC6A5	347	210	431	325	309	120	19	28	15
NBPF20_AAGTCACCTGGGGCATGGTG	NBPF20	721	744	813	781	786	518	49	55	44
NFXL1_CGGAGGAGTCGCGACCACGG	NFXL1	530	571	571	670	354	277	18	46	21
RAB35_GTATTATCGGGGGACCCACG	RAB35	415	390	415	213	461	339	30	36	20
SAPCD1_AGAGAGAACAGGATGCCCTG	SAPCD1	473	510	444	266	334	481	27	27	26
RBMX2_TTATAAAATAAATAGATATG	RBMX2	140	236	173	64	48	93	4	8	3
CD5L_CTCATACAAAATACCACTAG	CD5L	313	449	411	427	352	211	22	20	17
TUBE1_ACTTTCCAGAATTCACCATG	TUBE1	638	568	685	619	237	307	20	21	17
HIST1H3G_GCTCAGTCGACTTCTGATAG	HIST1H3G	293	254	332	203	153	189	6	12	14
IFRD1_TGATGGGTCAGCTAGTATGC	IFRD1	397	417	409	339	355	209	24	30	18
MROH5_TCACGTCCAAGTAGCCATTG	MROH5	766	898	1040	767	600	625	45	67	37
PGM5_GGTTAAGATAGATATCCACT	PGM5	357	312	361	327	197	196	17	18	9
SDC2_GAAAATGGACCCAGCCGAAG	SDC2	156	51	188	89	61	80	5	10	6
CCDC173_GAAGAAGAAATATACAAACA	CCDC173	184	141	209	191	304	50	7	14	11
TRPM6_GGAGCGTGGATAATAACTGA	TRPM6	443	544	448	514	328	381	21	33	12
SPTBN2_TTTCCCGAATCTTGTCGGCG	SPTBN2	168	187	185	151	181	188	11	17	12
FAM110A_GGCTGTCACACAAGTCGATG	FAM110A	228	186	293	282	130	116	6	8	6
DPH1_GATGGGTGACGTGACCTACG	DPH1	291	210	363	436	201	121	15	12	12
SLC25A33_AGACCAACATCCGTGACACC	SLC25A33	1171	1262	1410	976	742	1404	94	101	73
AZI2_GTCTTCACTGCATCCTACAG	AZI2	509	396	579	666	351	408	34	47	25
EIF3C_AGGATGCGGATATAGAACCG	EIF3C	471	379	466	279	342	201	18	23	19
RBMY1D_TGCCAAAGATATGAATGGAA	RBMY1D	118	163	208	172	155	89	8	7	9
RBM48_AAAATGTATGTGTTCATCCG	RBM48	421	288	434	237	144	224	13	24	13
PI3_AAAGCGCAAGAGCCAGTCAA	PI3	333	398	413	383	349	161	20	31	15
GALNT5_ACTAACCATGCTTTAACTGG	GALNT5	535	349	491	315	314	274	22	37	16
TIMP4_CTTCTAGTTTCACACCACAG	TIMP4	466	353	501	416	211	201	21	13	16
ZC3H12B_CTAACATTGAATAGTAGCCA	ZC3H12B	285	153	275	314	217	133	10	17	14
MRGPRX3_AGCAGACCCTGAGCTTCACG	MRGPRX3	410	398	480	393	261	214	18	21	19
SLC30A8_ATGAGTACGCCTATGCCAAG	SLC30A8	585	430	664	731	449	970	53	52	45
SH3PXD2B_TCCAGCTGAAAAATGACATG	SH3PXD2B	151	126	167	218	57	176	10	16	8
ZNF385C_TCACTGTCACCTTACACGTG	ZNF385C	446	287	451	323	359	214	32	36	16
COL9A3_CCAGGTGGGATCGGCCTCCG	COL9A3	587	605	690	508	467	289	29	45	24
ZNF584_AATGCGTTATCAGATGGTCA	ZNF584	300	306	357	360	414	110	14	17	13
IMMT_GCGAGAAGAAATCTGCTCAG	IMMT	406	388	503	335	373	327	24	35	17
SLC6A17_CATGACGGACCAGAACGGGG	SLC6A17	461	486	509	485	350	229	29	25	29
CNTD1_GCTGAACACATGACACAAGA	CNTD1	274	142	294	271	158	100	12	18	7
MCHR1_GGAACTTCGTGGAAGAGATG	MCHR1	367	167	375	233	94	238	18	21	11
SIRT3_TCTACACGCAGAACATCGAT	SIRT3	172	172	237	109	185	120	11	9	9
DUSP1_GCAAACAGTCGACCCCCATG	DUSP1	273	202	320	299	138	152	9	12	5
RCVRN_CGTTACCGTCCACGTCGTAG	RCVRN	210	230	271	268	119	106	12	9	11
FBXO16_GCACAACGACAAAGGCTCCG	FBXO16	661	744	824	632	732	465	33	53	36
C20orf24_CCACCGTACCTTATCCTCCC	C20orf24	182	103	203	168	145	195	13	11	11
KRTAP4-3_TAGAAATGCAGCAGCTGGGG	KRTAP4-3	617	399	652	344	238	285	27	30	23
OR2T10_TCAAGTCTATGAGTGAGAGC	OR2T10	395	363	510	325	255	575	29	44	32
HBEGF_CCTTGTATTTCCGAAGACAT	HBEGF	292	391	347	391	322	285	17	33	23
ZNF528_AACTGAGGAATTGTCACTGA	ZNF528	966	1236	1130	1112	1018	815	62	90	49
CDC14B_GATCTTCTTCACACCCGGCG	CDC14B	549	557	669	616	416	410	31	43	28
RAB41_CGAAGCTGTTGTACATGAAG	RAB41	577	517	682	478	305	212	20	29	13
NDC1_ATAAATACTGTGGTGCAGAT	NDC1	679	701	707	455	350	445	42	41	21
NPAS1_TCCACGGACAGGACGCCACG	NPAS1	304	210	305	302	177	173	19	16	5
ZBTB16_GGAGCTACACTATGGGCGAG	ZBTB16	403	370	464	348	318	274	26	37	15
C9orf40_GATCGCCTGTCTCCAGACCG	C9orf40	557	517	547	493	170	226	16	27	13
PCDH17_GTCTGTGAATCCCACGAACG	PCDH17	527	541	542	578	333	291	21	19	15
RSBN1L_CTCCAGTGTACACTGCCATG	RSBN1L	649	699	820	651	974	742	75	80	47
YIPF6_ACAATGCGAGTGTCACACAA	YIPF6	814	851	995	865	599	767	56	60	46
GPX5_TGTGCAAACAAGTCCCAAGC	GPX5	237	221	377	179	272	214	18	20	12
TOMM5_CCGGGTCCAGCTTCGGCGCG	TOMM5	164	147	193	156	136	320	18	29	24
USF1_GCCAGCGCTCAATTGCCCCT	USF1	500	442	618	410	277	320	18	27	12
ZNF180_TCTTCACATGAAGATAACCA	ZNF180	440	399	433	257	160	521	32	40	22
MYO1G_GTGTCCTTGCCATCACGCCG	MYO1G	713	801	853	760	427	393	36	34	23
VWF_GGCCTGTGTGGGAATTACAA	VWF	411	433	444	386	306	212	16	24	17
RNF10_CAGATGACAATCTTAAAGAG	RNF10	292	262	273	206	122	100	10	13	10
ALKBH5_CCTGTACAACGAGCACACGG	ALKBH5	255	148	205	176	145	69	9	14	11
HIST1H2AB_GGCAACTACTCCGAGCGCGT	HIST1H2AB	403	339	396	440	156	302	11	22	13
SLC4A1_TACCACACCACATCACACCC	SLC4A1	608	508	708	447	376	305	26	40	24
CCDC121_AACTGAGCGAGCCAGACAGG	CCDC121	759	608	836	638	406	911	45	76	50
LBR_ATACCCATCCAATCAATCCG	LBR	383	395	451	313	422	302	24	38	20
LRRC37A_TGAGCTGATTGTTGAGCCAG	LRRC37A	245	405	300	141	66	146	7	5	8
RPP14_TATTCTCAAGATGGCTGACA	RPP14	527	432	627	575	240	506	41	34	26
SLC22A18_CCCAGGTTCGCAGACCAGCG	SLC22A18	442	413	547	502	447	235	24	41	21
FXR1_TGGTTCGAGTGAGAATTGAA	FXR1	109	119	117	76	43	15	0	1	1
MEX3D_AAGCCCGCGAACACGTCGGG	MEX3D	600	709	747	750	603	502	37	51	41
SIKE1_AATGGTTGCTAAAAAAGCGG	SIKE1	191	83	184	97	97	185	11	18	13
FAM120B_TGGCAACGACATAATCCCAG	FAM120B	376	352	330	388	156	343	18	21	13
PLEKHA7_ACAGAGTCCTGTCACGAATG	PLEKHA7	320	346	365	327	354	206	28	14	26
GALK1_TTGACATAGTTGGCCCACCG	GALK1	482	390	544	340	376	251	33	23	18
PRPS1L1_ATGCTTCCCTTATGCCCGAC	PRPS1L1	793	853	882	763	841	500	71	65	45
C10orf105_GAGCGTCATGAACAGCAGAC	C10orf105	679	699	761	681	628	519	42	52	29
FOXD2_GACGCAGACATAGACGTGGT	FOXD2	523	621	594	538	499	501	38	62	41
ATRN_TGTTTACGACCATAGGACCA	ATRN	227	137	194	103	116	96	9	16	7
IGSF5_AGTCCAACTTTGCCCCAAGT	IGSF5	450	505	504	401	421	188	24	36	18
OSBPL9_ATGATGAGAGGCTCTCGCAG	OSBPL9	821	766	942	517	400	518	37	38	41
SPTY2D1_ACTCTGCGTGATTGTACTCG	SPTY2D1	728	631	722	640	396	399	29	42	29
PHKG1_TCCATGAATGAGGACCACCC	PHKG1	429	371	487	305	181	124	14	18	12
GATA3_CAGGGAGTGTGTGAACTGTG	GATA3	798	904	899	701	568	595	48	72	48
PKMYT1_GGGAGAATCCAGGTTCTGCG	PKMYT1	215	270	302	180	70	91	10	5	3
DENND5B_GCTGGACAACGACTTGAGGG	DENND5B	658	399	703	489	252	595	67	881	55
NT5C3A_GAGGAAGTTATTCGTCAAGC	NT5C3A	185	317	195	165	161	172	14	14	12
CPLX3_GCGGCGAGGATAAGGGAGAT	CPLX3	584	681	709	555	626	735	60	54	39
MMP11_ACCTTTACTGAGGTGCACGA	MMP11	749	657	757	765	1068	839	79	109	50
IRGC_ATAGGGCGACGGTTGCATCG	IRGC	684	696	674	813	329	471	36	39	25
CRX_GGCCCTAAGTGGCCCCAGTG	CRX	73	95	93	142	55	82	7	7	7
CCNO_CTACAGACCTTCCGCGACTA	CCNO	384	286	425	285	258	223	18	28	18
IFNE_GTACCAAAAAGGACACACTC	IFNE	778	744	853	494	622	400	36	54	34
SLC22A6_AAAGGGCAGTCCCCACTGCG	SLC22A6	627	521	646	565	439	380	38	43	21
RBM24_AGTGTAATCAATGTAAGGGG	RBM24	176	149	171	189	56	50	5	6	5
LIG4_ATATCACTGAGTCCTACAGA	LIG4	613	601	687	573	609	622	60	693	44
HDAC1_GGAGATGTTCCAGCCTAGTG	HDAC1	112	70	110	62	42	56	1	6	5
ARHGEF38_GAAGTTCGCACAGTAATAGG	ARHGEF38	371	400	436	373	163	148	6	19	10
DMAP1_GGACATTATCAACCCGGACA	DMAP1	413	666	472	393	262	206	16	22	15
PLA2G4D_ACAGCTGTAGGATCACGTAA	PLA2G4D	347	459	366	246	302	300	798	74	45
NCOA4_GAGGTGTAGTGATGCACGGA	NCOA4	658	717	718	432	573	540	37	39	36
PTP4A3_TCTTCCACTACCTTGCCGGG	PTP4A3	208	308	305	170	141	95	8	19	7
DLX1_AGTTCGGTGCAGTCCTACCC	DLX1	392	282	364	328	239	226	17	22	23
UCHL3_GGATCCTGAACTCCTTAGCA	UCHL3	277	344	303	263	358	177	25	33	8
CCDC30_AGCTGCTTAATGTCCATGTG	CCDC30	1047	1315	1325	1123	1147	1124	102	110	72
COL10A1_TGGGGTCCCATATTCCCAGG	COL10A1	267	256	336	245	242	172	12	19	15
ZNF576_CTGGAACTTGGAATCTGCGA	ZNF576	833	683	869	672	403	468	36	49	32
TXNDC5_CCCCTGGGCGGAGCACACGT	TXNDC5	126	69	156	197	179	207	11	13	15
CPSF7_TTATCCACACGAGCAGATGA	CPSF7	237	232	267	226	110	88	5	12	6
PCDHB10_GATGATACGATCAGTTCAGG	PCDHB10	424	393	507	396	246	335	31	26	15
IRAK1_ATTTATCCCACAGAAAGACC	IRAK1	451	161	383	145	81	250	14	14	12
ORMDL2_ACCCGAGTGATGAATAGCCG	ORMDL2	467	429	523	403	293	196	20	22	13
OTOGL_AGCAGTGTGCACAATATACG	OTOGL	442	424	501	489	191	246	17	27	12
TPPP3_TGGCGACCAAGAGATTCAAG	TPPP3	271	156	288	122	134	194	15	12	15
CACNG2_GGTTCTCCATAATCCGGAAT	CACNG2	451	643	545	551	409	176	15	32	17
CARD18_AGAGGATGAAGTTATTAGCC	CARD18	240	274	202	198	211	157	20	22	13
STAP2_GACTACGAGAAGGTGCTAGG	STAP2	573	652	719	813	595	352	27	43	38
PPP3CC_GAGAAACTGCTGGTTTAAGA	PPP3CC	450	208	399	226	73	198	9	15	11
PILRA_GCAGCATGACTACCACCTGG	PILRA	859	885	877	861	656	672	47	58	47
ACTL10_GGCCACCTTCCGACTGAACG	ACTL10	470	477	498	466	344	145	28	20	4
CD151_AGGTAAACAGCAGGTACTTG	CD151	611	717	684	611	444	294	28	42	24
TMEM44_GTGGCCCCATTACAGCGCGT	TMEM44	584	649	582	815	560	627	51	49	39
CP_AAAGTATATTCCATGTACAT	CP	572	626	555	449	371	358	31	34	22
LOXL2_CAGCTCCCGGCAGACGACGT	LOXL2	693	674	799	978	649	1119	107	129	1136
IFITM10_CCAAAGTCCCCCGGAAGCTG	IFITM10	197	133	176	108	57	40	5	3	4
KLK5_GCCCAACCAGCTCTACTGCG	KLK5	318	240	330	294	170	483	23	35	25
FBXL6_GAGCGTCAGCAGTCACACCG	FBXL6	517	382	517	358	319	265	16	28	14
APOBEC4_ATTGGACTCAAAACAACCCG	APOBEC4	259	204	220	184	168	148	10	14	11
DDX11_GCTTATCAACGACCGCTGTG	DDX11	257	388	372	419	250	327	15	32	14
UNC13D_ACTGAGACCTACCCAGACCG	UNC13D	611	455	626	492	614	366	36	52	41
RNF44_GACAACGACGTGGACCTGCG	RNF44	1109	948	1354	863	1206	879	120	155	1102
IFNGR1_TTACCTCTACGGTAAAAACA	IFNGR1	368	259	408	201	257	259	15	23	22
EPCAM_AGTGTTCACACACCAGCACA	EPCAM	811	727	944	880	1136	999	161	203	1867
LSS_GGCGCTCACCATATACCACG	LSS	115	73	132	118	123	59	1	5	6
MTRF1_CATTCACACAGGAACGATGT	MTRF1	375	361	518	255	301	142	21	22	19
RXRA_AGGAAGCCATGTTTCCTGAG	RXRA	511	439	435	383	263	180	11	26	15
FAU_CACCCCGCACTGGCCCAGAG	FAU	365	312	427	256	218	365	13	28	21
DCAF7_GCATGTCGTATCAATGCTTG	DCAF7	657	620	806	1114	912	623	50	66	61
SYNPO2_TGTTTAAGAAGCGACGTCGG	SYNPO2	159	148	153	114	94	115	8	10	6
POM121C_AAAGGTAAATGAAGGCTGAG	POM121C	652	515	884	550	495	593	29	54	26
SERPINB9_CGTTTGACGAAACATACACA	SERPINB9	239	248	281	315	144	200	14	18	7
AMDHD1_AGGAGGGATCCACTTTACCG	AMDHD1	570	490	527	338	317	405	29	43	25
FKTN_GGCCACTCATGCGATCCACT	FKTN	697	663	830	795	855	441	57	55	45
DNAJB11_AGGTTTGTTTCTAACTACCT	DNAJB11	307	521	380	378	192	164	11	19	9
PPL_TCTGGACCTTGAGGAATCAG	PPL	192	102	187	230	62	67	5	11	6
OGDHL_GCAGACAAGCTGATTGCCGA	OGDHL	214	283	287	270	281	84	13	17	21
GPR35_CCAGGTTGGTCATGTAGATG	GPR35	174	118	185	108	46	95	6	5	3
RAD51B_ATATACCGTTTGCATCTTTG	RAD51B	566	894	666	691	818	474	44	48	42
ANXA4_AACCGAAATCACCTGTTGCA	ANXA4	876	794	836	941	1014	937	75	85	64
ANKRD9_ACCTGCTGGCCACGTTCCCG	ANKRD9	860	879	943	827	605	702	42	56	54
IQCA1_ACTCACCAATGTAATCAGAG	IQCA1	613	511	672	477	264	283	25	18	18
GSTZ1_CTGTCTGTCCTGAAGCAAGT	GSTZ1	185	141	242	212	125	103	9	9	10
KRTAP9-3_CAGGGTGTGCTACAGCAGGA	KRTAP9-3	646	750	762	546	697	521	45	43	29
MFSD6_TGGAACTACAACCCTCTTTG	MFSD6	595	654	684	536	684	451	34	53	34
TMED6_GGCAGGTTCAGCGGACAGTG	TMED6	432	460	451	620	437	631	44	58	34
JTB_CAGGAAGAGAAGCTGTCAGG	JTB	225	175	223	246	157	162	15	13	18
CLSPN_GCAACAGACAAACAGGCCGT	CLSPN	289	388	353	434	269	206	28	353	27
PKD1L3_CAGGATTGTTGGTCACGCGA	PKD1L3	432	291	618	594	228	394	20	35	23
NAV3_GCCCTAGTACCACATTAGCG	NAV3	396	333	390	304	282	301	23	29	23
LIF_TGCCAAGGTACACGACTATG	LIF	668	653	694	662	551	294	46	37	25
FGF21_GTTCGAGCACTCAGGACTGT	FGF21	668	430	639	552	442	552	41	62	36
KIAA1841_GATCACGAAGTGTAACCATG	KIAA1841	361	368	366	171	347	168	16	17	16
TAF10_GAAGATTACACGCCTACGGT	TAF10	81	48	117	115	28	41	1	6	2
C5AR1_CTGGTGCCAGAACTTCCGAG	C5AR1	595	565	590	628	466	280	42	41	24
GCN1L1_AAACCTCCACATCTGCGGTG	GCN1L1	204	128	243	63	64	26	6	8	2
GLUL_GATTGCGGGGACTAATGCCG	GLUL	364	281	344	347	209	234	22	22	8
MBOAT4_TGGACTAGAATGCCTAAACG	MBOAT4	200	193	251	156	162	142	19	15	5
SIDT2_TGTAGGTACTCGGCCCCGAG	SIDT2	474	425	556	357	213	198	14	24	11
MSS51_TGTGGTTGGTGCTTCCCATG	MSS51	279	217	347	339	154	59	4	10	13
ELMO2_TGGACGTGTCAATCCTTCAG	ELMO2	490	564	572	578	243	330	18	31	16
NDUFB10_GGCTCAAAGCCTGTCAGCAG	NDUFB10	404	274	389	313	161	190	11	18	14
RBP3_CATGAGATTCCCCCACACGT	RBP3	398	339	468	306	365	288	24	29	22
CCR1_CTGTGTAATAAAACCCAGAG	CCR1	157	136	167	143	69	49	4	3	3
ZNF415_GAACTCTCCGATGTAGTGCA	ZNF415	412	293	460	368	467	397	42	40	30
NIT2_TGCAGCATATATCTCATTGG	NIT2	221	169	228	54	141	97	8	14	11
TYR_ATATTGATGTCGTTAAACAT	TYR	443	446	531	390	262	190	21	28	18
PRR23A_ACTCGCAGGATCGACGTTGG	PRR23A	959	1121	1261	852	1031	979	75	99	53
FAM161A_TGACTAAATCATGGTAAAGG	FAM161A	517	547	579	460	466	262	25	31	23
RDX_AGTACAACAGATGAAGGCTC	RDX	654	726	638	631	338	630	39	36	24
CLDND1_TTTCGATACAATGGCACAGT	CLDND1	435	377	513	538	181	210	15	17	15
IFITM2_TGAACAGGGACCAGACCACA	IFITM2	695	772	787	589	363	440	24	50	34
LSM2_GACCCCAACTCACCATGTGA	LSM2	385	350	505	460	179	117	19	11	11
SLC22A31_AGGTAGAAGGTCGGCACCTG	SLC22A31	597	576	785	525	550	473	47	46	38
HYDIN_AATGGAAAACTACTCACCAA	HYDIN	592	687	697	701	927	664	57	71	46
WDR62_CATGGGCTACCAACATGACA	WDR62	535	563	682	1039	312	294	24	31	28
TNFRSF1B_CACCGTGTGTGACTCCTGTG	TNFRSF1B	362	460	394	304	251	147	14	17	15
PCYT2_GAGGATACGGAACAGGTCGA	PCYT2	623	711	887	736	627	542	42	55	54
DAPP1_TGCCGTCACATCCATTTGAG	DAPP1	564	458	588	415	344	236	31	28	23
DPPA5_GGAGCCGTAAACCACGACCT	DPPA5	474	518	550	604	239	187	18	16	12
ACAD10_AGCTCGATACTGCTTAACCC	ACAD10	184	167	208	145	226	156	14	21	18
GABRQ_AAAGGATGGCCTGATTAACG	GABRQ	557	438	614	349	298	235	388	37	37
SPANXD_GTTGGCCTCGTTGGAATCAC	SPANXD	246	162	301	90	86	86	9	7	7
SOD3_AGGACGACGCCGGTCACCCG	SOD3	647	581	697	679	422	269	26	38	20
SKOR2_GCACTCGTGTGACACGTCGA	SKOR2	823	763	996	686	868	676	62	70	46
ZXDB_TGCGGGGCGATCAGACACCC	ZXDB	547	360	451	385	277	154	17	29	25
ATRAID_AGATATGCACCCAATGTCCA	ATRAID	434	435	448	242	310	225	17	21	17
DNPH1_TCATAGCCTACACCCAAGGA	DNPH1	196	368	383	306	190	276	15	30	19
F7_CAAACCCCAAGGCCGAATTG	F7	599	620	640	537	529	542	36	45	42
ANKHD1-EIF4EBP3_AATCTCACTAGCCCTAAAAG	ANKHD1-EIF4EBP3	423	719	558	375	460	299	34	37	30
TRPC5OS_AGTCTAAGTCTGAGAGATCA	TRPC5OS	301	246	344	231	476	334	48	42	34
C6orf52_GCGCATACCAGTTGCCATAG	C6orf52	557	529	642	544	409	385	40	39	18
DNAH10_GCGGATGATACGGTGCACCC	DNAH10	190	167	220	155	90	87	8	6	3
FAM159B_AAACCTCAAAGATTAGACAC	FAM159B	516	484	603	726	301	244	18	28	11
FRRS1L_CCTCAGCTACCGGATGATAG	FRRS1L	507	642	668	579	411	281	24	50	29
BACE2_CCTTAATCTGGACTGCAGAG	BACE2	473	335	567	549	365	273	26	35	23
ADARB1_TTGGAGCCCACGTAAAAGGG	ADARB1	441	195	465	195	239	327	30	74	488
CRTAP_CGAGCAGTGCGGGCATACAA	CRTAP	305	410	401	535	341	265	19	28	22
TAC3_CAAAAGCCACTCATCTCTGG	TAC3	686	439	743	398	466	464	43	54	49
C5orf51_TTCGCTAAGTTGCTGTATGT	C5orf51	382	356	471	447	297	328	24	32	16
DERL1_TAAAGTACTGACATGATCAG	DERL1	205	178	219	124	192	138	9	14	11
CDH7_GTTCCCGAAATGTCTCCCGT	CDH7	286	269	340	173	227	266	24	20	14
PCDH17_ACGAGAACGACAACCCGCCT	PCDH17	554	589	563	549	389	269	24	33	12
TSPY3_GTGTGTGCGAGTGCCAAGGA	TSPY3	502	465	505	491	536	329	39	41	28
TMEM151B_GCACACTGCTCACATCAACA	TMEM151B	787	769	928	974	551	549	41	40	37
TBC1D12_CCTTCAGCGTTACCTCGCGG	TBC1D12	512	486	544	451	287	422	25	28	21
KRT3_TGCTCCGCTCCGGAAGCCAT	KRT3	484	458	618	567	317	219	20	18	11
CEP104_TTGCACCCTATCAAGCAGAG	CEP104	556	611	678	779	314	252	23	29	29
GPR173_TGCGGTGACGATACTCGAAG	GPR173	195	315	288	269	259	451	25	28	19
MAN2B2_CCATGTTCACACGCTACCTG	MAN2B2	550	504	722	644	452	508	29	46	33
WNK2_CAAGTCCATCCGTGACCGCG	WNK2	520	351	515	632	550	172	32	38	16
CCNH_GTCCAAGAGGACTCTCCCGG	CCNH	402	534	530	399	205	183	16	22	15
PRTG_ACTGTACCACCATTTCTGTG	PRTG	368	184	315	189	130	120	8	14	7
GLB1L3_CTATGATGCAGTGCTCACGG	GLB1L3	851	928	975	904	435	556	39	50	45
FAM122A_GGACTTGATCAACCGAGAGA	FAM122A	394	491	468	546	293	907	41	62	40
ARGLU1_CCCGGGACAAGGAGCGCGTG	ARGLU1	123	90	102	78	90	142	14	7	5
ZNF491_AGGAACATCAGAACTGACAC	ZNF491	679	732	827	574	349	523	36	42	29
FLG2_GACTATAGGACTGACTACAG	FLG2	198	130	238	198	135	195	15	9	20
ITGA5_CACTAGCGGACACGATGGGG	ITGA5	478	527	564	406	423	451	32	38	31
FBXO34_TCCACAGATACAGACCCCAC	FBXO34	275	340	272	196	158	103	8	8	7
STOX2_AGGTCGATGGATAACTCCAA	STOX2	316	263	319	318	297	447	29	42	30
TMEM201_CTGGAGAGCCTCCGACACTC	TMEM201	474	492	560	369	175	362	25	24	15
EPHA6_ACAGTGACCACGGATCAAGA	EPHA6	1038	980	1244	780	875	980	69	82	71
HACE1_ATTGTGCAAAGCTAAAGCAA	HACE1	343	310	505	499	650	927	194	4011	163
PDCD1LG2_AAAGTGGCTCTTTCACGGTG	PDCD1LG2	369	262	408	322	184	261	13	31	15
AKR7A2_CCCAGCACCGAGGCGACCCG	AKR7A2	167	199	229	293	201	67	11	17	8
TMEM132E_GAGCATTGAGGACGTCGTAG	TMEM132E	294	278	389	280	291	178	14	19	14
CLN3_TCCCACTGACGAGAACCCGG	CLN3	461	345	439	423	221	330	24	26	18
TRPC7_AGGCTATGGCGAGAAAAGGG	TRPC7	494	318	558	271	169	297	19	19	20
OR5K2_TCCAGCTATGAAGGCGCCTG	OR5K2	592	636	631	449	441	409	32	45	25
ASB17_TGTGAATACAATTCTGTACT	ASB17	227	233	277	193	148	253	19	21	16
CLC_AGTGTGCTTTGGTCGTCGTG	CLC	443	541	447	572	207	269	13	26	18
ADCK2_CCTGGTTGGATCAAATGCAG	ADCK2	492	367	495	669	255	349	12	33	16
TAF9_AATTGTGGTCACATATCGGA	TAF9	207	147	186	177	73	113	8	5	8
DLGAP3_GAAGTGGCGGCCGTCCATTG	DLGAP3	423	319	415	624	260	148	23	29	20
C1orf228_GACCACACACCCCAGCATCG	C1orf228	327	252	347	382	280	282	28	26	22
PIWIL3_ATCCATCAGTACCTGTCATG	PIWIL3	656	748	874	966	344	443	36	38	27
TMEM151A_CCGCACGTAGTGATAGCTGG	TMEM151A	723	861	804	781	425	690	45	69	46
WAS_ATGTGCAGGACTGCCAAGCG	WAS	383	345	441	260	104	202	13	9	4
NAV2_GGACCGATGACATTACAAGC	NAV2	422	571	493	588	292	207	26	22	15
RAB27A_CCTCTGCCAGTGGCTCCATC	RAB27A	506	357	620	498	629	432	604	76	60
LOC653602_GCGTGCGCACACAGACCGGT	LOC653602	293	235	375	156	232	86	10	18	9
CLN3_GCAAAGTAAACTACGACCAA	CLN3	643	624	743	694	564	319	42	31	37
DEPDC1B_TTGAAGCAGCCTATGTACTT	DEPDC1B	443	343	520	307	420	257	22	25	19
OR2T8_CATGAGGGAATTGCCAAACA	OR2T8	709	830	806	678	381	546	31	48	34
PCSK6_GCGCACGGGTACCTCAACTT	PCSK6	525	447	655	567	627	640	34	65	41
HAUS5_AGCTACAGGCCAAACAGCAG	HAUS5	576	514	606	460	305	303	20	32	21
CYFIP1_GCAGATGATCCAGATCCGCG	CYFIP1	297	264	279	188	122	192	13	21	12
ATRNL1_TTAGTCCAAATCAAAATGCG	ATRNL1	377	333	371	289	146	209	18	18	8
GLYCTK_GGAGTTGAACACCATTCGGA	GLYCTK	442	692	466	392	505	191	22	38	31
ARHGAP24_AGATCCTTTGACTATCATGG	ARHGAP24	730	638	818	844	502	469	37	42	30
POPDC3_AACACTGTTATGCCATGCAG	POPDC3	496	572	562	668	204	203	22	12	18
C11orf73_ATGCCAGTATGGCAACTCCT	C11orf73	299	386	352	306	124	149	12	10	14
APOBEC3C_ATGGATACTGGAAGTAGTAG	APOBEC3C	687	748	718	607	342	228	17	25	18
PTGIR_CACACCGGCCACGAACATCA	PTGIR	354	266	343	418	207	266	20	23	22
DTL_TGAAGCTGCCTACATATGGA	DTL	300	337	305	228	247	145	11	25	7
SLX1B_CCGAAGGCCAGAGGCACGTG	SLX1B	147	163	201	210	299	137	13	20	16
CRISPLD2_ACAGGCTCACCTGTTACACG	CRISPLD2	743	846	768	783	434	472	33	54	31
LRRFIP1_CCTCGGTATTCTCACCAGCA	LRRFIP1	509	628	641	580	560	413	28	52	29
EVI2A_CCCACGGACATGGAACACAC	EVI2A	615	510	715	629	238	213	18	29	18
DTX3_GCAACCAGCCCCAGAATGGG	DTX3	156	108	105	81	65	40	4	4	3
BACH1_CCTGGCCTACGATTCTTGAG	BACH1	453	350	521	321	156	240	19	25	14
GSC_GAAGGCGCCATAGTCCGAGG	GSC	356	327	349	346	237	234	21	16	17
SMARCAD1_TGTCGGTAGTTCACTAGATG	SMARCAD1	501	483	446	405	469	321	36	38	31
LHB_TGGACTCGAAGCGCACATCA	LHB	274	281	297	267	358	329	18	34	21
OCSTAMP_ATTGCTACCTGACAGACCTG	OCSTAMP	1018	1100	1213	1455	755	735	56	82	55
SIGLEC14_ACCTGTCAGGTGAAACGCCA	SIGLEC14	310	221	342	161	145	116	8	13	7
NPAS2_GTACCTTTAGTGCTGAGGAG	NPAS2	353	395	388	341	273	222	17	25	18
HIPK3_ATACCATTTAATAGACCTCG	HIPK3	200	321	317	275	206	183	13	26	12
ITPRIPL2_GCAGCACCAGAGTAGCAGAG	ITPRIPL2	524	488	517	487	647	601	114	157	1979
RNF182_ATAAAATTCTACCACAGGAG	RNF182	248	167	257	215	167	124	13	15	14
ADAM32_AACACTGCTCCCAAATAACG	ADAM32	420	320	368	358	177	173	8	34	18
CDH11_CTTGGGGCCAAGAACATAGG	CDH11	514	410	528	290	132	197	14	19	11
VLDLR_GGTATCCGAGACTGTGTCGA	VLDLR	332	285	367	225	135	93	7	13	4
LGALS9B_AGAAACCACTTACATAGGCA	LGALS9B	328	257	353	232	140	224	8	18	9
VEGFB_CGGTACCCGAGCAGTCAGCT	VEGFB	142	125	161	57	272	88	15	18	15
SAA2-SAA4_AACAGATATCTCTATGCTCG	SAA2-SAA4	476	409	525	324	536	275	36	35	34
PLAC1_AACACGGTAGGTGAACTGGT	PLAC1	984	754	1050	745	686	485	38	56	42
NCMAP_TCACTGAACATGACCACCAG	NCMAP	599	728	597	722	272	148	12	14	17
TMEM168_TTAGTAAAGTGGGCCGATGA	TMEM168	650	604	684	622	470	689	50	68	29
NSUN6_TAAATGATGGAGGATGTGAC	NSUN6	322	230	296	222	227	237	20	23	20
ZNF579_GGCTGAGTTCCGTGCACCCG	ZNF579	477	249	626	672	571	322	32	48	36
TRIM71_CCAGAAAGTAGTGCTAGCCG	TRIM71	178	79	163	153	57	57	4	6	3
SMPX_CCAATGGGAGCCTTTCGGCC	SMPX	166	83	166	84	76	33	9	4	6
OXSM_TGCCAATATCCAGATTGCAT	OXSM	658	572	810	521	322	305	27	33	25
DLG2_GTGCTGTAAACAGGTTCCGG	DLG2	386	470	495	365	279	307	22	27	29
TMEM64_GAGCGCGGTTATTCGCGTAG	TMEM64	293	339	400	343	205	183	14	13	14
TMPRSS2_GTCCAGAACGTCCACGTGTG	TMPRSS2	521	497	622	566	516	256	32	33	29
GOLGA2_CCAGGGCTACCGCTAGCTGT	GOLGA2	387	324	380	199	196	304	18	30	17
GSK3A_TCAGCCTCACAATATTGCAG	GSK3A	148	57	130	66	36	24	2	2	3
TMEM63A_GACAGGCAGGATGACACACA	TMEM63A	333	320	412	279	134	141	9	12	8
GAP43_ATGAAGCCCCTGTTGCCGAT	GAP43	431	421	550	466	244	303	18	29	20
KRT82_AGATAGACCCGACTGTGCAG	KRT82	573	597	692	666	244	321	18	34	13
NDUFB4_CACTCACGATGAGCCCTCGG	NDUFB4	722	817	959	640	747	348	36	59	33
WDR33_TGCATACCTTGAGTACCCGG	WDR33	371	318	374	267	198	257	20	15	21
SZT2_AGTGTGGACTCAGACCACCT	SZT2	165	192	230	194	98	79	10	8	8
POLM_ACCTACCTGGACAACCCTAG	POLM	595	681	774	493	589	578	44	54	40
NT5C1B_GAATATAAATACGTATTGTG	NT5C1B	183	97	160	122	86	73	10	7	9
TMEM35_AAGGGTCATGACGATGCCAC	TMEM35	755	942	1007	785	1073	946	66	106	55
NKD2_TGACTTTGACAACTGCGGGA	NKD2	745	826	855	809	379	433	17	36	21
MRPS16_AATGCGGTAGAACGGCCGAT	MRPS16	444	509	500	660	619	238	21	33	30
FAM186B_CACACCCACCAGTCGATGGA	FAM186B	632	733	758	773	620	493	41	66	36
ATP5J2-PTCD1_GGGAGGAGTATTTGTCAGAG	ATP5J2-PTCD1	212	277	230	229	133	74	21	11	8
KLHDC3_ACAGATAAGAGTCCATGTCA	KLHDC3	246	208	273	151	67	110	6	8	8
S100A1_CAAGTACAAGCTGAGCAAGA	S100A1	141	97	172	182	123	151	12	17	10
TARS2_TGCCCATCGTGGTTTCTCCG	TARS2	451	349	461	275	141	136	13	16	10
CEP170B_TGTATGTCCCTGCGTCACTG	CEP170B	816	654	820	614	473	249	35	36	24
HEYL_TCCGACGGACCCATCGACGT	HEYL	213	268	207	188	74	187	8	7	7
ACSL6_CTGAGATGCTAAGCCCACGG	ACSL6	572	519	642	406	277	357	27	29	18
STAP2_CCACATCGATCACGTACTTG	STAP2	569	433	642	452	461	356	30	28	31
ZNF609_AAAGACTCACCATATTACCA	ZNF609	332	375	421	268	126	227	13	22	16
BEST3_TTACTCTGGTAGTGAACCGA	BEST3	138	109	210	124	112	61	3	11	7
PHLDA1_CCGCGTCCTGATGCGCCACA	PHLDA1	640	699	633	643	522	374	33	37	38
PFN3_TGCTGGACGCACGCACCAAG	PFN3	282	204	385	363	234	262	14	19	20
UBTD2_ACCGCCAATCAACATGATAG	UBTD2	301	362	316	250	346	301	29	29	16
C3orf35_ACACCAGCATGCAATCACCT	C3orf35	904	850	1022	752	519	498	47	33	29
TMEM132A_AGGAACTCAGACAGTTCAAG	TMEM132A	226	400	275	283	135	98	9	10	7
CHD9_TAGCCATTGGAACGGTCACA	CHD9	686	777	908	860	667	827	53	74	32
ARRDC3_GAACTGCTCTTCCCGAATGG	ARRDC3	576	532	638	482	339	673	33	58	46
IL2_ACAACTGGAGCATTTACTGC	IL2	471	274	443	131	120	125	11	23	8
FASTKD1_TATCTAGTAGCAAAGTACTG	FASTKD1	404	398	476	269	143	172	12	14	16
C2orf27B_CCTGGGCAGTCCCAGGGCAG	C2orf27B	398	391	449	509	270	287	28	31	18
OGFR_CCCCAGACGAACTTGCAGCG	OGFR	517	484	489	436	242	157	11	21	12
MPC2_CCGTTGTACAACCATCCAGC	MPC2	194	129	229	89	104	208	13	16	8
DCAF11_ATGGACGAGAAGTACTAGGA	DCAF11	683	966	875	859	660	705	51	64	32
SLC38A1_TAACTATCACCACCAGAACG	SLC38A1	197	100	193	51	98	85	6	6	3
BBS1_GCTGGAGCTAAGTGAAATGG	BBS1	213	120	200	122	49	70	5	8	6
RAB3GAP2_GAGTAGGAGCTTTCAATGTG	RAB3GAP2	466	351	505	324	316	126	14	18	17
WDR7_GTGATCAGCATCAGACCGAG	WDR7	706	569	777	714	372	289	22	34	26
TXLNG_CATCAAGGCTCAAATTGTGG	TXLNG	207	70	184	77	59	159	9	6	8
SCNN1G_GCACATCGAGTCCAAGCAAG	SCNN1G	462	474	492	484	630	266	43	50	33
PARVA_TGACTGGATTAATGATGTGT	PARVA	260	281	338	380	188	87	7	12	7
USP5_ATCCTGGGTAGGGTCCGTCG	USP5	903	792	1008	682	655	522	36	45	29
EEF2K_TCAGGCGGATGTTGTCATCG	EEF2K	596	439	722	543	425	296	34	41	26
EPDR1_GCGCTGGTTGAGCCCGTCGT	EPDR1	230	231	246	600	114	88	5	10	5
CDH5_GCAGATCTCCGCAATAGACA	CDH5	421	414	466	199	201	203	16	19	9
ARL5C_TTACAACCGGTAGAGAATGG	ARL5C	354	247	383	170	184	112	12	16	11
COMMD10_GAGAATTCTGGCTCCCTGTA	COMMD10	532	657	733	545	419	274	20	34	27
SCAF1_CTTGACAAGTCCGACCCCCG	SCAF1	365	363	372	277	276	184	15	28	14
PPIAL4A_AGACAAGATTCTAAAGACAG	PPIAL4A	173	99	160	73	191	228	15	15	8
GCLM_ACGGGGAACCTGCTGAACTG	GCLM	468	525	473	326	266	320	18	40	19
DOCK3_GGATCATGGATGTACTAGGG	DOCK3	153	153	181	181	51	21	4	8	1
GSTO2_GGCGGGTCCTGTGAGAATAG	GSTO2	347	405	390	462	198	224	18	26	10
SPINT2_CAATAATTACCTGACCAAGG	SPINT2	235	154	237	179	84	52	4	4	9
ANKHD1-EIF4EBP3_TGTCCAGTAATAGCAATCTG	ANKHD1-EIF4EBP3	457	546	505	391	415	277	20	27	31
OSBPL6_AGAATGCTGAACTAAGGAGT	OSBPL6	723	479	769	492	286	328	17	22	24
DMRTC2_CCAGCCTCAGACCCCCCATG	DMRTC2	350	491	449	445	178	261	19	23	16
MERTK_ATGACTGAGCCATTACTCAG	MERTK	356	357	345	312	318	208	18	19	12
LSR_GCCAGCAGGACGACTCCATG	LSR	637	560	792	683	482	404	38	37	33
LAX1_AGAAAACCGCAACGACCAGG	LAX1	841	512	763	558	252	363	26	24	24
ETV5_ACCAGTATCCATCAGAACAG	ETV5	656	613	648	494	288	316	31	23	22
LSM10_CCAGGGCCGGGTAACCACTG	LSM10	267	221	297	129	110	100	8	12	9
DCX_GGTTACCATCATCCGCAGTG	DCX	665	422	669	607	501	516	55	51	32
MTCH2_AGCACTTTCACGTACATGAG	MTCH2	416	272	460	270	245	194	18	29	18
CSF3_AGCTTGTAGGTGGCACACTG	CSF3	804	825	906	664	428	415	25	41	33
ZNF75D_TTAAAGCTAAAAAATGACAC	ZNF75D	182	121	211	115	77	67	7	7	10
WDFY1_CGGACGGCGGAATTGCAGTG	WDFY1	179	185	175	184	47	30	0	3	5
SFT2D2_GTAATATCGCATCAATTGGG	SFT2D2	444	243	465	244	203	248	22	33	28
THAP7_TTCCCAAGAAGGACAACCCG	THAP7	474	390	478	356	277	205	12	20	16
NBEAL2_CTCACACCTACCGAGGCGCA	NBEAL2	712	612	691	543	425	264	26	37	22
RNF26_AGACTAGTCAGTACCGTGTG	RNF26	708	663	819	785	704	469	39	55	37
RAB3IP_CCGGTAGATGACACTTGGTG	RAB3IP	599	562	582	463	342	154	15	18	14
PGC_AAACTGCGCATAGACGAAGT	PGC	670	718	810	489	396	441	35	54	21
PRKCZ_CCTGCTTCCAGACGACAAGT	PRKCZ	385	520	474	498	253	392	20	25	20
NREP_GCATCTAAGGATCTTACCTT	NREP	290	285	372	261	175	255	21	22	21
ATP12A_GTCGCTGACAGCAAAACGGA	ATP12A	598	347	567	394	135	306	22	39	12
LOC102723859_AGCTGTTCACTAACCCTGCA	LOC102723859	1119	1173	1264	1172	918	980	65	86	66
RPL13_GTTGGCCTGCAGGGACTCCG	RPL13	174	197	235	258	578	222	22	53	29
PIK3R4_GCGTATTCTGGTTATACGGA	PIK3R4	173	292	202	116	117	34	5	7	8
SEPHS2_AGCTATGCGCCCCATCATGT	SEPHS2	876	900	1023	928	727	490	40	64	58
TIPARP_GAAGCAGTATAAAACAGGAG	TIPARP	415	346	423	392	272	290	20	28	25
MRPL4_GCCTGGGTCGAGTCCTTGCG	MRPL4	197	101	186	111	125	119	8	10	8
FAM134B_AACACGCCCAAGTATCATGA	FAM134B	382	338	386	361	195	164	4	21	9
NACA2_ATAGTGGTGAATCAGTACCA	NACA2	552	509	705	456	296	265	18	19	34
HIST1H2AD_GGAGTCCGGCCCGCGAAGAG	HIST1H2AD	238	210	247	179	108	172	8	14	8
INPP5A_GGATGAAAACTACAAATCCC	INPP5A	138	144	216	85	102	81	8	12	7
CSTF2T_AAAGCAAAGTCCCTCCACGT	CSTF2T	391	313	485	293	225	304	21	17	7
ZNF286A_CAATAATAGACAGACTGACA	ZNF286A	399	391	457	229	317	140	24	15	24
LRTM2_AGGTCCCCGAAAATGGAGCG	LRTM2	303	306	335	274	195	238	18	13	13
TRIM67_ACCAGGCGATGCTTGGCGAA	TRIM67	291	279	327	236	240	188	14	18	9
HKDC1_ACGCCCAATGAAATCATCCG	HKDC1	444	360	451	410	306	261	20	36	18
QRFPR_GAAACGAGCTGTCATTATGA	QRFPR	711	524	737	466	367	443	29	35	32
C4BPA_GTTTGTAGCCAGGATGACAG	C4BPA	720	555	776	477	344	467	35	42	29
FBXL20_ATTCTTAAAAGGCTGCACGC	FBXL20	470	614	549	513	413	219	23	32	15
C11orf68_CCCAACTCCGGGGACGTGCA	C11orf68	1001	1287	1248	849	1051	735	68	66	49
XG_CACATCATTGAAGTAACCTG	XG	449	514	535	519	315	437	37	41	24
PCK2_ACAAAATCTCGAATGCCAGT	PCK2	797	533	730	456	471	811	66	65	56
DHRS12_GCCCTTGAAATCGCCAAGCG	DHRS12	453	393	472	297	448	316	22	30	26
TRIM60_GACCCAGTGACCATCAACTG	TRIM60	728	780	748	622	987	1364	148	164	1132
PRSS48_TGGCTAGGATCGATTACAGT	PRSS48	143	98	189	77	67	65	5	12	3
OLIG3_CACCACTCGGCCTTTCACTG	OLIG3	314	291	409	397	268	212	20	17	11
EBP_GCTGTTGTCAGGTCGTGCTG	EBP	290	524	385	539	309	201	21	25	21
ZSWIM6_TAAGCTGCTTCCCTGATCCG	ZSWIM6	596	647	645	519	433	309	28	36	31
PEX19_CTGGGGCCCCGAAGCATCAG	PEX19	420	528	432	426	282	387	19	28	21
ZNF438_GGCTGAGCTGAGGCAACATG	ZNF438	377	395	370	271	351	255	30	25	18
PHF14_CACTACGACAACCGCTACAG	PHF14	608	739	795	806	389	248	27	20	19
HTRA1_GGTGGTGCTCACGATCCCGG	HTRA1	278	168	281	210	129	89	10	9	6
CTR9_AGAAGCTATTACCATCTGAA	CTR9	563	413	622	491	482	282	26	40	26
DBNDD2_GGGCATACCAGACGACTGGG	DBNDD2	452	425	521	671	297	475	29	36	23
IPPK_GCTGGTGCACGTGATCACAC	IPPK	260	191	331	233	163	115	12	13	11
TP53I13_CTTCTAGTGGTGCCAAGAGG	TP53I13	493	336	558	394	181	282	25	23	21
C6orf120_ACAGATCCGCATCTCCCTTG	C6orf120	339	300	408	277	166	99	10	21	11
MTTP_GAACATCCTGCTGTCTATTG	MTTP	387	430	482	346	330	422	23	40	29
CCDC132_TTGAAGACCTGTCTGCAATG	CCDC132	492	432	484	382	98	161	13	12	16
CCDC25_CAGTTACCTTATGTAATCGA	CCDC25	343	345	356	325	194	187	9	19	13
C2orf42_CAGTTGGCCACGGAACCCAC	C2orf42	438	314	460	559	368	197	28	27	22
DTD2_GCAAATTCGCCCAGCCGATG	DTD2	451	246	421	255	233	530	28	43	34
SNX10_AGATCCTAGGATTCAGAAGG	SNX10	440	366	440	367	272	238	28	14	17
SRPK3_CCTGCGTGAAGAGCATCGTG	SRPK3	697	613	836	639	730	673	50	50	42
WNT9B_TACGCCATGGCACTTACACG	WNT9B	397	315	420	262	220	244	23	27	12
OR10J1_ATAATAACCATGTATCTCAG	OR10J1	271	230	231	194	56	78	8	9	7
TNS2_GGTCGTACTATACTGCAAGG	TNS2	237	284	228	160	164	134	18	20	7
CGN_AGGGTGAAGATTTACGACAT	CGN	660	572	874	862	1021	577	72	77	43
PARS2_GCTCGTGCGAGTGATAGACC	PARS2	213	202	234	121	234	253	17	35	19
LIG1_AGAATTCCCACCAGCCATGG	LIG1	367	156	370	107	191	354	28	34	18
B3GNT7_ACTGCGTTGGAACACCGTCA	B3GNT7	1009	1302	1487	933	1320	861	68	105	79
RPH3A_CAGGAGGTGCAGCTTAACGT	RPH3A	353	359	357	383	289	184	20	21	17
UQCC1_GCAGCGCGGCAGAGTCATGG	UQCC1	188	291	184	171	170	162	17	15	4
SETD1B_GGAACTCTCACTGGACGACG	SETD1B	819	707	976	532	513	539	46	51	41
LRRC3C_AGAGCTTGCGGGTGTCATTG	LRRC3C	610	658	660	743	572	369	35	42	30
PTCD3_CTGATCAAACATGTCCACAG	PTCD3	516	450	573	466	247	263	18	17	18
FGFR2_CTTAGTCCAACTGATCACGG	FGFR2	538	512	549	528	440	335	38	27	20
U2SURP_CTTCCACCTATAGTAAACAT	U2SURP	164	142	161	101	56	59	3	6	7
BATF2_AGCTGGGTAACAGGAACCCG	BATF2	328	275	346	196	189	204	19	22	12
SLC7A5_CGACTACGCCTACATGCTGG	SLC7A5	455	397	591	505	392	393	44	33	20
GABRB2_TAACCAGCGACATATTACTA	GABRB2	334	328	373	320	264	277	31	35	19
IFT22_TTGTTGTTGCTGGTAACATG	IFT22	559	468	591	400	302	309	21	27	26
OR52A1_TGCTGCTGCTAGTTTCACAA	OR52A1	236	289	349	322	154	52	8	10	1
KCNJ9_CGAGACATACCGCTACCTGA	KCNJ9	330	208	340	346	246	321	16	27	14
CXXC5_GCTGCCAAAAGAAGAGTAGT	CXXC5	401	353	533	420	499	759	48	61	39
PRPSAP1_GAGGCTCTAAGGTTGTCCAC	PRPSAP1	215	250	207	376	234	395	27	32	29
OLFM1_CGGAGGTCTTGACAGTCACG	OLFM1	474	505	603	465	325	194	19	25	12
KIF17_TCAGCGTGTAGCCGACCGAA	KIF17	236	257	292	367	111	182	17	20	10
PPM1F_ACAGAACTCACAGGTCACAG	PPM1F	459	500	649	399	300	351	29	34	26
EFNB3_TGTACCCTCAGATCGGGGAC	EFNB3	235	293	295	152	253	162	14	22	14
EIF3M_AAGCTGGTCAAATTTCGCGA	EIF3M	322	281	421	243	167	126	8	15	7
NDUFV2_ATGTATAATCGAAAGCCAGT	NDUFV2	211	264	321	209	305	359	16	29	20
SBK1_AGTCGGCCAGCTTTACGCGG	SBK1	632	508	649	546	416	270	31	32	26
CDH17_ATATTTGTGATAGAACGGGA	CDH17	646	528	675	381	274	482	30	42	37
PEMT_TCACGGTTTAGGTTGCACGA	PEMT	334	251	405	156	330	89	13	19	13
DHRSX_CTCCCGTCACTATAGCGACA	DHRSX	235	244	294	248	314	168	21	24	20
IL2_TTCTTTGTAGAACTTGAAGT	IL2	149	185	237	135	110	110	7	11	9
CCDC159_GTGACTCAAGTTCACATCGC	CCDC159	497	537	485	381	419	179	28	29	15
ZBTB12_CACCGGCTCAAACCCCCTGG	ZBTB12	524	705	575	406	481	376	37	44	28
RPRD2_CCTGTACGGGATGAACGGAG	RPRD2	492	497	591	649	438	318	22	26	17
CLEC18C_GAGCAGGCTCCGATGGCCGG	CLEC18C	108	106	107	185	18	58	1	4	1
RPS4Y2_TTCCTGAGGAAGACTATCAG	RPS4Y2	428	554	516	511	381	225	25	27	19
SLC22A5_GGTCGCTATCAGGAACACGG	SLC22A5	431	414	539	635	438	166	32	31	25
TCN1_ATCCAGTCAAACTATAACAG	TCN1	374	269	341	313	211	285	12	23	16
LOC101060321_GTCAGTCCTCCTGAACATTG	LOC101060321	379	325	274	369	85	172	14	12	5
SUPV3L1_GCTACAGATGCAATTGGCAT	SUPV3L1	539	391	512	397	334	397	74	1164	62
B3GALNT2_CAAGACTGGTAATAACGATG	B3GALNT2	389	542	463	241	215	196	20	20	14
RUSC2_CAGCCAACAGCCATACCCAG	RUSC2	684	424	601	598	658	310	34	50	29
RBMXL2_CGGGACGACTGTCCCTTGAG	RBMXL2	165	239	197	125	122	83	6	6	6
LHX2_GGTCAGCATCTTGTTACACG	LHX2	296	367	421	308	282	272	19	34	23
ADO_CCCGGGAGCGAGAAGCCGTG	ADO	124	108	147	110	113	33	5	8	6
LY96_AGTATTTCATACACCTACTG	LY96	563	655	556	562	450	231	29	39	14
ABCB1_ATTGACAGCTATTCGAAGAG	ABCB1	819	537	871	641	523	504	44	49	38
CCDC124_ACGACGACAAACACGTCATG	CCDC124	676	857	848	828	574	571	34	57	37
BEND3_AGTCGTAGCAGTCATCACGC	BEND3	763	860	1010	686	396	317	17	19	32
SRP72_GCAGCTTCAGGGTCGAACAG	SRP72	531	529	623	469	242	257	17	20	16
TTC21B_CAAGAAAGATCGATAAACGA	TTC21B	362	293	373	209	161	158	14	18	11
SLC36A4_TACCAACTTGATGATCAAGA	SLC36A4	184	169	227	278	138	134	10	15	12
POU5F1_CCCACAGAACTCATACGGCG	POU5F1	250	345	332	297	147	75	11	12	9
HIST2H2BF_TCCGCTCCTGCTCCCAAGAA	HIST2H2BF	121	81	151	131	5	10	0	0	0
NOS2_ACTCCCAAAAGTTTGACCAG	NOS2	433	500	502	330	245	132	14	12	15
OR4C12_ACGTGACTTTCTCCATTATG	OR4C12	588	627	658	619	634	657	59	52	50
RNF41_TCCTGAGTGACACTCACTCT	RNF41	581	574	560	633	459	709	1855	167	114
SNURF_TCACTCTTGGTTGCTCAGTG	SNURF	586	488	608	344	380	262	21	25	22
CEP295_TGGGATTATCAAATGACAGG	CEP295	192	154	170	85	95	112	6	15	8
LINC00452_CTACAGTGATGACACACCTG	LINC00452	719	660	864	837	676	533	51	63	42
BMP6_TCTACAAGGACTGTGTTATG	BMP6	165	113	149	110	46	78	4	3	4
MARCO_ACCTGGCTCAGGGTGCATCG	MARCO	452	428	482	338	589	271	44	39	26
ZNF510_TAAGAAATCCTACCAGACGT	ZNF510	221	136	229	202	38	52	4	2	6
SBK2_AATGCCGTAGGCCGTCACGA	SBK2	469	647	606	582	582	516	35	50	31
KCTD14_GCTAGCCTCGCACTTACCGT	KCTD14	149	150	236	231	90	57	6	6	3
TMEM243_ACCAGGACCTACGGCACCAG	TMEM243	441	397	585	391	387	302	28	35	25
SEMA6B_CGAGTGTGCAAGAACGACGT	SEMA6B	144	270	130	173	73	95	8	2	8
WFDC10B_TGAACAGACTATCCCACAGA	WFDC10B	514	575	663	593	239	382	26	35	24
KIAA1045_ACCGCTGAAAGGTCTCCGTG	KIAA1045	200	171	228	181	269	139	9	14	17
NEURL2_TGCGCAGATATGGTTCCACG	NEURL2	229	203	300	235	103	61	7	12	5
EVC_ATGGGGAGCCAGTTTCCGAG	EVC	574	368	570	338	267	329	25	28	21
PURB_CCGCCTCACGCTGTCCATGG	PURB	461	410	471	549	304	234	29	31	30
NRAS_CCATGAGAGACCAATACATG	NRAS	83	131	123	49	27	34	2	4	5
DCLK1_CATCTAGCAAGAAATCATCC	DCLK1	347	233	341	209	74	101	8	11	7
KIAA2018_AGCAGTCCATCATTACAGGG	KIAA2018	160	140	164	177	107	142	15	18	10
NFS1_TCACAGTCATGACTGACACC	NFS1	285	332	341	261	150	170	6	9	7
SPAG16_TGACTGAACTTAGAACTGTT	SPAG16	310	291	314	148	348	331	25	34	20
PTGR2_AGCATCAAAGCCCAGTTCTG	PTGR2	469	331	464	367	373	224	25	25	23
STEAP2_TTGCTGCATATATAAACCTG	STEAP2	150	231	185	126	104	113	13	9	12
GPC1_ACCTGCTGAACGACTCGGAG	GPC1	802	760	883	992	859	671	67	79	65
ZNF823_AAACCTCCGAAGACACATGG	ZNF823	517	439	506	434	486	225	28	36	23
TFIP11_CAGTCAACTTCATCAGCGCA	TFIP11	413	400	554	433	190	357	16	34	26
PFKFB4_TGTCGCGGTTGACATAGTCA	PFKFB4	166	123	171	172	121	25	7	6	7
DHX35_AAGGCAGTCCTGCATACATG	DHX35	675	788	740	578	282	456	28	30	25
GPRASP1_ATGAGTCTGTTAAGACACCC	GPRASP1	487	217	434	432	269	388	24	32	15
SLC39A12_GGCCGTCGGGACACTGTCTG	SLC39A12	544	644	660	554	330	738	43	47	35
POMP_TGCTCCGCTAAAATTACAGA	POMP	233	244	227	193	150	148	13	10	12
SPAG9_TATTAGGTAACCAATGGTCA	SPAG9	477	524	579	323	340	219	24	26	24
ZSCAN23_ATGTGGAGTTAGCCCCAAAG	ZSCAN23	359	291	505	369	357	209	15	20	21
C10orf88_ATATGGTTAGGTGTCAGCAG	C10orf88	501	362	463	371	395	581	35	34	40
HMX2_AGGCAAGGAAAAGGGATGGG	HMX2	638	667	816	660	748	612	50	56	54
SPEF1_GAGGGATGTTGTCTACCCAC	SPEF1	483	343	561	463	265	240	13	33	19
TSHZ1_CAGTGCCGCGTACGACACGC	TSHZ1	575	552	703	910	300	222	13	19	16
DIXDC1_GAAACCTGAAGTCTATCATG	DIXDC1	502	492	523	332	225	243	24	27	17
TMPRSS7_AAGGGAGTCGTAAATGGTCA	TMPRSS7	660	692	809	620	375	351	31	40	23
MMP1_CACACCTCTGACATTCACCA	MMP1	831	819	938	762	535	622	47	48	32
AMIGO2_AGATAACAGACTGCTAGAGC	AMIGO2	448	412	514	396	219	98	12	19	14
OR4Q3_AGGCCAGCTTGATGACTTGT	OR4Q3	534	685	709	643	392	394	30	35	18
TULP1_GCTACCAGAAAGGTTTCCCG	TULP1	242	289	266	306	105	96	4	7	7
RHOXF1_GATGGCGGCATGATCCCCGA	RHOXF1	612	611	705	700	429	414	25	39	35
C20orf194_ATCAGCCATTGCTTACCGCA	C20orf194	308	463	408	351	330	160	25	21	17
MAST3_CTGACCGAAGAGTTCCTCGG	MAST3	536	511	588	743	348	401	25	33	23
KRT17_GGAAGTCATCAGCAGCCAGA	KRT17	709	772	864	795	562	631	46	47	38
NUDT2_AAGATGCCTCATTCCCAAAG	NUDT2	774	770	894	712	672	451	49	57	44
SMIM24_GTTGGACTCCATTCTGAACG	SMIM24	220	181	206	132	104	59	19	8	4
PKD1_GTTGGTGCCATCCCTAACCA	PKD1	192	218	186	139	173	96	9	23	6
SART1_GAAGCGCGATGACGGCTACG	SART1	443	516	493	566	229	372	22	27	25
TAAR8_ATTCTGCCTCTCACGTACAG	TAAR8	285	347	343	201	138	118	6	10	14
ADCY6_ATAGATCCCAAGCATCAGGG	ADCY6	421	342	485	469	344	242	21	31	19
PPP1R10_CCCACTTTAGACTCACGCTG	PPP1R10	481	371	477	488	142	260	13	19	13
THEMIS_CTCTAAAGGAGATTGTTGAA	THEMIS	216	283	243	174	88	110	11	12	6
C7orf77_CAGGGCAATATTGGAATCAA	C7orf77	301	241	353	263	658	271	33	33	25
DNAJB13_GCCAAAGAATAAGTCCTCCA	DNAJB13	151	207	204	187	104	79	8	11	4
DESI1_TGTTACAATTGTGTTCAAAG	DESI1	275	280	331	223	176	131	11	13	8
ADAMTSL5_GCACACTGTAGGTCTCGGAA	ADAMTSL5	455	731	628	519	363	490	28	39	20
PHAX_CTAGATGAATATATGCATGG	PHAX	177	155	196	196	132	171	9	19	5
MMD_GCAGCATGTTCATAGCAAGT	MMD	663	823	857	645	521	742	44	54	35
MRGPRX4_GTTTCCTGTCAGTCCGACAA	MRGPRX4	500	484	587	458	469	391	40	46	25
TFAP2B_ATCGGTTTGAATTTACCCGC	TFAP2B	255	223	320	264	222	139	16	21	17
ASB2_AGACACAGACTCGTGCAGAG	ASB2	712	819	915	913	581	551	39	68	38
RPS13_GTAATCCTGAGAGATTCACA	RPS13	162	150	209	168	57	133	7	13	5
FUT2_TAGCGAAGATTCAAGCCATG	FUT2	452	658	581	579	576	387	48	42	39
SSPO_GGTCTGGTTAGTCCCTCTTG	SSPO	621	794	651	419	441	529	37	44	26
OR52D1_CTGAGGCGACTCCCCTACTG	OR52D1	509	533	613	498	522	430	43	49	31
TAS2R40_TGAGACCAATATGGTCAACC	TAS2R40	126	133	153	156	23	44	3	5	2
S100A12_CACCAATACTCAGTTCGGAA	S100A12	453	536	560	526	282	389	26	35	18
WBP1_CCACTTTGAAGGAACAAATG	WBP1	387	156	330	208	177	238	19	31	16
FAM221A_ACAGATTATTTGTGAGCTGG	FAM221A	320	299	344	285	224	226	19	21	20
GALNS_AGCCATCCGGTCCAAATTCG	GALNS	409	213	487	169	199	203	25	18	20
TJP3_GTACAGCCCCGACACGCGTG	TJP3	807	822	993	744	421	488	39	48	22
RGS11_GGGCAGGCACCCCGACACGA	RGS11	371	414	467	468	216	180	20	19	12
ZNF479_CTTGTGGTTAGTAAGTGCTG	ZNF479	209	199	251	355	203	367	22	25	10
FZD8_ACACGCTCACCATAGGCGCG	FZD8	742	957	943	793	715	429	38	53	36
CCDC30_AGAACGTAGATGAGTTACAC	CCDC30	551	432	514	513	271	241	32	24	25
CALHM3_CATCACCACAGACTGCCGGT	CALHM3	128	250	120	133	90	10	2	3	4
ZNF696_GGGGAGAGGCTGTACGCGTG	ZNF696	532	415	519	398	325	598	40	43	26
ZNF25_AGTATGCTGATGTACTATGA	ZNF25	321	343	413	422	246	147	22	14	9
ZDHHC21_GAGAACCCCAAGATCCCACA	ZDHHC21	268	358	342	233	329	197	20	18	11
CHD3_ACCATATGACCAGTCCACGT	CHD3	282	262	395	195	216	202	18	17	17
BEX5_CACATCCTCTCCAAAACCCG	BEX5	106	58	124	74	45	71	7	4	4
MC1R_GCGGCAGGGTCACGATGCTG	MC1R	681	745	787	442	277	414	27	33	29
ZNF460_ACACTTCATTATCCATACTG	ZNF460	316	332	292	256	607	222	42	35	22
HOGA1_CAGCCCCACTTACCTCGGAA	HOGA1	392	578	472	342	336	167	24	26	11
C3orf38_TTAAGTACTTGGCAACACAG	C3orf38	212	156	270	181	151	206	9	12	10
SIGLEC12_CAAGGAGGAGGAATCGACCG	SIGLEC12	384	372	322	389	254	294	20	17	17
ECHS1_ATGTGTGATATCATCTATGC	ECHS1	385	502	440	402	301	175	25	23	15
CCDC172_CAAGCAAACATGTTGAAAAG	CCDC172	401	393	430	444	169	372	24	24	12
SIRPA_ACTTAAACTCCACGTCATCG	SIRPA	692	798	749	463	482	248	27	50	28
RTP5_GTGGAAGAGGACGTGCACAT	RTP5	333	527	335	381	294	214	22	30	17
NRP2_ATGTGCGGGTATACCCGGAG	NRP2	246	264	202	167	169	66	10	9	3
OR2W5_GTGAATCGCTTCTACCAGCA	OR2W5	479	532	530	319	406	185	24	24	26
CRB1_ACAGATACAGACATAACCTG	CRB1	314	321	395	218	160	162	8	20	11
CDKAL1_ATGTTGTCCCGAAGGTACGA	CDKAL1	382	336	422	445	205	318	15	30	11
MBD3L3_CTGCGCCTACCGGAGACTGC	MBD3L3	733	739	811	783	421	283	30	17	18
HOXB7_GTGTCCCGGCGACTCCGCCA	HOXB7	522	339	608	336	458	477	40	40	40
ADAMTS6_AGCATCATACACCTGACCTG	ADAMTS6	504	450	618	482	528	423	35	58	32
SH2D6_ACGGTATAGGCCCCATCCTG	SH2D6	217	265	215	216	148	74	11	5	5
PCDHGA6_AGGAATAAGTTACTTCCCCG	PCDHGA6	146	211	144	93	115	110	9	12	6
PROL1_GAATTAAGTCTTGAGTCATA	PROL1	574	440	553	413	397	355	29	24	30
PDE8B_CCAACAAGATCACTGGTGTG	PDE8B	721	608	818	377	718	551	40	54	53
PPP2CA_AATAAAAGTCATACCTCATG	PPP2CA	201	158	239	192	126	128	9	14	6
CCDC30_ATGAGCTTCGATATGAACGA	CCDC30	548	619	683	497	605	344	34	49	32
HIF1A_AAGTGTACCCTAACTAGCCG	HIF1A	410	343	470	399	344	317	28	28	21
ETNK1_TCTTCATCTGCAAATCCTGT	ETNK1	462	273	463	319	270	534	36	41	33
SELM_GGTGAAGGCTTTCGTCACGC	SELM	141	86	134	113	78	52	4	1	1
OR2D2_GTTACCCTAACATCATGACC	OR2D2	541	486	556	477	378	445	34	41	31
PLVAP_CTCCCAGTCCAACTTGACCA	PLVAP	398	319	333	234	309	362	27	31	20
KRTAP13-2_CTTGCAAGACGACTTACTCT	KRTAP13-2	455	435	615	479	352	491	39	43	22
CEP68_TCCAGAGTACCCCAGAAACA	CEP68	393	245	419	219	209	255	25	18	17
SP6_CGCGTCCCAAAGGCTCCCGG	SP6	214	274	249	199	228	110	8	12	13
LHX8_AAGGCAACTTTCCACAGGAG	LHX8	349	287	394	469	428	192	33	16	25
CRHR1_GGACACCATAGAAAAAGGCA	CRHR1	247	167	269	172	105	329	16	17	8
DYNC2H1_TTACGTTTACTGATTGCACC	DYNC2H1	419	264	448	455	335	308	20	33	32
TTLL11_ACCAGTCAGACATCCCCACG	TTLL11	609	748	684	652	389	308	21	35	28
LOC101927322_GGCGAGCGGAAGGTGCCCCG	LOC101927322	94	79	181	76	321	113	16	24	12
SPDYE1_AGTCCTTGTGGTGCTCAAGG	SPDYE1	952	972	1017	713	558	390	25	49	30
KRT86_AGGTGTCTGAGATGTGGGAC	KRT86	580	502	625	623	332	281	17	22	16
PRKAR2B_TTGGTAACTATGATAATCGT	PRKAR2B	349	295	363	175	210	109	6	17	17
ALK_CTCTATTGCAGTTAGCGGAG	ALK	152	148	173	190	91	174	6	18	3
OR5AU1_CTCAACCATCATGTCTCCTG	OR5AU1	598	558	696	361	594	341	29	47	42
TAOK3_TTCATTAGACTGTAACGTTG	TAOK3	360	332	423	329	286	219	18	24	20
INTS3_CCTAGCATGTCGTCTAACCC	INTS3	308	157	275	313	130	172	8	15	9
CCL23_TGAACACGGGATGCTTCGTG	CCL23	498	385	451	368	273	217	26	21	11
IL9_CACTCACATTAGCACTGCAG	IL9	197	262	231	161	464	134	20	20	22
SLC6A18_GTGGCCTACCTACTCCACTG	SLC6A18	122	90	174	142	159	143	12	12	6
RUSC1_CTCTTTCCCGATGGGCACCG	RUSC1	693	547	738	392	257	336	24	23	28
CHI3L2_TAGAAGAATCCACCATAGGG	CHI3L2	352	397	391	435	226	239	17	27	17
RIT1_AGACCTCAAACAGCTAAGAC	RIT1	263	248	217	270	156	116	12	14	9
FRY_GCTCCTGTAACCGGCATGGG	FRY	403	498	471	567	241	103	12	17	13
HPDL_TGGGCCTCGAAATGACAGCA	HPDL	625	713	721	573	438	304	28	40	21
EMC3_AAGAAAGTGATGATAACGAT	EMC3	238	210	269	149	92	155	8	16	9
GPR25_CAACCCCCGGTAGACCAGGG	GPR25	561	541	686	547	630	422	41	52	28
BTLA_AGTAGAGGCAATCCCCCCAA	BTLA	703	647	810	761	499	396	32	46	27
TRAP1_GCCTTCCATTCAAGTACAAG	TRAP1	246	351	290	330	147	100	8	16	10
CCDC122_CAGCTAATGAACTTGTGTCT	CCDC122	407	436	494	712	442	288	33	41	23
WFDC9_AAGAGAAACTGAGCAGTGCT	WFDC9	769	848	939	1044	767	418	40	51	40
RORB_ACAAGTTGGGTACGGATGTG	RORB	947	755	1025	701	720	691	55	87	56
PIAS4_GATGAGGGACACCCGCACAC	PIAS4	571	483	642	604	500	520	41	42	45
FAM217B_CAAATGCATAATGTGATGGG	FAM217B	282	226	285	244	146	164	16	15	15
CASP1_TACCATGAGACATGAACACC	CASP1	450	522	493	641	163	298	22	22	15
TMEM151B_CTGTCTACTGTGTTGACCCG	TMEM151B	373	262	452	386	279	141	22	24	10
KDM6A_TCTTTGTATGAACAGCTGGG	KDM6A	234	238	292	216	106	173	6	17	7
SCN3A_TCGGTGCCATCAAATCATTA	SCN3A	296	279	366	291	175	360	13	18	16
ARHGAP22_GACCCAGTAACCATCATGGA	ARHGAP22	915	789	1102	785	1103	841	64	59	61
FAM170B_GGTGTTGGAAGCCATTTCGA	FAM170B	622	567	635	424	384	191	15	30	24
TSN_TTGAAAGCTCGAGAACATTT	TSN	398	534	554	412	266	332	30	32	16
ZXDB_AGGACCGATCAACCTAGCGG	ZXDB	691	701	656	661	504	801	594	77	68
HIST1H1E_TTTGAAGGAACCCGACGCGC	HIST1H1E	409	282	379	502	195	227	16	17	16
FUT3_CTGGAAGCCGGACTCAGCCA	FUT3	665	481	752	416	418	297	37	32	22
ADCK5_GTGCCTCTGCCATGACATAG	ADCK5	1019	842	1076	982	995	725	73	189	93
CACNG6_TGTGGAAGGCGTGCACCAAG	CACNG6	360	286	383	343	172	155	16	22	15
HLA-DRB5_AAAGCTGACAGTGACACTGA	HLA-DRB5	419	340	517	537	260	265	25	20	13
PPP2R3A_ACAACATCTTCATATTTAGG	PPP2R3A	257	282	312	212	88	105	12	13	9
LTBP1_ATATACCTGTATATGCTACG	LTBP1	234	205	209	158	192	213	15	15	12
NUBP2_GGCGCGAGCTGACCTTCTGT	NUBP2	408	414	390	582	203	113	14	12	10
FBN3_GGGTACAAACTGTCGCCAGG	FBN3	285	371	417	257	258	228	20	21	15
TCHHL1_CAATATCTAAGCTCAGAAGG	TCHHL1	264	170	250	64	217	337	53	927	52
AFAP1L1_GTATTTCCACAAGGATCACA	AFAP1L1	474	493	537	473	256	325	20	21	18
POMK_GTTGCTTGTTAGCAGATACT	POMK	655	554	683	655	388	480	25	39	29
OR1J1_AGATGTCAGTGAGGGCCAAG	OR1J1	346	321	420	349	477	287	15	34	28
ERCC8_GATGTTGAAAGAATCCACGG	ERCC8	390	275	412	375	227	236	14	22	14
TUBA4A_TTCCTCTCACCAATGACCGT	TUBA4A	420	440	405	1007	478	143	29	35	22
RMI2_AGCGGGGACTTCTCGGTCCG	RMI2	626	734	771	705	587	395	39	49	30
LOC403312_AACTAGTGTCAGGCTTTGCG	LOC403312	657	641	908	789	638	862	49	61	43
CACNA1C_GATGGGGCAAACGCTCTCGG	CACNA1C	534	604	631	666	360	520	37	38	26
PDLIM5_ATGTGATGAGGTGGTCGCAT	PDLIM5	836	1025	974	756	714	679	56	69	35
TAF10_TGCATCAAGAAGTCCACCAA	TAF10	227	374	288	265	418	170	17	35	14
NFKBIA_CTGGACGACCGCCACGACAG	NFKBIA	827	639	832	962	733	736	49	90	51
RP1L1_CTGCGCTTGTGCCACCAATG	RP1L1	252	236	348	243	77	90	1	7	8
P4HTM_GCGCGCGAGCAGATGCCGCG	P4HTM	142	111	155	80	58	54	10	8	2
ARNT2_AGGAGAAGCCCAATATGCTG	ARNT2	474	409	474	345	294	513	31	43	35
TRMT10C_AACTCTAGCTCTTCAGAAGG	TRMT10C	247	290	258	204	75	155	12	12	5
RAB44_TCGTTGTCCCCAAATAGCCC	RAB44	536	427	591	434	200	307	22	30	22
CHRM4_CGTCAAGAAGCCCCCGCCCG	CHRM4	410	448	440	301	302	379	19	33	25
DSG2_AGCACAGCATGACTCCTATG	DSG2	994	893	1165	1066	659	466	56	58	49
TRMT5_AAATTGTATTTAGAGATCTG	TRMT5	505	584	497	247	362	374	30	43	31
NEMF_AAACAACATCCAACTTCAGT	NEMF	386	388	396	354	327	348	30	42	20
CTH_TTTCACAATTAACAGACACC	CTH	269	197	294	202	142	184	16	11	12
KDM1A_CTAAATAACTGTGAACTCGG	KDM1A	267	187	327	128	81	138	11	20	8
ESRRB_AGTGCGAGATCACCAAACGG	ESRRB	587	549	681	442	398	334	22	42	31
SETMAR_CTGCAAGCGATTGACCCTTG	SETMAR	793	991	786	697	736	551	67	1000	70
PTCRA_TGCCGGCTGAGAACCAGATG	PTCRA	593	456	750	588	349	693	34	45	37
FAM127C_GGTATCGCCATCAAACGTCT	FAM127C	212	151	218	153	58	87	6	9	5
ZNF419_ACACAGGAGAGAAGTCACAT	ZNF419	722	778	890	553	461	481	36	44	24
ATF4_AGTCCCTCCAACAACAGCAA	ATF4	311	224	394	311	357	174	12	30	13
ADIPOR1_TTTCTCTGAATGACAATAGA	ADIPOR1	220	248	217	184	144	136	13	11	9
TMED5_GTAGAAGCACTCCTTCTGGC	TMED5	224	204	245	210	112	96	8	11	10
C6orf89_CAAGACGGGAAAGCCCCTGT	C6orf89	159	165	155	161	176	152	11	14	12
MAEL_GGGATTATTCTAGCAACACA	MAEL	562	481	551	469	478	338	34	40	22
MPPED2_GGTAGTAGTCCTGTTTAACA	MPPED2	379	382	362	437	276	205	10	23	16
CGN_TGAGCTTACCCGAAAAGTGG	CGN	352	131	364	155	52	176	6	12	4
LPPR2_CGACCATCTTCGCCAACGCG	LPPR2	136	174	144	197	101	118	12	10	8
SDE2_AGAGTAGTGAATACAGACCA	SDE2	157	125	204	140	97	73	15	9	4
TTC24_CAGCTGTCTCTCTTGAGCAT	TTC24	299	399	395	350	197	208	20	12	15
RIPK2_ACAGCTATGCAGTTATCACA	RIPK2	553	677	600	646	374	518	36	41	31
TARDBP_CACCATAAGAACTTCTCCAA	TARDBP	294	381	304	172	206	158	10	23	10
OR4D5_TTGAGTCAGGCATCCACCAA	OR4D5	484	392	546	718	325	314	20	38	22
TMEM63B_GGCTTGGGGTTGATCATGGT	TMEM63B	291	304	350	272	230	132	13	18	13
IGSF9_GGTACCAAGACTGTTGTAGG	IGSF9	359	290	391	323	227	174	12	21	17
SGK3_ACCTCACAGAACATCAACCT	SGK3	976	1029	1106	1027	978	749	52	80	57
TBRG4_GAAGCTCAAGTACAAGCACC	TBRG4	792	881	939	805	652	740	47	60	43
VARS2_TTCCTGCATGATCTGAACCA	VARS2	347	295	317	183	113	179	16	21	17
GPHB5_CACAGCCCACAAAGGTGCGC	GPHB5	142	131	194	153	164	62	9	7	5
RTP1_AAAGCGTGACCACAGATGAG	RTP1	234	177	251	155	207	108	7	9	12
SNAP29_CAGGAGCTCGCCCGTCAGCG	SNAP29	182	77	186	103	117	78	7	9	11
CMTM3_GAGCAGAGGAAAGCCCGCGC	CMTM3	298	384	344	228	345	155	16	29	22
ZNF230_CTCTCTAAGTGTGACATGCG	ZNF230	223	260	284	143	278	182	14	32	18
COX10_CTGGACAAAGATAGGCTGGG	COX10	712	906	858	650	486	429	35	34	30
GSS_GCTACTGATTGCTCAAGAGA	GSS	112	189	159	127	174	65	9	14	5
SNX13_CCGGCGCAACCTAAACAGTG	SNX13	621	558	688	510	256	324	24	24	17
UBE2E3_TGCAGTGATAGATTCTGGTG	UBE2E3	252	241	295	250	98	207	14	23	5
LPPR3_ACTCACCGACACATAGACCG	LPPR3	178	151	211	184	66	161	9	14	7
TRANK1_GGACTTCGATAACATGACCT	TRANK1	344	497	554	761	422	354	29	34	29
SHD_AACCATACTTGGCATCTCCG	SHD	310	238	369	265	138	118	17	10	9
BRPF3_AGAACCAGTCAACTTGAGTG	BRPF3	575	519	663	584	301	222	20	26	19
PLCXD1_CTGTATCAAGAACATCTTCG	PLCXD1	329	328	394	325	218	248	17	22	18
PUS1_ACTGCGAGGAACCCTTTGTG	PUS1	676	531	808	631	598	639	50	46	36
ZNF132_GCTAACTCCTGTGACATGTG	ZNF132	533	540	582	417	238	360	29	24	18
OR8B2_CCAATGTTGGGTGCATGACT	OR8B2	277	210	297	184	125	112	14	17	12
LPL_GAGATGAATGGAGCGCTCGT	LPL	175	213	265	243	171	80	5	10	4
OR7A10_GACAAAACAGATGTCTACGA	OR7A10	320	263	365	285	153	368	19	19	14
SRRT_AAGCGGAACCGGAAGCACAG	SRRT	214	190	264	187	126	105	10	11	8
DTWD1_TGAACAGATTCCACTTGTGA	DTWD1	500	485	590	378	376	282	19	34	25
PFKFB4_GTCCTCATCTAGCGACTCGT	PFKFB4	431	535	531	569	411	275	33	31	21
ZFP92_GCCACCGCAGGATTGCACAT	ZFP92	672	596	784	676	467	371	35	43	29
GDPD4_CATAGAGGTGCACCCATGGT	GDPD4	383	399	384	495	343	331	21	28	23
RASGRP2_CATCACACACTTTGTCCACG	RASGRP2	495	427	545	450	403	237	18	35	14
PGAP2_AAGTGAGCACTAGCAACGCG	PGAP2	584	567	659	826	463	472	34	39	36
TMEM100_GGCTCACATGGCAGCGACGA	TMEM100	170	146	162	121	175	73	7	12	7
VTCN1_GGCGACAGTAGTGACTGTGA	VTCN1	391	413	550	470	390	698	46	76	41
RBPMS2_TGGGTTTAATGTCCACAGGG	RBPMS2	537	468	613	417	242	217	18	32	20
PRG3_GAGTCCGCACCAATAGGTAG	PRG3	435	360	387	333	208	233	16	24	19
KSR2_AATTGAAGTGGAGCCAACGT	KSR2	373	268	440	354	257	206	10	16	15
IL9_CTCATCAACAAGATGCAGGT	IL9	172	273	200	131	270	253	18	34	14
C17orf85_AACTCGGGTGTACTTACAGG	C17orf85	301	188	300	266	112	125	12	14	6
LOC200726_CATTTCCAGGAGAAGCACTG	LOC200726	164	140	157	99	99	121	9	15	4
RAF1_TGTTGCAGTAAAGATCCTAA	RAF1	233	243	287	328	336	279	21	37	19
IFI27L1_GGATGCGGCGATTCCTACTG	IFI27L1	503	466	481	561	231	311	15	30	16
ATM_GACCTACCTGAATAACACAC	ATM	477	417	561	345	147	153	8	12	11
ARL8A_CCTCCCGTGTACTTACACGA	ARL8A	194	236	227	76	124	134	4	9	8
MUL1_ACTGCAAGGGGGTAATTCAG	MUL1	310	220	298	110	105	300	23	25	13
ATG16L1_TGCAAGCCGAATCTGGACTG	ATG16L1	577	532	699	783	349	749	51	69	29
DNAH7_TTGAAATGTCGCATGTATCG	DNAH7	501	384	490	429	289	212	18	27	21
ARX_GGAACTGCTGGAGGACGACG	ARX	468	604	653	483	319	399	31	37	18
XKR6_GAGGGCAAAAGAGATCACTC	XKR6	470	458	493	601	361	328	1136	87	53
GPR19_ATGGATGACCAAACAAACCA	GPR19	609	453	624	491	266	520	31	41	27
DGUOK_CTACAGAACCTGTAGCAACA	DGUOK	293	354	253	249	179	211	11	13	15
CD1A_CCAGGGGCACAGGAAAACGA	CD1A	164	126	178	115	30	59	6	6	6
CLDN9_ACCACGTGTGTGGAGGACGA	CLDN9	212	180	248	121	143	40	10	8	8
OR8S1_AGACCATGTTTACAGCTAGG	OR8S1	855	803	973	924	756	981	51	77	49
POM121_TGAAGGCTGAGTGATAGGTG	POM121	216	313	292	161	252	248	19	22	14
SMOC1_GGGATGACAATACCCTCACG	SMOC1	517	507	589	543	391	247	24	25	15
RNF148_GGGGAGAATGCACATGCAGT	RNF148	386	373	440	392	206	370	20	27	15
CEP68_AGTCCCAATCCAGCAAGTAG	CEP68	342	243	391	381	327	444	29	41	33
GLYATL1_TTCCTGGCCTGAATATCAGA	GLYATL1	538	456	641	496	380	245	33	35	30
IFI27_TGTGGCCAAAGTGGTCAGGG	IFI27	324	341	397	391	259	206	12	18	13
PHLDA2_GCTCCACGCAGTCCACCTTG	PHLDA2	350	322	393	409	131	249	20	22	11
IPO11_TAATAGATACGACCATATGT	IPO11	182	151	217	101	59	78	8	8	7
SBNO2_GGGCTCCCCAGTGACGACCG	SBNO2	274	327	302	257	216	159	9	27	13
HOXB3_AGCTCAACGGCAGCTGCATG	HOXB3	973	1015	1133	822	917	823	60	69	56
SYCP1_GTATTCAAAACTGTATAAGG	SYCP1	323	423	480	614	298	255	21	30	23
ZRANB2_TTCTAAATATAAGTTAGATG	ZRANB2	106	120	134	165	52	63	0	7	1
C18orf54_ATCATCAGTTGTTAGGCTCA	C18orf54	470	582	552	563	412	325	29	33	31
UBE2T_TTGCCAACATGTGATGCCTG	UBE2T	838	989	1047	727	545	395	31	39	23
OXTR_GCTAGCTGTCTACATCGTGC	OXTR	552	596	597	606	247	245	21	24	17
UXS1_CGAGTTGATTAACCACGACG	UXS1	372	353	462	301	185	127	13	11	7
CEACAM5_GATGTAGGACCCTATGAGTG	CEACAM5	457	568	554	596	344	444	30	29	32
CCDC7_AGACAACATGACTTTCACGG	CCDC7	808	619	853	512	194	430	22	34	10
ATP5G1_AATGTCCCGGGAGACAACAC	ATP5G1	127	202	114	163	106	103	10	12	5
TEX2_ACACTGGGAGAGCTAGCTAA	TEX2	589	534	692	437	505	515	39	36	34
CCDC132_TTGAGCAGTACTGTAGTGGT	CCDC132	439	417	474	486	286	289	22	26	12
MB21D1_AGACTCGGTGGGATCCATCG	MB21D1	796	705	911	714	423	353	29	42	22
RIPPLY3_GATCCAAGGTCGCCACGGCG	RIPPLY3	903	871	1072	708	642	707	47	76	49
PABPC3_TAACATCCTTTCGTGTAACG	PABPC3	164	152	224	189	174	41	13	13	7
NDUFS5_CGATGGTTGACAATCCAGAG	NDUFS5	291	278	372	194	249	173	21	20	15
FAM149B1_ATAACTCACACCATATCCCC	FAM149B1	374	269	343	338	344	318	31	36	27
ZBTB16_GTGGACAGTTTGATGACCAT	ZBTB16	463	717	585	306	712	499	50	56	31
SAT1_ACAATAACTTGCCAATCCAC	SAT1	235	96	260	178	72	244	13	15	8
IARS2_GCAAACGGTGACCCTCATGT	IARS2	525	546	637	532	520	432	59	78	1012
MYD88_ACCACACTTGATGACCCCCT	MYD88	551	458	596	656	408	628	34	49	51
SULT4A1_CTGCGGACCATGAGCTACCG	SULT4A1	463	326	613	476	314	303	21	25	28
SENP1_AAGATAGGGAATATACACTG	SENP1	534	672	591	559	247	408	30	28	23
LCE4A_GCATGAGGATGCACACTTTG	LCE4A	458	420	528	415	609	723	118	125	1474
LINGO4_TACAAAGCCTACTCACCCTG	LINGO4	534	507	582	439	289	584	36	50	31
ZMAT3_GGGGAAGAAGAGTTATCGAA	ZMAT3	358	446	354	208	210	195	19	25	15
EPHA6_AGAACTGCGACAGGATACAG	EPHA6	824	754	980	874	459	746	42	76	41
GIPC3_CGATCTTGGCGTACAGCTCG	GIPC3	451	271	480	391	293	502	50	34	35
TMEM30B_TCGAGCGGCACCTCGACGTA	TMEM30B	465	440	508	390	400	432	37	42	30
CSPP1_GGATGCACAGGAACAAACGA	CSPP1	356	299	386	283	264	176	25	20	14
LURAP1_TAGCACCGGCCACGACTTGG	LURAP1	196	241	243	159	236	95	9	17	9
ATAD2_TTGCAGGAGTGGTTTCACAA	ATAD2	249	196	251	144	94	72	3	10	5
CD81_TGACAGCGCCCACAGCGATG	CD81	599	510	656	664	419	293	25	33	18
AP3D1_CCAGCGGAACGGGATCTGTG	AP3D1	498	539	486	553	175	262	11	27	15
HPS3_ATGTAGAGATAGCCCACATG	HPS3	320	350	333	242	321	398	27	33	20
SORBS3_AAGCGCTGGGTCAAGTACGA	SORBS3	902	773	812	786	375	595	41	53	34
SNAI2_TGGTTGTGGTATGACAGGCA	SNAI2	907	908	1083	705	408	590	27	47	31
RABGAP1_ACTCCTGGGAGCATTTACCG	RABGAP1	208	225	233	176	139	283	12	20	14
OR52E6_ATGATACGATGTCCACAGAA	OR52E6	634	803	879	969	618	543	35	49	31
MRPS30_TCGCGCTGAATGCCGACCGC	MRPS30	497	338	550	519	410	145	19	32	19
CEP192_GTTTCACATCAATAGCCCTG	CEP192	285	241	305	204	162	92	4	15	8
TRAPPC1_GAAGCAAGCAGGGATTCCCA	TRAPPC1	85	40	92	60	30	50	6	9	4
ZNF558_AAATGCAGTCTAAGGGATGA	ZNF558	927	822	1057	697	883	657	59	62	48
MNAT1_GAGCCAAAAGCAGAGCAACA	MNAT1	114	73	168	83	109	98	8	8	7
LRRC3C_CCTGGAAAGCCGCCCCTGAG	LRRC3C	260	280	308	256	266	276	22	26	12
POLG_GAGACAGTGCTTCCTGTACA	POLG	357	410	388	308	237	229	16	24	13
WDR7_AACTTAGAAGTCCTACTGAG	WDR7	601	629	637	493	241	205	21	25	8
CT47A2_TGGGTGCAGGGGCCGCAGCC	CT47A2	143	112	172	145	40	130	6	7	7
CCDC28B_TGGCAGATGAGGAAGTCCTA	CCDC28B	443	518	583	255	318	312	32	34	17
TOLLIP_TCACCGCGTAGGACATGACG	TOLLIP	108	35	138	114	63	6	4	7	1
RDH10_AAAACCTGCAAGTTACAGTG	RDH10	712	471	667	486	213	307	21	33	23
ERI1_CAGAGCTGATACCTTCCCTC	ERI1	194	137	368	249	169	229	18	20	12
OR4F6_TCCTGGGACTCTCTGACTCG	OR4F6	263	278	257	244	160	116	5	13	7
SH2B1_ACTGACCAGTCCCCTACCAA	SH2B1	304	258	411	244	309	302	24	31	20
PTPN1_GGCCCTTTGCCTAACACATG	PTPN1	225	205	265	308	132	283	23	26	14
C17orf64_GCATGAGCGAGTCTCTAGCA	C17orf64	657	626	700	740	735	668	55	55	48
MUC22_TGCAGGCTCTGAAACTATCG	MUC22	158	110	182	81	59	116	3	5	5
RBM15_GTGAAGGCCAAACGCTCCCG	RBM15	275	335	348	271	214	236	17	19	16
LYSMD3_TAAGAGAGAGAACCTCAATG	LYSMD3	214	178	316	230	201	107	7	12	9
AKR1C2_AGTGGATCTCTGTGCCACAT	AKR1C2	182	208	224	294	157	229	16	13	12
SIRPB1_ACTTAAACTCCACGTCGTCA	SIRPB1	684	577	818	508	613	549	36	63	41
TRMT5_ACATTCCAGTGCTTAAAGTG	TRMT5	800	404	743	322	115	128	7	14	12
HHEX_GAAGGCTGGATGGATCGGCG	HHEX	514	605	538	500	544	480	32	36	31
WIZ_GCTCGCCCATCGACACGCTG	WIZ	378	402	372	454	337	140	17	24	21
EHF_TGGTACTTGGTCCAGTACTG	EHF	206	250	266	185	134	115	7	15	8
KDM4D_CTTCAATCGCATAACTCAGG	KDM4D	265	223	302	155	135	94	14	8	16
SLC18A1_TTCATCCATGCTATTCCACT	SLC18A1	326	194	311	190	213	213	14	28	14
NT5M_CCGACACCCAGAAGCCGCGC	NT5M	511	767	694	405	211	288	22	25	17
MANEAL_GCAGGTCCGAGTAGACGCGC	MANEAL	129	154	147	148	74	106	5	10	5
OR2T11_CCAGCAAAAGACACTTCTTG	OR2T11	585	650	693	694	257	339	34	25	24
SYNPO_ACCCAACCAGAACCTCTCCG	SYNPO	439	544	585	524	581	598	29	43	29
BLCAP_AGAAGCCCATGAACATGGAG	BLCAP	482	500	595	626	204	408	27	27	21
CNIH2_CAGGACGGTGGAAGTACCTG	CNIH2	448	374	441	310	340	125	18	12	14
TMPRSS6_AGAGTCCATTCACAGAACAG	TMPRSS6	190	163	242	103	78	53	5	1	3
TLE1_CTGGTCCCAGACAGTCTAAG	TLE1	677	802	806	683	816	579	43	69	41
UBXN2B_TCAAAGAGGCAAGGGAACAT	UBXN2B	465	431	516	396	228	132	13	14	10
FAM57B_ATCAATGATGTGCTTGCAGG	FAM57B	664	844	850	680	631	385	53	49	42
AGGF1_TTTCTGTTCTATCGGTACCA	AGGF1	187	132	229	184	151	55	10	11	6
GPR19_GGACAATGAACATTGTCCCT	GPR19	150	130	198	250	46	226	8	8	5
BTD_CTGAGTTGTATGGCCATCAG	BTD	304	133	335	195	107	166	14	9	5
BRMS1L_AAATATGCAAATTCGTACAA	BRMS1L	388	300	511	337	206	159	12	15	14
H1FNT_TTCCTGGCCGCCTTGCGAAG	H1FNT	437	349	394	383	374	122	33	30	18
TP53AIP1_ACTTGGGCACCCAAAACTAA	TP53AIP1	240	226	241	160	135	135	12	18	9
RHOXF2_GCTTACCGCAGGAACTCACT	RHOXF2	483	471	465	295	288	579	459	62	45
TEC_TCTTCCCTTTCACACTAACT	TEC	265	266	313	248	317	255	1116	87	46
ZNF679_GCCGCATTCTTCACATTGGT	ZNF679	593	635	678	516	474	501	35	54	35
PLCXD2_CAGAACCAGGCATTTGTGAT	PLCXD2	243	216	231	243	85	109	13	11	6
DDX59_AGTTGTGATTTAAGACCTCA	DDX59	423	484	514	488	472	189	24	31	23
PIGH_GGCCGCCAGCCACACCGTGC	PIGH	625	473	715	581	476	576	39	54	29
MARC2_CAATTTGAGACAAACATGAA	MARC2	409	350	488	388	276	141	22	23	21
OTOG_AGGTGCCATGGAGACAACAA	OTOG	545	654	666	519	322	508	38	35	30
JKAMP_GATGTGTTGGAAAAGTGCGC	JKAMP	299	230	392	201	262	109	19	19	14
DNAJC1_AGGATGATGAACGAAGGCAG	DNAJC1	829	928	989	1028	563	571	29	44	32
MT1H_GCACACTTGGCACAGCCCAG	MT1H	452	580	575	393	328	429	32	34	27
RGS7BP_AGCAAGCCCCCGCTGCAGAG	RGS7BP	806	730	893	703	583	519	38	55	43
FAM166A_ACACCTATGGGCGTACCACG	FAM166A	280	255	367	431	164	127	11	17	3
ZNF431_CTTATACTCATCTACACTTG	ZNF431	392	298	361	344	265	311	24	33	22
IL22_GCGCTGCTATCTGATGAAGC	IL22	93	113	129	98	113	100	5	9	5
SRGAP2C_TCAGCACCAAGCCAAGTACA	SRGAP2C	456	572	534	633	245	643	27	35	33
DNAJA4_AGAAGTGCCCGCTGTGCAAG	DNAJA4	533	538	673	438	266	167	9	21	19
CD55_TATTCCACAACAGTACCGAC	CD55	236	159	291	256	187	165	21	22	9
KIF5C_ATGATGGGGGTGTTATCACA	KIF5C	787	680	922	489	425	612	43	54	34
NEFL_AGCGCGCAAAGGCGCCGACG	NEFL	602	513	681	521	639	564	78	1067	54
ITGA9_GTCCTGCGGAAAGACCTGCC	ITGA9	491	585	480	402	515	423	36	49	26
ZNF324B_TCAAGTTGAATGACCACACG	ZNF324B	527	448	635	356	498	567	36	55	29
VGLL4_ATCGGCATTCTGTGCTACGA	VGLL4	555	659	571	510	572	578	44	57	33
ERCC6L2_AATTAATTCGTGTAAAGCAG	ERCC6L2	203	144	193	43	65	84	4	14	7
RNF10_GCAGCCAAGATAACCCGTTG	RNF10	462	577	556	482	388	683	44	51	44
ZNF678_CTGAATGCCAGTAGTCCCTG	ZNF678	353	369	398	399	169	180	14	23	13
NAIF1_GCAGATACGTTGTTGCATGG	NAIF1	268	196	247	263	93	49	6	9	7
CALHM1_TTTGCCGTCGAGTAGCGTGA	CALHM1	816	794	855	673	876	585	61	47	51
NLGN4Y_AGTGACTATCTTTGGCTCGG	NLGN4Y	542	491	631	417	385	442	43	35	26
C12orf57_TTGAGCGCTGAGCAAGCAAA	C12orf57	894	1006	971	1154	1210	804	69	94	36
FOXO1_ACAGGTTGCCCCACGCGTTG	FOXO1	1088	978	1225	1217	912	589	44	70	49
SPACA5_CACTGCTGCCATCAGGATTG	SPACA5	1102	1198	1134	1049	654	825	55	64	50
ZSWIM4_GCGAATGCGGGACTCCAACG	ZSWIM4	593	493	698	395	291	229	30	22	19
ZNF597_TTACCCAGAAAAATCCTCTG	ZNF597	203	243	229	152	199	127	13	17	7
TLX3_TAAGATCCCGCGTCCTCGAA	TLX3	496	408	643	411	432	559	32	41	40
PARL_TGGTATAAAAGCTGATTGGT	PARL	361	530	454	398	347	234	29	31	22
SH2D3A_GACACTTACCCATCCCAGCG	SH2D3A	580	592	804	520	616	589	48	52	32
FUT1_TGGACGCCGACAAAGGTGCG	FUT1	176	218	260	218	112	206	9	10	10
C9orf62_CGGCCACAGGAAGGACACTG	C9orf62	529	646	702	491	292	386	16	24	28
C3orf33_AATATGATTCTAAAATCTAC	C3orf33	225	107	208	107	69	74	6	10	7
KRTAP5-1_AGCAGGAACAGGTTGGCACA	KRTAP5-1	238	227	324	201	194	80	7	15	8
ICAM2_CTCACGGTACACGCTGACGT	ICAM2	432	498	462	322	285	425	21	31	42
PRL_CAGGATAAACGGTATACCCA	PRL	425	585	434	369	194	170	21	12	15
POLE3_TCAATGGGGTAACGAACCGC	POLE3	71	40	112	112	9	14	1	1	0
PSIP1_AAAGGAAACTAGTGTTTCAA	PSIP1	537	574	583	559	543	335	34	37	27
INS_GAAGCTCTCTACCTAGTGTG	INS	285	442	416	397	291	251	26	28	18
OR8B8_AGAACAGCATCTCCTACGCA	OR8B8	259	216	292	124	142	85	6	10	10
CCDC78_AGAGCTCAGACACAAAGCCC	CCDC78	496	499	592	301	337	121	18	20	22
CRP_TCTGGCCAAAAGCATGAGAG	CRP	579	595	564	558	513	336	27	48	28
EID2_GACGTCCCGCAGGCGGAGGT	EID2	146	73	143	75	91	55	8	6	3
ECH1_AGACCTTCAACGTCATCGAG	ECH1	1004	967	1195	1217	634	676	44	63	40
SDHB_ATGGCAAATTTCTTGATACG	SDHB	301	360	402	309	638	359	35	54	49
RTKN2_TTTGGTAGTACCCATTAACA	RTKN2	272	225	243	122	307	229	26	33	12
OR52L1_GAGGTACATAGATTGGTGCA	OR52L1	289	235	345	294	192	146	11	19	8
JMJD6_CGGAACCAGAAGTTCAAGTG	JMJD6	128	119	146	138	46	61	4	3	6
PDCD1LG2_ACATACCTCAAGTCCAAGTG	PDCD1LG2	336	319	376	240	302	192	27	24	13
SPATA31A5_GTCCACAGGTGAAGGCAGCA	SPATA31A5	193	173	201	117	214	90	8	17	16
SCUBE2_ATACCTGTGTCAACGTCATG	SCUBE2	1024	1397	1205	905	969	803	59	92	64
DNAJB3_GAAGCTGAAGACGTACTCGA	DNAJB3	455	362	516	499	169	248	19	20	13
USH1C_TCACATGGCCAGATAAGGGA	USH1C	621	513	758	416	224	425	29	39	22
C7orf43_AAGCGGTCATCACAAAACAC	C7orf43	668	507	650	492	248	368	28	25	27
OR2T8_TGAGGATGAACCTGTCGTGT	OR2T8	624	687	675	709	703	598	41	61	32
TMEM184C_GGTTAGTTAGATAATTGGTA	TMEM184C	432	455	458	389	162	120	9	14	13
MAP3K2_CATTCCTTAAGCACTAGTAG	MAP3K2	396	415	464	516	225	202	12	18	22
SPATA7_AGTGCTTAGTCTGAGAGAAG	SPATA7	550	518	655	689	479	549	50	48	32
DEFB130_ACTTGAGCCCTATCCAACTC	DEFB130	389	299	416	237	241	520	40	38	33
TFRC_CTATACGCCACATAACCCCC	TFRC	211	163	221	374	53	23	1	6	0
THSD1_ATGGTGCTAATGGGACACTG	THSD1	948	976	1102	888	632	656	45	69	49
PRSS27_ACCCGGGCATACATAGCGTG	PRSS27	203	209	289	174	189	110	9	16	17
LOC100289561_CTACAGCCATCTAGTTTCTG	LOC100289561	771	513	761	521	387	475	79	90	824
VAC14_AGGAGTAAGGCAGCATGACG	VAC14	885	710	1042	965	355	382	18	31	21
GHDC_AGGGGATGTAAGCGTCACAC	GHDC	200	168	243	325	273	176	19	17	13
TRIM59_CATTCTGAGAAAATGATCCA	TRIM59	359	387	409	208	255	198	11	19	15
ACBD6_CCTCGATCTCAGGGCTATGG	ACBD6	726	599	786	743	426	433	33	31	22
TFB2M_TTGCCGGCGAGGAACCACTG	TFB2M	266	242	336	319	150	82	8	12	7
ADRM1_ACGTGCTGAAGTTCAAGGCA	ADRM1	838	676	986	780	623	589	41	69	30
TREML2_TAAGGGCTACAAAAACCGCG	TREML2	117	86	144	56	39	151	4	6	7
TRPC5OS_ATCAGCTATTCTTATTAACT	TRPC5OS	288	298	358	396	256	170	16	22	14
EPHB4_GTGCCCGGAAGTACCCGACG	EPHB4	856	897	989	1185	960	796	50	77	64
PPP1R35_TGAACGTGCCGCGCTCCAAG	PPP1R35	392	359	455	209	401	138	17	20	19
VSTM2L_CGTGGTTGTCCCAGGGCGCG	VSTM2L	252	276	295	265	161	129	10	3	8
SLC4A8_AGCTGGAGACAGCCTCACAA	SLC4A8	295	324	449	449	357	369	28	29	30
CKS1B_CAGACATGTCATGCTGCCCA	CKS1B	561	627	602	533	290	289	18	24	23
MAGEB16_CAGAGGATACATCAGACCCC	MAGEB16	684	424	625	485	253	489	26	29	30
FAM71E2_TGAGCAGCCACCGTCTTATG	FAM71E2	224	234	268	244	135	122	19	8	5
KIAA0922_CATCATTTAATACAACACTA	KIAA0922	385	584	520	483	520	407	61	86	890
HEATR9_GGAAAATGAGAGATGACTGT	HEATR9	158	80	106	92	55	59	5	7	4
LMNB2_CATCAAGGCGCTGTACGAGT	LMNB2	139	165	145	131	90	123	11	11	2
ADGRV1_GTTTAACATTGGTAGCCCAG	ADGRV1	430	377	464	378	196	372	18	23	14
RPLP1_CGACGATGAGGTGACAGTCA	RPLP1	178	109	232	159	131	41	2	4	4
SLC39A3_CATCAGCACCGACTACCCGC	SLC39A3	479	477	563	510	264	212	18	24	14
EDA2R_TACCGAAAGACACGCATTGG	EDA2R	800	659	827	597	1042	635	63	78	48
DBNDD1_GGATGCAGAGATCGTTAAGG	DBNDD1	541	588	590	523	482	301	27	46	35
MRPL40_TTTATCCAAGAACTTTAGAG	MRPL40	323	239	362	248	118	214	22	22	10
MPG_GAACATGCCTCGGTTGCGGG	MPG	266	218	289	171	247	157	19	19	24
CCL4_TGAGAGCGCTGGAGAGCAGA	CCL4	713	910	846	755	776	439	35	61	37
PRSS41_GTAAAACCCCAAGTGCGTCA	PRSS41	572	573	656	565	346	217	18	25	21
FAM126B_GTTATGCAGCAACTTTACAC	FAM126B	263	177	208	213	69	100	9	10	4
SMG7_CCTTACCACTAATACTTGAG	SMG7	330	392	426	342	216	178	21	28	8
SDK1_GTTTCATGGATACGGACCAG	SDK1	638	601	714	546	351	408	27	43	31
EGLN3_ACAGGGCACGATGTACTCCA	EGLN3	459	422	484	363	447	218	20	34	25
UNCX_GCCCGGCCAGCTCGTACACG	UNCX	473	416	556	556	350	260	23	22	16
RHOXF2_CCTATGGGAAGGAGACCTCG	RHOXF2	561	646	674	492	298	307	26	24	21
FOXL2_GTAGCGGCCACGAGTTGTTG	FOXL2	697	585	925	562	478	637	38	45	31
SLC2A3_GCGGTTGACGAAGAGTCCGA	SLC2A3	363	413	427	481	234	170	13	12	13
TMUB1_GGTCTCAACGCACACCGCTG	TMUB1	426	332	493	389	257	451	29	28	34
ENAM_GTACCCCAGGACTAAACACT	ENAM	497	316	654	384	266	223	22	25	15
MYNN_CTGTTGGAGTTTATATACAC	MYNN	342	343	400	419	191	458	15	37	18
LRRC8B_CTGCCAAGGAATAGACACAC	LRRC8B	468	388	501	323	246	467	22	28	20
HYKK_CTACTTTCAGGTATCAATCA	HYKK	672	815	656	563	434	449	39	44	26
TOMM40L_GAGAGCTAGTTTATCACCGG	TOMM40L	416	441	478	476	336	375	26	35	25
CAPN6_ATGTTGCCCACAATCAGATG	CAPN6	770	714	875	669	567	535	35	57	45
ARPC2_ACAATGGAATCCTTGGATGC	ARPC2	610	724	757	481	582	500	32	58	36
DIP2B_TACCACCGAACTCGATCTGG	DIP2B	293	366	327	222	274	130	17	15	11
CPT2_TAAAGGATTTATCAAACCAG	CPT2	424	497	490	600	500	423	37	43	24
FCER2_TATGCCTGTGACGACATGGA	FCER2	256	232	294	301	209	110	9	16	13
C2orf73_TTTCTATAAAGGGTGACTGG	C2orf73	333	272	379	443	285	290	20	28	20
TM4SF19_AACCCCGGACACTTACCATG	TM4SF19	1211	1345	1317	1376	1008	864	71	76	74
PVRIG_AACTTGAACCCACACCTCCG	PVRIG	842	849	785	876	491	361	23	36	37
SPIN1_TAGGCTGCAGGATTCAGCAT	SPIN1	555	563	599	718	396	240	25	34	20
SPATA31A5_CAGGATCGACGCACACACAC	SPATA31A5	230	175	268	306	119	187	8	17	13
PPFIA4_ACCCCCACATTGCTAGTGTG	PPFIA4	470	667	658	792	776	392	44	40	32
CCDC17_CAGTTGCCACTGAACCCCAG	CCDC17	334	282	433	276	173	250	15	19	13
SLC13A1_GAAGGCATGATCCCAAACAT	SLC13A1	250	205	312	287	187	94	10	9	8
S100B_GCTGAAGAAATCCGAACTGA	S100B	571	687	607	687	577	643	44	63	40
AVPR1B_CAGAACGAAGATAGCCAGGG	AVPR1B	613	619	807	723	487	682	39	62	39
PSEN1_TAAAACCTATAACGTTGCTG	PSEN1	395	311	415	311	152	181	14	24	6
FAM86B1_CGGGTCCTCGAGCAGCTCCG	FAM86B1	159	179	139	89	79	139	8	11	6
NUP210L_AGATTGGAATAGCACAAGTG	NUP210L	626	556	675	582	457	208	36	37	18
DLX2_GGTTCCATAGGGAGCGTAGG	DLX2	439	333	446	343	348	195	18	33	21
NMU_GGTGCTCCAATATTACCTCA	NMU	262	332	273	436	263	146	16	15	18
CHD6_CCGAAAGGGCGGCACCAATG	CHD6	217	144	265	215	95	75	4	10	7
RNF112_CCTGAAGCAAATGGTTGAGG	RNF112	277	244	242	228	114	209	16	19	13
ABCG8_CTCAAACCAAGGGACCTGAG	ABCG8	630	593	660	589	649	668	84	116	975
SRR_GTATACAATTGACGCTCCGT	SRR	120	144	180	166	41	140	7	7	5
LRRC71_CTGAGCGTGGATGAACAGAG	LRRC71	298	301	332	169	187	222	9	22	12
GIP_CAGTGACTACAGTATTGCCA	GIP	551	777	634	645	342	337	22	29	27
IRX2_AGGCCGCGCTGCCGTACGGG	IRX2	737	832	883	815	578	444	38	62	36
ZNF485_AATTACTCAGTTGGAGCAAG	ZNF485	423	412	479	387	255	199	20	29	17
MURC_TAGAACTAGAATAGTGACCC	MURC	268	329	393	274	191	257	20	23	11
FAM212B_TCGACAGCCTCTGGTGTTAG	FAM212B	482	415	518	347	307	342	23	43	23
MKL2_AGTGCAAAGATCCCAAACCA	MKL2	526	598	577	377	401	494	29	34	34
TNPO3_AGCTTCATGTAGGTTAGACG	TNPO3	801	789	872	508	540	753	48	51	46
MPC1L_GAGAGATAACTTCCAGAGCA	MPC1L	305	312	279	196	201	272	20	27	17
PRTN3_GTTTCTGAACAACTACGACG	PRTN3	483	314	435	292	206	307	18	19	18
UPF3B_AGGACTCACCTTTATTGTCA	UPF3B	796	767	863	862	461	413	38	54	29
MRPL42_CAATTATAGTCATCTGGTAG	MRPL42	274	182	283	200	118	282	25	19	17
METRN_ACCGTCTACGCCGAGACCGT	METRN	241	203	229	162	181	48	10	6	7
BARD1_ATGTCCAGTGTGTTACACCC	BARD1	636	594	745	409	243	225	16	23	19
COX7B_AATCAGGTGTACGTTTCTGG	COX7B	552	451	630	384	204	237	16	18	20
AMY1B_AACAGTAACTGGTTCCCGGA	AMY1B	506	599	598	603	315	249	19	23	19
ERCC4_TGAAGTGGAGCCAAGATACG	ERCC4	411	349	404	232	144	139	7	12	9
CAB39L_GCACAAGAACTCTACAGCAG	CAB39L	202	118	196	250	231	241	17	24	20
CCNT2_AATAATTCTAGAGTAACTGT	CCNT2	276	187	292	140	182	158	15	23	5
HRH3_GAGGCTCGAGTCGGCCACGA	HRH3	162	163	229	496	165	213	8	14	18
POTEA_GGAAGCGGCAAGAACAACAT	POTEA	296	276	342	314	179	109	17	17	3
GRM3_TCATCAGCCAGGTATTCGTA	GRM3	572	600	680	612	386	471	26	53	29
APOO_ACCTCCCAAAAATTCCGTGA	APOO	198	271	268	150	137	71	10	3	5
LONRF3_AGCACCACGTTGACTCGCAG	LONRF3	206	284	332	194	170	323	21	23	16
EPYC_GTTGATGGACTCTAGAGTTG	EPYC	544	363	576	355	449	310	36	35	25
RAX2_CCTGCACGCGCACCTCAGGT	RAX2	445	509	619	469	318	151	12	20	10
EQTN_TCATTAGCAGGAGCATAATT	EQTN	460	550	564	583	291	249	18	31	23
CLNS1A_GAGGATTCAGATGACTACGA	CLNS1A	259	291	323	286	297	281	13	33	21
ECSCR_TGGTCAGACTTAGACCGCCA	ECSCR	582	734	762	641	473	458	36	34	33
CAMK2D_AAAAAGCTTTCTGCTAGGGG	CAMK2D	269	285	336	207	164	168	10	17	21
KLHL32_TGCAACAGCCCTTGTCAACG	KLHL32	576	293	527	379	132	412	19	27	16
MCHR2_TTATTATAGTGAATACAATG	MCHR2	158	112	180	82	74	141	12	17	8
PMCH_AATACATTCAGGTTGGGGAA	PMCH	724	979	903	974	604	598	50	61	49
POMC_ACATGGGAGTCTCGGCCGAG	POMC	928	905	1124	1166	964	725	64	71	47
ZNF576_CATGAAGCGGGAGCACCCAG	ZNF576	629	531	737	749	624	340	34	42	20
USP34_GTCTTGTATCACACGAACTG	USP34	466	370	546	610	348	359	32	32	20
ASPH_TCAAGAGGTATCCCACGCCA	ASPH	557	446	631	581	292	211	21	22	20
OR4M1_GTCGGCAGATAGCAGCATAG	OR4M1	594	822	656	862	663	571	34	48	36
PRR13_GAGCCAAGGGATTCACAGGA	PRR13	502	565	588	643	384	178	22	25	27
RANBP6_GAGGCTCGATAACCAGTGGA	RANBP6	353	367	460	554	505	146	20	37	22
IFNA13_GTCATGTCTGTCCATCAGAC	IFNA13	302	262	370	216	114	158	6	15	9
TRMT61B_TTTACTTAAGTTGGATCACA	TRMT61B	235	252	291	201	301	442	20	40	23
TXNRD3NB_TGAGGGCACGATTGAGTGTG	TXNRD3NB	311	374	370	470	235	173	17	20	11
CCNI_GTGCCACAAGCTCCCGACAA	CCNI	585	538	700	682	422	428	35	46	29
SRPRB_AGCCCTACCTAGACACCTTG	SRPRB	494	559	486	497	194	315	22	25	23
GNLY_AGGATTTCTCCTCATCACGC	GNLY	611	335	625	336	234	444	28	35	22
RHOV_GTTGACATCGTCCCTCAGGT	RHOV	349	370	415	324	219	341	20	35	13
HFE_GCAAGAAGACAACAGTACCG	HFE	679	681	743	819	458	564	47	52	34
DCT_TTCATAGGTTCCATTGCACA	DCT	624	668	610	679	524	447	38	39	23
SLC18A2_GGGACAGTCGGAAGGAACAG	SLC18A2	426	333	439	512	284	154	21	15	11
C7orf73_TTTCAGCTTGGATTTACACT	C7orf73	567	401	611	501	223	177	30	36	17
SLA2_AGGATCCACTGCCTTGACAA	SLA2	624	571	620	602	605	537	44	50	36
EPN3_CTACACCATCCAGACACTCA	EPN3	814	753	927	634	499	450	38	35	28
CLCN3_TGGAGCAAATACCTTTACCA	CLCN3	489	605	543	696	476	716	34	56	42
GANC_ACATTCCTTATGATGCCATG	GANC	477	368	436	461	310	166	13	26	8
ENTPD8_GAAAACACCCACGTTCCTGG	ENTPD8	225	99	190	56	33	83	8	8	8
RAB8A_ATTAGGACCATAGAGCTCGA	RAB8A	750	705	874	566	510	302	31	28	22
LRIG2_CCGCTCTACTCACAGGATAG	LRIG2	488	397	539	339	310	343	27	33	31
CR1_GCCGTCCTGAGTACTACGGG	CR1	587	619	613	575	464	275	25	36	23
POLR3K_GCACAACATCACCCGCAAGG	POLR3K	220	186	242	106	47	52	6	3	3
PDLIM5_AAACTGCAGTTAATGTCCCA	PDLIM5	884	1047	881	663	583	413	39	48	35
KRT1_TGCGGTTGTTGTCCATAGAG	KRT1	103	182	188	161	63	17	2	5	4
IL1RAPL2_AATATGGTTTCACTCAGCTG	IL1RAPL2	727	730	771	544	663	774	45	78	48
ITGB6_GCTAATATTGACACACCCGA	ITGB6	349	307	333	422	528	246	31	42	15
TNFRSF19_CGTGACTCAGTGCAGACCTG	TNFRSF19	310	278	306	274	88	238	18	28	13
TMEM196_AGATACAGCAGGCTGAAAAG	TMEM196	308	264	415	394	278	168	20	19	18
HIVEP3_AACACGGACAGGCACAACCA	HIVEP3	553	464	633	531	300	217	13	23	19
TEX2_ATGACCAAAGCATTGTAACA	TEX2	533	647	590	586	566	637	93	1120	82
FAM229B_CTTCAATTGAGCTGGAACCT	FAM229B	187	96	173	107	46	14	1	3	2
TMEM174_CCAGTTGTGCAAAGAAAGTG	TMEM174	343	256	294	173	113	332	10	19	16
CPB1_GCAGCTAGATCCAGTATGGG	CPB1	295	163	284	230	189	215	15	22	12
TSPAN2_CATACATGGTCTGAACATGT	TSPAN2	303	220	329	311	188	114	9	20	14
TMEM201_CGTGTCTAGCCAGCTAGGCG	TMEM201	358	369	398	285	150	118	11	11	5
MAN2A1_TATCCACAGGAGTGAAACCT	MAN2A1	428	338	447	294	92	238	13	14	17
GP1BB_GCTGACCGGCAACAACCTGA	GP1BB	173	73	190	104	87	212	14	11	8
NME1-NME2_TGAATTTCAGACCAACAAGG	NME1-NME2	328	145	338	206	134	235	16	14	14
UQCC3_CTGATCTCAGTCGCAATGCT	UQCC3	326	316	316	282	221	160	15	18	9
MUC20_GCCCGGTGCTAGAGTCATAG	MUC20	589	577	653	704	255	326	17	34	21
ITIH6_GACATTGGAGAGGATCACAC	ITIH6	229	222	239	225	140	117	11	13	9
MOB4_CAGACATGGTACCTGCGCCT	MOB4	250	307	275	369	352	191	21	30	24
TXNL4B_GATAAAAAGTACTGCTGAGA	TXNL4B	269	165	223	175	208	116	19	16	11
CALB1_CCAGATCTCGAAAAACTGTG	CALB1	446	98	370	141	108	159	11	17	15
GADD45A_GGCACAACACCACGTTATCG	GADD45A	266	294	237	134	75	64	5	8	5
EEF2K_GTGTCGAGTAGCACGTTCGG	EEF2K	265	335	331	242	134	36	6	5	6
MAGEF1_GTTCCCGGACATCATCGCAA	MAGEF1	758	844	840	951	575	559	35	43	40
GUCY1B3_TGAACCTGGACGATTTGACA	GUCY1B3	520	367	502	399	141	299	21	36	15
C16orf74_TCGGCAGCATCATGCCCGTG	C16orf74	616	694	788	971	561	495	49	52	39
GRIN2A_CATGATCTTCAGCATGACCG	GRIN2A	455	516	499	536	317	432	22	33	36
KIAA0232_GTATGTTAAAGTAAGACACA	KIAA0232	297	481	423	256	471	329	29	30	29
RHOJ_AAACACATCCGTGTTGGGGT	RHOJ	374	179	355	239	126	93	5	17	10
PDE7B_CACAGGTACAACATACTCAG	PDE7B	563	497	711	612	514	388	28	27	24
C15orf27_GAGCAAAAATACCTGCCACA	C15orf27	201	192	240	308	136	137	7	13	11
CT47A8_GTTACCAGCTCCGGCCGCCT	CT47A8	569	667	702	915	475	314	24	25	22
WISP2_CGCACATCCTCGCTGCACAG	WISP2	255	232	273	189	201	204	21	23	15
NCOA6_AGGAACAGGCACCTGAGTTG	NCOA6	790	727	1052	819	546	347	37	46	29
CLOCK_GTATCCTCTTCAGCACACAA	CLOCK	714	880	886	660	812	719	51	68	43
CHAMP1_AACAGGCTTCCAGATATCTG	CHAMP1	681	670	804	455	567	947	66	65	52
NDUFA4_CAGTTCCAATAAATACAAAG	NDUFA4	200	247	279	74	116	107	5	15	10
ECT2_GTGACATTGGTCCATCACAT	ECT2	214	197	191	147	226	80	11	13	16
SNUPN_TGGAAAAAGAGCCCTTATCG	SNUPN	346	291	390	145	168	213	21	19	15
PEX10_AGGCAACATGTAGCCGCTGG	PEX10	710	645	842	691	402	582	47	48	44
ACVRL1_AGGCACCCCCAGGAACATCG	ACVRL1	188	120	259	116	115	157	8	16	8
HKDC1_GGCACGAGGAGTTCAGGACA	HKDC1	604	479	715	607	471	228	32	25	24
MLYCD_CCTCATAAAGCGAGTCGTCA	MLYCD	290	385	317	216	340	267	29	20	16
MAN1B1_GTGCTGTCGGAGGTCCACCG	MAN1B1	163	204	209	198	487	148	45	19	20
PLCB3_TTCGATGTAGTTGACAAGCG	PLCB3	220	151	200	147	119	105	4	5	5
SYNCRIP_TGAGAAAGCTGGACCTATAT	SYNCRIP	317	310	345	271	278	337	18	21	15
ERMP1_TGATTGAGCCAATACGAGAG	ERMP1	414	401	454	320	255	271	23	30	16
SOX18_TGCATGGGCCCCGGGACACG	SOX18	331	197	292	381	201	226	25	20	19
COX4I2_TGAACCGTCGCTCCAATGAG	COX4I2	567	463	576	395	364	325	25	37	37
SPINT3_GTCAAACCTACATGACGCGA	SPINT3	220	163	206	203	126	153	15	21	12
MUS81_AGAACAGTCCAGCCCCGCAG	MUS81	521	470	617	384	495	498	35	42	27
KIAA2013_GAGGACTTTCTGGCGCACAG	KIAA2013	503	560	607	569	641	369	39	45	41
VAX2_TTGCCACCTCCAACATTCTG	VAX2	701	437	777	435	214	428	28	31	27
LIPE_TTGGGACGTAGATTCAGTCG	LIPE	508	352	611	428	471	268	27	45	31
ADRM1_GTGACTCCGGATAAGCGGAA	ADRM1	425	502	490	494	442	165	16	25	13
CBX7_GCTGCCGAGTGGGCACGTCA	CBX7	374	429	425	348	320	166	27	34	13
HLA-DRB5_AGGTGACTGTGTATCCTGCA	HLA-DRB5	323	530	416	359	416	216	23	27	24
GOLGA8B_AGAAGAAGCATGATACGCAT	GOLGA8B	155	97	161	260	28	105	5	4	3
PRDM13_GGTGTGCCTTAAGGCTGTTG	PRDM13	249	414	370	264	264	226	23	24	7
C10orf62_GAAGGATTCCCGGTGCAGAG	C10orf62	390	263	437	310	159	160	9	12	11
ITGAV_AGGCAATAGAGATTATGCCA	ITGAV	511	543	580	688	730	818	43	70	65
GSDMA_GGAAGCGCTTGAAGTCGATG	GSDMA	581	529	708	599	451	565	33	54	36
HEXDC_TTCCCTACGAGGGCCCTCTG	HEXDC	785	1120	825	764	770	673	58	57	45
GNG11_AACTATATTGAAGAACGTTC	GNG11	214	239	212	179	116	102	5	9	8
BCAT1_GTTTCAGCCAAACCTCAACA	BCAT1	571	593	660	475	512	374	33	45	37
ATP1A1_ATCCATTCAGGAGTAGTGGG	ATP1A1	785	829	895	541	734	618	52	61	33
LHFP_CGGAAACACAGCAACCCATG	LHFP	751	458	845	358	360	277	25	41	24
SPIN2A_AGCAGTGGAACACATGTTTG	SPIN2A	926	1054	1100	918	1084	840	79	80	59
STAU1_CCTGCATCACAAACTCCCTG	STAU1	540	699	792	573	408	506	41	54	28
GAPDHS_CTGGCCAGATTTGGACGCAT	GAPDHS	164	266	194	129	189	208	20	29	9
DAGLB_CGGCATCATCGCAACCGTCG	DAGLB	449	364	521	587	396	558	33	45	28
POGZ_CTTCTCTCCTACTTACCCCG	POGZ	342	362	381	355	193	236	18	18	15
ITFG3_GGGCACAGCACACTCCACGA	ITFG3	556	654	613	520	485	531	85	100	1099
HRASLS_ACACTTCGATCAAGTCCCCT	HRASLS	464	443	581	476	252	415	33	24	32
RAD50_AAGCGGCGTGATGAAATGCT	RAD50	183	177	191	118	72	75	5	8	6
HR_GGGTCAAGTTTGATATCCGG	HR	253	342	258	424	166	281	15	18	14
GPR88_AGCGCCGGGTAGTGGACTCG	GPR88	375	273	442	351	242	298	25	20	18
NAGLU_TGCATGCTGCACAACTTTGG	NAGLU	683	585	657	506	362	348	35	55	17
ACOX1_ACCTATCACCGGATTAACGA	ACOX1	370	352	385	326	198	184	18	14	11
MYBBP1A_ACCAGCACCTCTACCCACGG	MYBBP1A	728	632	740	861	381	316	21	36	18
SFR1_GGGAGATGATGGATTCGCAG	SFR1	276	412	344	322	160	269	16	22	16
MTHFD2L_GATGAGCGAACAATATGCAA	MTHFD2L	330	410	424	373	276	172	21	28	17
KCNB2_CGGAGAGTCCGCCAACACAA	KCNB2	581	693	770	665	347	361	20	31	34
TSPAN10_ACCAAGCACCAGGCCTTGAG	TSPAN10	962	1051	1063	975	1052	618	55	75	53
EQTN_TCTGATGTGAATGCTACACA	EQTN	528	518	791	625	869	428	56	70	31
TMX1_AAGACCTTGGATTGCCAGTG	TMX1	580	584	709	483	371	360	21	35	27
OR6C74_CCCAGTGATGCTCAACATGT	OR6C74	731	598	808	584	402	657	39	47	41
ARL6IP6_GCAGCGAGCAGAGAATAGAG	ARL6IP6	113	102	168	139	40	45	8	6	2
AP5B1_GCAGGCACAGTAAATGCAGG	AP5B1	236	218	219	128	174	225	18	17	14
SEMA4G_GTGTCTCATACAGTGGAATG	SEMA4G	589	560	626	547	530	544	48	47	38
HIP1R_AGTACCTGTGAAACTGCTCG	HIP1R	458	366	418	392	297	214	17	27	12
ZNF414_TGATGCGGGGTCAACCTCCG	ZNF414	614	624	589	659	306	270	19	33	20
ARF5_TGCTGATGAACTCCAGAAGA	ARF5	139	192	197	217	142	125	8	10	11
SLC16A9_TGCAGGATCACGTTAGCCAA	SLC16A9	206	231	341	215	248	65	10	18	14
CEPT1_CAAGCAATATATGCCCACAG	CEPT1	420	426	485	430	433	520	24	43	34
ERCC6-PGBD3_GTCTGAGTATTTCCCCACAG	ERCC6-PGBD3	326	329	424	182	312	265	24	41	22
BPY2_ATATGTCAGCAAGCCCACTA	BPY2	960	852	1048	908	901	978	56	79	49
CCL22_TGTGGCGCTTCAAGCAACTG	CCL22	220	171	252	224	60	82	7	9	3
GAGE2A_GTAGAGCCTCCTGAAATGAT	GAGE2A	225	138	241	72	74	162	6	9	10
GAS1_CTCAACGACTGCGTGTGCGA	GAS1	331	322	449	349	196	141	21	19	9
PGM1_CCAGAGTATCATCTCCACCG	PGM1	199	184	222	125	144	69	19	10	9
PEX2_CTACTCCAAAAATGCCACAG	PEX2	409	612	502	420	410	362	22	38	28
C10orf95_AGCTGGCCGCCGCCCAAACA	C10orf95	260	333	291	418	206	148	9	21	9
BMP8B_GTCATGAGCTTCGTTAACAT	BMP8B	366	412	466	289	314	700	31	39	37
PPP2R1B_GCTCAGTTAAAGGATGAGGT	PPP2R1B	519	437	594	488	339	266	18	27	21
CDC42EP4_CTCCAAGCGCCGTTCCCGAG	CDC42EP4	362	298	422	236	150	166	18	15	12
PPAPDC2_AGGACGGGTTCAAGTCCATG	PPAPDC2	699	666	744	587	529	425	27	49	33
ZFPL1_CAGCACACAGTGATCCACAT	ZFPL1	331	264	325	285	124	165	14	11	6
UXS1_CCTCAAAGTGAGGATTACTG	UXS1	357	216	343	209	229	187	17	18	20
MECR_GCAGGGATTGACACCCAGGG	MECR	417	285	420	284	205	239	18	18	10
WFDC5_CGCACTGGTCAGGCACCGAT	WFDC5	321	454	414	611	445	244	22	23	24
CUX1_ATCTCCAACAGCGACCTGAG	CUX1	1244	1252	1325	1626	1112	821	63	82	46
GRIA4_GTTTGCTGGATCACTACGAA	GRIA4	313	311	357	337	290	225	23	27	19
MIS12_CTTCAGAATAACCTGTTCAA	MIS12	253	357	308	310	225	183	22	22	20
RND3_TCTTACCCGAAGTGTCCCAC	RND3	311	368	403	213	231	321	21	25	21
ABHD16A_ATCTACGCCTGGTCCATCGG	ABHD16A	779	649	749	587	801	574	79	113	1005
PCSK1N_TTCCGGCGGTCAGTGCCCCG	PCSK1N	497	429	583	441	320	369	22	32	22
SERPINB10_TTGGGTTGAAAGACAGACCG	SERPINB10	637	788	767	644	546	281	26	45	23
TLDC2_GTGCAGAAGACCAGACTCCA	TLDC2	1027	817	1160	991	1003	957	66	107	60
SELL_GACTTACCAAACTGACACTG	SELL	713	571	890	657	587	560	39	49	34
ZNF385D_AGGACATGAGCTATTGCCAG	ZNF385D	480	511	593	579	354	301	22	46	27
FER_GTATGTATTGGCGTTGAAAG	FER	271	250	321	266	307	105	15	17	16
CRIPT_GCACCATCTTTCCATGTATC	CRIPT	213	247	272	252	263	77	9	14	10
RCL1_ATTTACACAGATCACATGAA	RCL1	328	235	283	214	157	196	17	21	17
WBP1_TGAGAGTGGTCACTGCTGCG	WBP1	438	454	479	411	356	242	17	36	16
CCDC61_GAGCTGGCATTGTACAAGAG	CCDC61	251	288	304	314	103	245	8	22	20
GDF10_GGGGTCCGCTGAGTTGTTGG	GDF10	625	668	574	809	400	308	27	30	24
IRAK1BP1_AGTGGAAAATGCTTATCACA	IRAK1BP1	214	274	292	127	153	85	9	10	7
NHLRC3_TCCGTCTGGATCACGGATGT	NHLRC3	247	351	257	275	382	244	27	30	26
PDHB_GCGCTTTCACTGGACCGCGC	PDHB	500	476	542	397	212	177	16	22	13
PEAR1_GCCCAGTGAATCGGTCACAG	PEAR1	635	616	631	430	671	470	49	50	26
OGG1_ACACTGGAGTGGTGTACTAG	OGG1	253	253	331	406	185	88	5	10	8
PRKCD_TTCCCAACGATGAACCGCCG	PRKCD	267	236	265	136	171	141	11	15	17
B4GALNT3_GCCAAATTTCCAAGCCGGTG	B4GALNT3	281	335	296	262	186	184	8	13	14
TBCCD1_ATACATTCAACAGTTGAACA	TBCCD1	557	637	630	708	840	346	44	66	43
MBD3_AAGACCATGGACCTCCCCAA	MBD3	243	278	323	102	98	193	6	13	10
FCRL5_AACCCCAGACAATATCCTTG	FCRL5	369	404	368	186	321	273	17	24	25
MYO7B_CATCTACTTTAACCCCAGCG	MYO7B	358	398	469	304	270	280	19	27	16
PADI1_GCAGACATGGTCGTATCTGT	PADI1	327	235	342	162	187	101	12	6	18
NOC4L_CGAAAAGACGGCTGCACGTG	NOC4L	401	240	335	178	114	345	22	27	18
CETN3_GATTATGACAGAGAAGCCAC	CETN3	456	476	408	302	199	123	23	18	12
ABCA2_CATGTACGTGGCGATCCGAG	ABCA2	267	271	405	313	234	304	18	25	19
AMY2B_ACAGGTCAGAGATTGTCGTC	AMY2B	388	628	421	444	255	215	21	19	14
SLITRK1_CCGGGAGACTAGAATCCACT	SLITRK1	506	277	574	437	251	297	57	79	787
C15orf65_CCTTTGGAGTATAATTGCAG	C15orf65	123	111	117	52	46	31	2	5	4
HDDC3_ACATCAACCACCCCATCGGT	HDDC3	423	435	460	511	445	257	18	28	20
SLC25A44_AGGGGAAGAGCCTCTACCAT	SLC25A44	632	548	609	706	778	329	40	51	31
IMPG2_ATGCAAAGGAAACTGTAAGC	IMPG2	189	219	219	253	264	392	24	38	24
DKK1_TACCCGGGTCTTTGTCGCGA	DKK1	123	178	124	151	135	81	9	8	7
C11orf65_GCTATCTACTGATGGTATGG	C11orf65	692	502	772	669	369	452	32	46	38
KIAA1328_CACTCTCCAGTGTTCATCTG	KIAA1328	213	237	263	294	119	167	16	21	8
ZNF257_CTTATGTCGAGTAAGAGCTG	ZNF257	340	349	497	279	274	282	16	22	19
UBA7_CCTACCCTGTCTGTACCGTG	UBA7	246	149	242	206	186	191	15	21	9
NUAK2_CTGGGGCTACGCCACCCGAG	NUAK2	210	423	333	295	215	218	14	24	11
CDH24_TCATTGACCCAGCCTATCTG	CDH24	330	278	344	142	193	239	13	23	10
CYLD_AAAGGCCTCCAAATAGACGT	CYLD	374	302	467	375	424	305	97	105	1455
RHOBTB1_AACAGAACATCGGCACATAG	RHOBTB1	913	1138	1069	1092	774	614	40	77	42
TEX9_GCAGGCAAAAACAGCTGACG	TEX9	593	768	625	836	868	389	40	56	37
MYO1H_AGAGGTATTTATACAGCTGG	MYO1H	210	199	234	200	96	59	3	11	7
MUC15_TTGTTGGGTAGATTCAAAGG	MUC15	396	224	413	207	113	191	14	23	3
EDDM3B_ATGCACTAGTGACAACTGGA	EDDM3B	518	604	684	682	506	547	118	2218	107
EXPH5_AGAGTGGGTTTATACCACCA	EXPH5	410	389	525	512	472	326	28	38	20
OR51G2_TGGAAACATAGTGCAAGGGG	OR51G2	194	104	137	122	70	68	3	6	6
TYMSOS_CATTAGGGACGTGACTGGCG	TYMSOS	537	512	618	433	453	532	29	56	33
REG3G_AGCAGCATCCAGGACACACT	REG3G	687	584	866	810	556	484	42	50	45
AADAC_ATTTCTATCCAAATCACTCA	AADAC	484	437	577	387	134	390	21	27	14
XPNPEP2_CCTCGATTTGCACACACATG	XPNPEP2	331	216	346	395	403	167	19	32	28
PANX1_TGGTCACGTGCATTGCGGTG	PANX1	481	359	512	677	647	365	57	47	49
SEC61G_TGCACTAAACCTGATAGAAA	SEC61G	189	186	251	271	186	114	5	11	6
NFE2L1_CATCTAACAGACCCCCCAAA	NFE2L1	446	659	505	547	447	424	35	44	30
KRT16_GCGTGACCAGTACGAGCAGA	KRT16	413	528	446	555	367	298	27	28	20
NPTX1_GAGGTGCAGATGAAGCGCGT	NPTX1	185	188	196	271	288	542	31	35	25
CNIH4_GTAATACAGTGACAATGGTA	CNIH4	773	768	825	508	379	329	21	33	29
CRISP1_TTGGAAGTCTCCTCTCAAGG	CRISP1	313	219	289	216	184	183	18	16	16
FAM63A_CTGTCAGCTCACACAGTCCG	FAM63A	306	278	297	270	175	148	13	29	11
ABHD14A_TCCCACTCAACCAGGCACAC	ABHD14A	589	526	551	511	329	435	30	32	25
ACOT11_GGGATACCGGAACCCCACGG	ACOT11	344	365	464	338	448	315	23	39	22
FXN_TTTCAGAGTTCGAACCAACG	FXN	288	193	305	283	133	66	5	5	9
MFAP4_CTTCTCCATCTCCCCGAACG	MFAP4	324	284	322	325	153	265	21	20	29
PMEPA1_CACCATCTCGCTGTCAGACG	PMEPA1	312	280	385	360	247	251	17	26	17
RS1_ATTGGGATTATCGTCTACCG	RS1	546	703	603	599	212	353	22	28	20
HDAC5_ACGTTCACCCGTCACTAGTG	HDAC5	982	920	1208	1158	772	895	51	72	54
SNRPN_AACCAGAGCGTGAAGAAAAG	SNRPN	828	542	891	744	503	307	28	41	33
PLEKHH3_GGCCCCCTAGGAAAGTTGCG	PLEKHH3	264	223	258	117	90	169	7	11	8
KRTAP4-2_AGTTCTCTAGGCCACAGCCC	KRTAP4-2	693	609	746	725	396	416	30	46	27
ERVMER34-1_GTGCCAAGTCACTTTACGAT	ERVMER34-1	362	383	399	449	148	108	11	10	9
PTRF_AGAGCTGATCAAGTCGGACC	PTRF	492	526	509	747	448	357	32	41	27
CCDC153_GCCTTCGGGGGCAGCTAGGT	CCDC153	309	360	405	302	216	133	8	13	9
MRPS36_CCAGATTTGCTGATGTATCA	MRPS36	220	116	203	137	126	53	4	6	6
ISCU_CAGCTCATTAGCCACTGAAT	ISCU	752	854	844	804	663	413	33	37	36
PTPN13_AAGGATCACCACTGGTCACG	PTPN13	266	403	381	290	290	107	10	17	14
TESPA1_GGACCAACAAGACTAGTTCA	TESPA1	465	520	557	544	473	334	29	38	26
VWA9_TTACCTATAGCACTTAACAA	VWA9	216	292	250	177	124	35	2	6	2
GTF2IRD2B_CTGGTCGAGATTAGTAAGCG	GTF2IRD2B	346	258	376	453	159	228	7	21	10
MAGEA10_TGGTATTAGAGGATAGCAGG	MAGEA10	463	414	527	580	470	348	33	39	26
ALKBH4_CTGATCTGCGAGCGGCAGCG	ALKBH4	559	433	559	488	350	393	42	32	26
ZNF335_GAAGCCCCACATGTGTGACA	ZNF335	274	465	299	194	197	198	13	19	12
TINAGL1_ACTGGGACAACTGTAACCGT	TINAGL1	242	239	185	202	93	151	3	14	8
A3GALT2_AGAACATGAAGTGCGCCTCG	A3GALT2	528	672	683	435	510	261	33	42	27
ZNF426_GAGATCGTACATGCATACTA	ZNF426	141	186	181	74	89	164	6	9	9
GJC3_GATTGCAGGTTATACTACCA	GJC3	402	463	453	266	244	237	19	21	23
NAIF1_CACCACAGAGATCCACCCTG	NAIF1	238	176	271	143	142	82	3	9	5
LRRC45_TCCATCAAGTCGAGGAACTG	LRRC45	195	267	224	220	128	239	7	23	10
ITPA_TGCAAACGTGCAGAGCGCAT	ITPA	449	450	408	358	244	275	21	28	16
HIST1H2AM_GCTGGGCTCCAATTTCCTGT	HIST1H2AM	209	124	186	121	59	41	3	4	5
UQCRC1_CACCGTGCAAGTGGGCTGAG	UQCRC1	789	759	947	597	704	528	45	47	41
PHLPP1_GACGCCAAGTCATCCTATGT	PHLPP1	550	518	718	780	560	284	31	38	24
BRICD5_GAAGACCAAGCCCTCCTGCG	BRICD5	685	828	798	647	484	345	28	45	27
SCG3_ACTTGATAATAAGTTGAATG	SCG3	383	412	481	265	439	173	24	33	28
SLC45A3_GCCCCACCGAGCCAGCAGAA	SLC45A3	704	719	884	705	545	453	36	59	27
PRR19_TCCGTCGTCGGAAGACTAGG	PRR19	235	230	216	91	135	122	7	16	3
RNF219_GATCCTTTAACCTTGGTGCA	RNF219	419	307	457	423	280	364	33	27	17
SPRED3_CTGCTCACCTCGACCCAGTG	SPRED3	592	683	717	629	481	336	30	42	36
CNOT8_ACTGTAGTCCTGAGTTAGCA	CNOT8	355	386	419	226	217	202	22	22	10
DCP1A_AATCTGCTCGAGATTCGCAA	DCP1A	711	583	785	642	494	369	29	47	25
DLG2_ATTACGAAGATTATACCAGG	DLG2	646	679	787	654	439	280	33	44	18
MACF1_GAAGAGCTGTCAACTCACGT	MACF1	100	111	171	42	52	33	1	7	7
BACE1_GAACTTGTCTGATTCAGTGA	BACE1	631	556	730	746	306	302	19	25	17
SLC12A8_GGGGCCAAACAAAACACCCG	SLC12A8	279	305	388	268	160	132	15	20	8
EFEMP2_ATGTGAACGAGTGTGACATG	EFEMP2	398	362	459	495	349	141	22	33	23
GPR26_GCTCAGCATCGACCGCTGGG	GPR26	418	374	440	384	204	162	16	18	9
MOSPD3_CCCGGATCTAGTATTCAGGG	MOSPD3	206	204	193	184	111	117	9	14	10
CA8_TCGGCACACCACATAATTTG	CA8	381	304	362	242	142	95	13	16	8
RHOBTB3_TAACAATGACTCGTAATGGT	RHOBTB3	444	314	527	326	284	249	17	26	26
YJEFN3_AGGACGGTGCTGGTCGTGTG	YJEFN3	729	774	862	709	441	747	33	66	40
C12orf10_GTAGTGGTCAGTGCATATCG	C12orf10	421	458	552	516	416	219	13	32	34
TMEM167B_CTTCTTCTCTGATAGCAGCC	TMEM167B	282	265	283	227	182	98	12	18	10
DLAT_AGTCACGCTGTTGCGACGAG	DLAT	782	534	949	832	532	230	25	36	32
CHRNA9_TGAACACCAATGTGGTCCTG	CHRNA9	249	222	316	335	205	97	8	13	12
ZNF705B_GAATTTGTTTACGTGGTTTA	ZNF705B	615	747	595	416	443	453	37	48	35
ELOVL7_ATGTACAGCTGTATTTAGAA	ELOVL7	285	208	268	323	124	201	13	16	9
ACOT6_ATCATATCCTTGTAATGTAG	ACOT6	747	535	806	770	302	415	23	38	21
WWP1_ATAATACTCGAACTACCACA	WWP1	322	320	376	324	298	238	20	28	12
ZMPSTE24_TTTGTGATAGAAGAAAAACA	ZMPSTE24	107	39	135	61	66	138	8	6	6
PLEKHA1_TAAGTCGCCATGGTGAATGT	PLEKHA1	287	258	344	303	211	221	14	19	21
C9orf170_TCGGCCCCCACACCCCCAGG	C9orf170	599	591	729	435	902	1034	74	88	57
FAM24B_CATCGCTGGTGGTATCCTGG	FAM24B	438	429	473	483	239	444	32	27	21
SNAPC1_GACGGACAGTGTACGCTTCG	SNAPC1	493	499	569	334	277	317	20	38	19
RPTN_GTGAGTCACAAATCTACCAG	RPTN	207	253	218	429	119	138	8	6	4
TMEM133_AATAGCAATGTGTACCCTAA	TMEM133	266	225	318	215	298	121	14	27	11
THSD1_CCTTGGACGAAGGTGCATGG	THSD1	174	128	170	145	114	59	10	12	6
MFN1_AAAAATCAAGGAGGTTACCG	MFN1	270	106	256	105	84	125	7	13	10
PLA2G12B_AATAGGACTCCTCCGTGTCA	PLA2G12B	244	279	276	322	149	48	9	9	8
COG7_CTACTACTACAAGTGTCACA	COG7	356	414	356	478	299	315	27	17	11
SYS1_GCATGAGGACGATCTGCGAC	SYS1	388	357	413	242	495	347	71	89	910
HOXC12_AGCACACGTTGTCGCGGCGT	HOXC12	919	934	966	820	730	531	45	60	49
OTX1_TACGGAGCGCTGCATACACG	OTX1	382	300	370	272	176	220	24	19	21
B4GALNT2_AGAGGGACATACCTTCCCAA	B4GALNT2	354	294	350	213	339	304	15	43	14
KBTBD13_GTAAAGCTTGTTGCCCAGCG	KBTBD13	272	198	307	261	93	156	5	9	9
BPIFB1_ATTGAAGGAAGCCTCGATCA	BPIFB1	442	568	568	473	294	239	24	21	17
OSTN_ACTCTTGCTTCTTGATGAAT	OSTN	326	407	407	262	128	195	11	8	9
MCM5_GACCTCATAGACATTTGGGA	MCM5	341	209	308	216	106	252	10	11	19
ICOSLG_CTGCAGCAGAACCTGACTGT	ICOSLG	368	240	409	408	435	620	47	52	31
DEFB103A_AAATATTATTGCAGAGTCAG	DEFB103A	333	321	457	339	101	103	8	14	6
PRMT8_GATCATTAAGGCCAACCACT	PRMT8	150	119	175	79	107	207	10	11	7
SYK_ATCCGAGCCAGAGACAACAA	SYK	692	545	771	835	6086	6654	47089	2904	1889
MGAT5_TATCCACTTTGCCATACACA	MGAT5	664	745	748	739	469	380	32	63	32
ISOC1_GCCCCGTGTGGCACCGACGA	ISOC1	521	605	543	475	552	921	62	78	49
SMO_CAAGTGTGAGAATGACCGGG	SMO	173	220	251	333	384	96	18	23	12
KBTBD13_CCATCGGCGGCGAATTCCAG	KBTBD13	98	72	94	48	39	104	6	9	4
BTNL3_TGAAGGACTCCATTGCAGGG	BTNL3	683	488	679	341	276	511	26	48	31
SBK3_GGCAAGGAGCACGCGGCCGT	SBK3	536	357	537	327	308	429	20	42	28
DACT2_CCTTAGTCAGGACAAACAGG	DACT2	197	144	239	127	46	78	3	3	7
OLFM1_GGAGTCCAAGTTCAAACAGG	OLFM1	491	399	503	462	301	413	29	40	26
TGFB3_ATAAATTCGACATGATCCAG	TGFB3	208	181	195	148	51	58	4	5	5
LUZP1_GCAGTCCGCATGAAGCCTTG	LUZP1	876	1001	954	791	810	681	52	63	46
PDE12_CTTGAGCCTTAGCCCGATGT	PDE12	361	391	379	233	219	143	16	25	13
HRASLS5_CATCTTTAGCAATCGGGCCG	HRASLS5	396	377	454	390	426	295	32	36	27
C20orf78_TAAGCAATAGGTCCAAGGAG	C20orf78	206	197	225	143	122	54	4	6	2
ZFP62_TCACAAAGGAATCCACCTTG	ZFP62	335	298	279	177	241	155	8	15	11
UBE2I_ACATTCGGGTGAAATAATGG	UBE2I	228	84	213	79	101	203	11	13	16
EIF5AL1_ACATCCATATTATGAGTTGA	EIF5AL1	500	498	632	539	432	372	20	40	25
OPN1SW_CCACAGGTCTGGTTACAGGA	OPN1SW	767	803	855	769	471	362	29	28	30
PFN2_TCTTTCAGAGCATTACGGTG	PFN2	416	274	453	182	177	159	21	22	10
APOC1_TGGAAACACACTGGAGGACA	APOC1	357	313	371	345	292	237	17	32	24
TRIM50_TGTGGCCACTCTTACTGCAA	TRIM50	428	594	630	749	300	314	15	23	20
TBP_CCAATGATGCCTTATGGCAC	TBP	418	249	384	160	250	173	19	23	20
TMOD1_AATCCTTGGAGCCCTAACAG	TMOD1	181	218	276	195	42	50	2	1	3
PLEKHF2_AGTTTATGCTGCCACTGCTA	PLEKHF2	1045	1039	1170	822	933	903	72	70	71
BCL7B_TGGCGGCCATCGAGAAAGTG	BCL7B	592	262	499	361	181	159	21	18	15
KRTAP12-3_CTGCACGCGCATTGTGTGCG	KRTAP12-3	513	386	571	452	413	509	28	49	30
MYOD1_AGGTCCGGGGAGTCGAAACA	MYOD1	862	844	1011	1015	496	474	24	49	28
RAP1B_CTAGTCGTTCTTGGCTCAGG	RAP1B	353	235	343	405	252	253	15	12	17
OR5V1_CATATGCCATTGCTGCCAGT	OR5V1	217	206	273	233	191	301	19	24	26
C8orf82_CCTCCGCGCCTCTCCTACTG	C8orf82	553	459	677	439	360	487	27	34	33
AGAP11_GCTGGGAGTCAATGGAATGG	AGAP11	217	240	300	165	148	160	14	17	15
BTNL10_CTGTGCACATGCATGAGAGA	BTNL10	344	299	353	311	224	408	47	721	47
RTCB_GAATTAAGGAATGCCTGTCG	RTCB	454	363	427	333	308	169	19	30	17
PARD3_AGTTACTAGTATCCCGCGGG	PARD3	587	669	642	404	289	218	19	24	22
TJP1_GTCGCATGTAGATCCAACAA	TJP1	341	536	439	470	476	253	29	24	17
MRPS33_GGTGACTTCACCAAATAGCC	MRPS33	334	235	336	276	166	248	20	30	13
GAGE2B_GGAACCAGCAACTCAACGTC	GAGE2B	419	360	473	383	251	406	18	30	14
ARNTL_CTGGACATTGCGTTGCATGT	ARNTL	532	387	663	511	415	576	36	52	41
ACCS_CCCAACAGACTTCTCAAACA	ACCS	584	445	631	386	351	409	27	34	19
TUBA3E_TGCAGCCAGTAATTACGCCA	TUBA3E	781	786	979	1116	783	842	1497	146	123
PIGH_ACTTGCCATTACCTCGCAGA	PIGH	623	615	772	559	629	310	29	42	29
GTPBP10_CCAGCCACAAACCGTTTCCG	GTPBP10	419	403	509	457	196	187	15	14	6
IL25_CCAAGAATGCAACCACCTGT	IL25	460	423	500	270	181	206	11	13	12
NRG1_TGTGGAAGTATAGTGACTGG	NRG1	208	192	187	152	152	334	19	22	15
TACC2_AGATGGCAAGTGGAAACACA	TACC2	791	732	800	566	368	464	28	43	21
C7orf25_GCTCTTCATAACATCTGGCT	C7orf25	171	257	209	134	63	69	9	4	4
DPYS_GCCTTCATGTGGCAGTGACG	DPYS	177	116	152	107	195	92	5	12	15
STARD3NL_TGTTACGAATAAGAGGTCAA	STARD3NL	344	490	517	340	268	552	24	45	37
SMARCB1_GCAGATCGAGTCCTACCCCA	SMARCB1	195	248	208	266	71	38	3	7	4
SLC25A3_TCTGATCTCACCTTCCACGG	SLC25A3	329	241	331	222	155	243	15	11	13
GPLD1_CCAGGTCATTGCCGTAGATG	GPLD1	538	561	592	439	205	421	23	31	19
HIST1H4A_TGTCACGCAACACCTTGCGG	HIST1H4A	377	514	494	597	216	661	31	47	33
CHODL_TACACAGATGAACCTTCCTG	CHODL	295	276	358	354	399	280	25	25	14
TAC1_TTCTTCTGCAAACAGCTGAG	TAC1	335	237	408	392	271	376	23	32	33
LXN_TCAAAGACTTAAGTCCATGA	LXN	386	593	443	358	136	137	12	14	15
ZNF560_GAAGATAGAAGAAGTAACAC	ZNF560	250	328	301	226	284	192	18	26	22
PCGF6_GGGAGGCCGGCAGGACTCGG	PCGF6	492	493	571	341	344	302	26	44	18
ARL6_GATACTCTTCTGAATCATCC	ARL6	365	378	409	332	310	493	37	36	34
RIC1_CCAGAAGTTGACGTAGAATG	RIC1	393	340	393	226	227	255	19	28	21
OAZ1_TGATCGGCTGAATGTAACAG	OAZ1	270	291	277	180	213	160	9	22	21
C17orf102_CCCTGGAGAAACGCAGCTGA	C17orf102	745	731	766	721	544	654	42	67	33
PAX9_GCGGCATGGCCACCGAACCG	PAX9	272	117	275	211	125	200	15	12	12
TMEM44_GGCCTGGGGTGGATACAGCG	TMEM44	780	665	871	623	443	572	37	56	34
ZSWIM5_TATTCACTAGAGCCATTGAG	ZSWIM5	471	425	571	368	263	261	14	22	18
SWT1_TTCTAGGGAAAACCTAACCC	SWT1	334	337	320	349	285	190	19	24	15
POU4F3_CAGATCCATCCACACCACCT	POU4F3	816	672	911	589	410	486	27	56	20
SPOCD1_GAGGTACTATGGACTCGGTG	SPOCD1	361	286	390	433	275	144	23	22	16
RAD51D_CACAAACCTGCCAATGCCAG	RAD51D	201	181	189	108	42	132	6	7	11
NTSR2_CAGCACCGTGCACACTCGCG	NTSR2	615	641	709	704	502	309	26	38	29
PIANP_CTCGGGTCCCAAGATCACGT	PIANP	174	210	211	110	152	56	6	7	4
FUT3_CAGCAGCTGAAATAGCAGTG	FUT3	537	538	606	437	302	370	18	38	15
VCY_GAGAAGGGAGAAGCAGTTCG	VCY	776	669	901	711	436	580	38	45	23
UROD_GTGGACCCTGATGACATACA	UROD	260	276	312	305	505	159	29	28	23
TCF19_CTCCACCACAACGCAATCGG	TCF19	297	312	307	190	257	209	19	23	16
CDH7_TCTGTGAAAATGCCCAGCCG	CDH7	176	182	195	196	237	125	14	25	13
ASTL_GGTGACAAACCTGATGCACG	ASTL	382	420	388	424	213	187	11	18	14
LILRA2_TGTACTCTGATGAGTGATTG	LILRA2	332	265	495	314	203	224	12	15	15
LPIN1_ACCCTAATTCGGATAGAGAG	LPIN1	772	871	942	820	772	335	26	45	32
SNUPN_TGGACTTGTACTGGGATAGG	SNUPN	557	540	746	531	425	398	30	36	35
DGKZ_CCCCGTGCAGCGAGTCAGAG	DGKZ	755	731	792	670	655	618	36	60	34
FAM195A_TCAATCGTGTGAATGGCCGG	FAM195A	623	636	675	642	275	409	289	47	33
CTSD_AAGACGACTGTGAAGCACTG	CTSD	565	502	636	532	413	517	27	54	29
RBM4B_AGTTCGAACACCTTACACCA	RBM4B	507	417	613	403	359	581	31	46	31
CYP2C9_GTAATTTGTTGTGAGTTCCC	CYP2C9	345	220	393	217	153	262	17	28	19
NOTCH2NL_CTGTAAACCCTGAGGCACAT	NOTCH2NL	334	272	337	170	151	264	14	20	15
C8orf87_CCACTGTGTCTCTCGACACA	C8orf87	523	551	600	641	476	363	35	38	31
MYH9_AATGTGACCGATTTCACCAG	MYH9	546	348	528	289	228	206	19	26	16
ITGAE_GTATATCTACAATGGACACT	ITGAE	468	447	534	451	272	325	22	26	24
OR4C46_TTAGCAGGGCACACACACAC	OR4C46	569	346	711	429	352	179	19	27	17
TMEM259_CAAGCCGCCGAGTAGCACAG	TMEM259	531	515	681	376	369	444	36	49	25
TKT_CCTGCCCAGCTACAAAGTTG	TKT	717	511	644	364	417	614	45	48	38
DISC1_CCTCGGCTCCATTCTCAGTG	DISC1	405	428	516	279	178	285	19	32	12
CCL11_CAGCAGCCACAGAAGTGCTG	CCL11	613	575	759	611	412	515	39	36	31
RABEP2_AGAGGTGAGCGAGAGCACGA	RABEP2	847	1070	1105	1151	797	431	40	50	39
TCAF1_TTACTTTACTGACAACAAAG	TCAF1	234	204	303	174	106	146	9	14	8
LMO1_GCAAGCAGCACAGTTCCCTG	LMO1	799	726	941	1230	579	486	41	57	43
FAM110D_GTGAACAAAGAGAACGCCAA	FAM110D	440	504	501	497	252	280	13	29	9
FDXACB1_TGGTGGGACATCACAAGATG	FDXACB1	134	180	153	87	89	54	2	10	8
LCE2D_CCACAGCAGCTCCCAGAGCT	LCE2D	173	104	234	120	93	113	6	5	6
MYH7B_ATTTCTGGCAACAAAGACGG	MYH7B	191	77	133	50	87	74	7	14	6
EPC1_GCAAATCCAATACACCTTTG	EPC1	186	225	282	214	157	92	6	11	5
APEX1_CCAAGAGCAGATCTTGAGTG	APEX1	373	207	400	191	200	332	26	36	20
MTOR_GTGAAGGGGGTAATGTGACG	MTOR	108	125	136	87	78	153	6	12	16
TBP_ACGTCCCAGCAGGCAACACA	TBP	593	498	653	848	580	343	38	46	36
SDHAF2_TGCTCTATGAGAGCAGAAAG	SDHAF2	266	277	312	272	123	66	6	12	5
EDN2_ACAGACAGCTCCTTACGGCC	EDN2	575	413	579	472	728	535	122	147	1716
B4GALT3_CTCCTGCACTTACCTAAGAG	B4GALT3	152	154	244	191	169	76	10	5	6
AKR1A1_TGTTTGTGACATCCAAGCTG	AKR1A1	667	653	691	388	149	196	19	22	6
PCDHGA8_TTGTATCCAACACTGTCACG	PCDHGA8	485	590	624	397	342	424	24	33	29
CXorf21_TCCAATAGGATGAGTACCGC	CXorf21	116	194	157	67	99	64	3	9	4
FAM134A_CTGACCCCGCACCCTCACTG	FAM134A	354	261	353	258	189	126	10	13	9
SETD8_TGACAGATTGACCTCATCGA	SETD8	258	204	274	211	59	76	2	9	7
PTAFR_CAGGCCAACACCCGCAAGCG	PTAFR	535	499	668	453	486	452	29	47	31
ITGB8_GTATTATAACATGCACAGAT	ITGB8	319	358	371	267	256	204	15	23	20
SLIT3_CACGTGCAGCAATAACATCG	SLIT3	325	362	454	405	167	240	17	16	11
AKR1C2_CATGTGCAGAATCAATATGG	AKR1C2	429	436	557	365	277	347	16	20	15
FZD4_GAGCAGCCGTACTGGATGAG	FZD4	295	226	326	417	191	115	14	17	4
NBPF4_TTACCCTACAGGCTCAGCAG	NBPF4	696	716	844	847	330	533	24	40	19
DISC1_AGGACCCGCGATGTCTCTCT	DISC1	566	538	701	654	450	476	39	51	35
ZNF45_AAGACTTGAAAACCGACGGA	ZNF45	856	840	989	1076	836	491	51	63	37
C5AR2_AGTCCACAGGGCGGTCCGAG	C5AR2	281	243	298	240	360	282	29	31	24
MESDC2_ATGCCAACTATGACGTCCAG	MESDC2	1089	1160	1315	1074	1026	988	817	191	1868
RTKN_AAGGCCTTACCCAACAACTG	RTKN	418	382	443	415	222	120	12	21	11
PTPN9_ACATGTTGGACTGACTTGTG	PTPN9	1054	919	1247	1018	780	1456	93	121	74
PCED1B_CTTGGGCGGAAGAAAACCCC	PCED1B	353	140	330	135	159	222	36	37	401
40057_TCCCCTACTCCGAGCCACTG	40057	297	226	299	128	218	104	10	15	14
SLCO4A1_TCTACACGGAAATGGGCCGA	SLCO4A1	542	660	556	684	1033	599	118	128	1257
VIL1_TGGCTAGGCCACTTCTATGG	VIL1	388	257	496	186	162	142	14	21	11
SAMM50_AACGGGCAGTTATAACACCA	SAMM50	155	158	208	157	103	108	7	5	8
RLN3_GGCCCGGGCAGCGCCTTACG	RLN3	83	136	137	60	101	54	4	13	2
ASPA_GAGGACCAACTTCTATACCT	ASPA	245	258	341	396	307	99	24	24	14
S100G_TGATCCAGACCAGTTGTCAA	S100G	636	717	845	918	353	548	41	43	33
KPNA7_GCACTGTCCTACCTCACCGA	KPNA7	703	827	832	862	601	329	31	40	30
C2orf70_AGAGCTTACGAATTTCTACC	C2orf70	139	111	165	128	34	49	2	7	5
SHROOM3_ATGGACAATACTTCTGCTCG	SHROOM3	414	393	470	488	506	266	38	48	30
IL1RL2_ATGCTGTGGACACTCCAGCG	IL1RL2	277	277	278	251	207	212	13	21	10
C5_CAACCAAAACAATTGCCTGG	C5	647	886	761	953	552	360	31	44	33
PLEKHM3_GAAGTGTGAAAGCTGGTACG	PLEKHM3	358	314	427	322	378	158	19	23	11
DENND1C_GACTGGCGTGCACTCCAATG	DENND1C	435	551	612	339	370	511	27	46	19
GTF2F1_CTTCACCCAGTGCCCCGACG	GTF2F1	538	486	607	554	269	191	24	22	17
IL26_CAAGAAAATACGCTTTGTGG	IL26	200	117	187	206	104	117	12	16	4
SH2D3A_CACGGAACACCTCAAAATGG	SH2D3A	412	155	335	148	121	375	15	37	22
BIK_CCAAGAACCTCCATGGTCGG	BIK	237	258	260	226	155	271	17	17	11
GTF2F2_AAGACAAATGGATGTTCTCT	GTF2F2	221	235	297	267	238	343	8	22	17
C6orf136_CCAGGACCTGAGTTGCATAG	C6orf136	319	232	334	607	134	326	17	23	12
PNMA6A_CCACCGAAATGCTGCATGTG	PNMA6A	352	289	362	228	371	214	27	30	14
GBP2_TCCCATGCTATTGTACACGA	GBP2	288	215	333	236	243	76	9	12	16
TIMD4_TCACCCTCATTCCATCAGTG	TIMD4	249	358	310	217	126	68	6	9	5
KAT2A_ATATACTCCTTAGGCATGCG	KAT2A	204	206	280	227	144	61	12	6	11
VPS37B_ACATCAATGAAGGAATCCAG	VPS37B	521	429	522	333	213	389	18	36	19
IFNLR1_CTGTTAGTAATTGCCGCAGG	IFNLR1	293	293	376	319	164	56	10	7	22
GREB1_GATGAAGAACTACACGTCGG	GREB1	681	803	900	851	616	374	38	41	27
PRRT3_AGGGTCGGTAAGCATGTAGG	PRRT3	344	352	396	392	273	269	13	29	20
CACNA2D1_TTTCATCTTACTGTAAAACG	CACNA2D1	230	141	265	143	188	137	20	16	12
LFNG_CGTAGTTGTCATCGTCCACG	LFNG	445	291	472	485	355	269	22	29	25
GPR75_GGAGAGAACCACCTGTACCA	GPR75	666	472	714	740	456	549	36	44	32
SLC2A3_ATGGTAAAACCCAGTAGCAG	SLC2A3	407	520	520	272	258	245	21	19	21
HAX1_CCTGGTGAGAGACTACGGGA	HAX1	338	220	325	448	320	488	29	50	22
ZNF880_GCTCATCTTGTAATTCACAC	ZNF880	215	196	182	104	85	80	8	6	1
NDUFS6_CCGAAACACCTGGCGCCCAG	NDUFS6	225	173	230	142	112	317	19	28	15
FAM135A_CTGCACTTTAGCCCCCATAG	FAM135A	635	684	751	655	699	515	35	60	36
PGAM5_TTCCGGCTTCCAATGAGACA	PGAM5	658	694	764	670	535	373	30	56	25
TRIM67_CAGGCAGTACTCCATCAGTC	TRIM67	266	312	327	214	250	200	18	21	15
TMEM242_AACCCCACACCATGCATACA	TMEM242	1397	1353	1625	1558	1149	1389	81	129	74
TENM3_CTCAGAATTATCTACGCCAG	TENM3	474	513	537	335	440	510	38	38	28
OR10A6_AGGTACTGTTCAAACATCAT	OR10A6	655	663	730	627	354	833	44	65	39
CXCL2_CAAGAACATCCAAAGTGTGA	CXCL2	375	412	449	501	276	207	20	32	16
ATF7IP_AAAAGATTGAATGTAACAAG	ATF7IP	566	361	570	382	252	258	26	32	26
FDX1_GCAGGCCGCTGGATCCAGCG	FDX1	189	211	179	165	116	516	20	21	18
PECR_AGAACTGATGTGTTCAGCAG	PECR	709	424	713	492	323	445	26	42	23
OR4X1_CGCCCCATGCTATCCTCACG	OR4X1	424	464	504	441	531	339	29	43	24
RPL4_GAAAAATAGATGTGTCGTGG	RPL4	43	36	84	26	19	29	2	2	8
HDAC10_AGTCAGATGCAGACGCAGTG	HDAC10	280	389	347	429	152	103	10	6	7
MARCH5_AGGACTATGTGCTTAGACTG	MARCH5	377	284	472	310	419	198	27	32	24
DNAJA3_AGGAAGCAGTACGATGCCTA	DNAJA3	322	265	356	202	141	134	15	14	10
MYL1_ATCCCACCAATGCAGAGGTC	MYL1	454	464	496	319	198	361	22	25	17
ERGIC3_CGGGAGGCATATCGCCGTAG	ERGIC3	209	198	184	132	109	83	7	9	7
RMDN2_TGATGTGCTTTGTTGATAGG	RMDN2	212	134	223	253	125	82	4	7	5
SPDYE3_TAGATCCCAGCCCCCCACGT	SPDYE3	353	450	423	265	303	388	28	27	25
COX6A1_AGTCTTCCACATGCGAGCTG	COX6A1	786	711	847	690	499	409	41	52	31
SCRIB_CCGACAATACTAAGCCCCAG	SCRIB	435	522	474	344	480	335	34	29	28
VAT1L_TGCTTCATGCTTGAAAGTAG	VAT1L	151	96	126	53	78	124	10	13	6
ARMCX5_AAAGTATGGGCCTAATCCGA	ARMCX5	247	220	284	170	104	138	7	14	12
ORC4_CAATGACAAAATCGCCCTAA	ORC4	429	621	499	558	855	713	51	58	39
SLC25A10_CCTCACCTTCACGAGCTACG	SLC25A10	637	780	685	849	631	508	49	54	37
EGLN3_AACAGGTTATGTTCGCCACG	EGLN3	275	405	285	298	243	113	13	16	12
LOC400736_GGAAGGCCTCCATGAAGAGT	LOC400736	684	793	663	456	277	366	30	29	16
GNPDA2_TTGAAAGCGATATGACCATC	GNPDA2	382	528	430	438	306	454	41	39	23
NHLH2_AGATTCGGACCATCCCAGCT	NHLH2	909	661	954	772	399	278	33	37	21
EML6_AATTTGGCCCAAATACACTG	EML6	229	149	215	96	39	95	4	9	4
ADCY2_CCTGTAATTGCATCAAGTCG	ADCY2	222	253	290	180	174	174	12	22	17
VNN2_CTTTCAATACAATACCAATG	VNN2	366	384	418	315	337	536	34	40	39
CT83_TTAATTAACCCAGAAGAAGA	CT83	351	283	458	261	160	395	25	30	18
OPRL1_TACATAGCGATCCACACTCA	OPRL1	759	682	805	828	606	458	44	55	34
RCBTB1_GGGAATGGGACGACCAACCA	RCBTB1	776	840	834	588	488	542	23	56	35
RPL14_GTCTCCTTTGGACCTCATGC	RPL14	308	236	436	349	217	269	18	31	24
TMEM106A_TATCTACCTCAACATAACGG	TMEM106A	339	196	430	240	126	225	13	12	16
SNRNP70_GCCGCTTACAAACACGCAGA	SNRNP70	287	287	353	214	323	117	19	20	14
MUCL1_ACGGGCAGAGACCAGAAAGA	MUCL1	634	565	698	657	381	443	23	41	26
CEP164_GGAAGCTCAACAGAAAGAGG	CEP164	316	236	318	222	166	142	17	10	3
MYLK4_AATGTCGTTCTTAGACTCGA	MYLK4	293	378	359	379	376	137	16	21	17
SIAH2_TGCAGGAAGCACCAGGACAT	SIAH2	764	561	908	773	504	439	42	49	36
TAS2R39_GCAGAACATGCTGTGACTGA	TAS2R39	361	352	514	268	378	412	68	102	866
AARS2_TCGTAGTGGATCTCAGTACA	AARS2	328	268	328	148	128	81	9	11	8
SAMD3_CAAGAAGCAAAGCATTACAG	SAMD3	417	326	519	417	299	375	23	36	24
POC1B_TTCTACAAATCAGTTCACAG	POC1B	420	403	507	494	262	250	18	23	18
ADGRD1_GAAGGGGTCTGGTCGAACCA	ADGRD1	145	64	213	240	327	251	25	22	20
NCALD_GCCTTGAGTGTAACTTCGAG	NCALD	506	455	462	538	143	157	11	12	9
ASNSD1_AGTCTGCTGAAATTTGACTC	ASNSD1	559	525	594	481	488	618	41	61	28
ASTN2_GCTACCTGGACATCTCCGAC	ASTN2	245	207	252	327	104	57	5	11	5
IRF4_CAGACCCGTACAAAGTGTAC	IRF4	445	504	526	424	401	343	37	39	16
RPUSD3_GTGACGTTGAACAAGCCACA	RPUSD3	196	159	211	71	91	195	10	15	7
ZGLP1_ATTCCAAGGACACACAGACC	ZGLP1	661	661	633	462	352	211	35	19	15
PYGM_TTTAACCAGAAGATCTCCGG	PYGM	280	333	302	209	72	213	8	13	11
SLC35C1_AGGCCACACCGACGTACTTG	SLC35C1	848	1005	1008	924	626	856	55	73	53
DENND2C_CAAAGGAAAGCGACTCCCTG	DENND2C	331	308	427	273	290	199	14	18	15
ALG10_CATTGCACAAAAGTTAACGG	ALG10	412	488	383	407	498	447	35	40	28
EXTL1_CCATCTCTGAGACTCATCGC	EXTL1	412	410	510	341	287	298	15	38	24
HIRA_TGTGTGCGGTGGTCAAACAG	HIRA	313	242	348	166	77	97	3	9	4
TMEM132E_ATGTGGCACATTGACTACCG	TMEM132E	312	261	401	280	177	135	10	19	13
MDFIC_TGAAAGTTTGCGATTATCTG	MDFIC	374	212	383	266	160	124	16	16	8
ADAMTS2_CCTGACATCCTCAAACGGGA	ADAMTS2	572	547	569	498	290	433	22	51	20
TGIF2LX_CCGGCCAAGTCAGGGCCCAG	TGIF2LX	410	520	420	312	561	322	25	53	17
DGKG_GGGATGGACTACGACCGGGA	DGKG	263	181	296	274	113	255	12	13	12
SHKBP1_GGAACCGGCACAGCCTAGTG	SHKBP1	596	582	722	872	454	296	32	42	29
UBA6_AATGTGAAGAATTTCTCCCA	UBA6	285	389	355	244	122	77	7	10	4
ELMO1_CAGCTTGGCATCCATACTCG	ELMO1	574	526	622	688	252	202	20	26	18
SPRR1A_GGCAGGGCTCAGGCACTTTG	SPRR1A	508	662	655	542	713	562	40	71	38
KIF5B_CATATGGACAAACATCCTCT	KIF5B	495	523	537	444	255	384	29	20	16
EFNB1_GGTGACTCTGATGGCAAGCA	EFNB1	228	260	331	226	349	328	33	35	14
WWOX_GCCGTCGTATCTTTGCCGGG	WWOX	403	599	528	434	515	235	39	35	26
CECR2_AGGTGGTCAGACATCCACCT	CECR2	431	417	553	364	297	507	35	38	20
ZNF521_AACTAGAGGACAGAAACCCA	ZNF521	549	425	511	304	324	471	36	34	21
RFFL_CCTCTTGATCCTGAGACACA	RFFL	665	553	805	681	662	552	120	174	2130
TIMD4_GGTTGTTGTCATTTGTCGGG	TIMD4	202	150	215	226	169	202	12	28	12
RHAG_AGAGAAGTACGTGTTTACAA	RHAG	330	277	365	185	112	150	14	16	5
GLI3_AGGGCAGGTCCGGATACGTA	GLI3	389	449	463	440	323	270	25	20	21
CBY1_CCAGAGACAGGGGTTAGTGG	CBY1	370	218	409	298	191	495	36	46	32
CFAP97_TCAAGTACTACACCAAAATG	CFAP97	397	234	343	231	159	178	17	24	11
TAS1R3_TACAACCTGACCTTCCACGT	TAS1R3	385	369	561	495	320	523	38	39	14
CRIP1_TGCCTGAAGTGCGAGAAATG	CRIP1	468	331	412	279	151	193	16	21	9
FRAT2_GGCCCTGCGCTGCGCCCTAG	FRAT2	408	487	481	455	378	353	34	30	23
COL4A3_CAGGCAGAAGAGGTAAAACG	COL4A3	164	169	175	159	83	29	2	5	4
ANKDD1A_ACTTACATGATCAACCACGT	ANKDD1A	142	165	207	169	122	193	16	11	17
ZNF740_GAACCAAACTCACACCTGCT	ZNF740	707	755	750	775	672	840	59	77	49
HECTD1_AGTGTTACCACTACTCCACG	HECTD1	216	122	246	154	215	191	17	17	21
SLC24A5_AGTGAACAACAGCCACTGAT	SLC24A5	724	730	901	766	551	714	54	70	44
POLR3D_AGGTCCCTGGAACGGATGGA	POLR3D	337	407	372	203	332	496	22	31	25
ZPBP_ACTGCACAAATAACATCCAC	ZPBP	487	598	635	599	442	370	28	39	27
FBXO32_GTGTACATAAGGATGTGTAG	FBXO32	584	645	678	854	510	423	26	27	27
PANO1_GGGAGTTCACCGGACATCTG	PANO1	741	730	773	493	549	506	38	50	46
SLC1A6_GAGGGTGGTAACCAGGACCA	SLC1A6	234	212	277	187	201	125	23	20	10
NCBP1_GCAGTCCATACCTGTAACAT	NCBP1	342	441	418	348	364	263	20	29	22
ACTA1_CTTCTACAACGAGCTTCGCG	ACTA1	185	108	179	66	134	25	2	11	4
EXOC6_AAATCGTGATAGAATTCCAG	EXOC6	198	78	192	52	29	44	4	3	1
CD82_AGACTACAACAGCAGTCGCG	CD82	495	581	506	469	530	688	37	54	35
SYPL2_AGGTGGACCGCCTACTCGTG	SYPL2	156	148	206	95	197	65	6	8	11
KIAA1958_CATTGCTCGCAAAAGACCTG	KIAA1958	473	323	508	473	347	255	13	23	21
CT45A2_TATAAAACGTCAATTAGTGA	CT45A2	310	188	283	207	83	123	10	4	8
NOD1_GCGGAACACACGCAGCCCAG	NOD1	247	271	299	229	110	92	6	11	14
COPG1_GGGAAAGAAGACAACTACCG	COPG1	382	288	396	242	174	169	19	16	10
SLC25A6_CCAGCGGGTACACGAAGCAG	SLC25A6	811	899	816	842	614	518	50	69	42
MC1R_CAGCATGTGGACGTACAGCA	MC1R	873	698	1000	857	1014	1260	142	1310	108
AKAP6_GTCTGACTACAGTCCAAGTG	AKAP6	884	679	897	839	379	659	43	59	46
UGT2B11_TTGTGGAAAAGTGCTGGTGT	UGT2B11	444	439	504	668	343	933	43	55	37
LCOR_AAGCTTACAGGATGGAACCA	LCOR	774	992	836	727	705	942	56	63	55
FBXL22_TTGGACCGAAATCACCTCGG	FBXL22	509	669	747	489	376	377	26	30	32
MMAB_GATGGGCCCCGCCTTGAACG	MMAB	558	684	708	577	307	398	20	26	15
MOS_AGAACCGACTAGCATCTCGG	MOS	347	341	390	431	175	241	18	18	22
ERLEC1_ATATTCACGAGTACTACCTT	ERLEC1	568	456	548	416	312	279	19	31	20
C11orf94_AGGGGGGCGGAAAATGCCTC	C11orf94	551	719	685	690	359	452	31	38	26
ZNF574_ACATGAATGCAGAGGATTCG	ZNF574	508	533	634	568	422	387	59	767	50
CDK11A_CTACATCGTGATGAACTACG	CDK11A	428	363	352	325	424	404	99	103	1810
TTLL7_GGAAAAACTACCAAGACTCG	TTLL7	319	116	315	208	104	334	16	32	14
LRRC66_GACAACGCGTATTCAAACGA	LRRC66	349	217	281	259	190	154	17	16	14
TRMT1L_AAGTCACTGACACTATGCCA	TRMT1L	1026	1349	1185	1457	1073	734	73	101	51
C1QL1_CCTAGGCAACAACTACGACG	C1QL1	200	220	220	147	290	228	64	1228	67
ELK1_TACCTCCACCATGCCAAATG	ELK1	294	275	340	256	198	141	4	17	9
KCNJ13_GCGCTGGCGTTGGATGATGT	KCNJ13	405	303	521	458	401	207	23	35	20
STON1_GGAGTCAGCCAAAATCCGGA	STON1	333	347	366	197	139	163	4	21	8
GCKR_TGTGCTCAATCCTGCCATCG	GCKR	363	437	516	474	375	372	20	37	25
MRPL30_ACTTACCTGTAGTCTGCCTG	MRPL30	748	745	891	867	483	379	31	56	42
SORL1_AGGATGTCTTGTGACAAACT	SORL1	259	206	307	313	145	305	18	24	21
ZNF620_ACAAATCAGACAAATCCTAG	ZNF620	440	273	359	260	96	215	25	13	14
ZMYM6NB_CTCAGCAAACTGCACGAACA	ZMYM6NB	607	707	780	659	410	466	29	48	27
EMC7_CGAAGTGATATCCACTCGAA	EMC7	110	162	130	124	88	70	9	14	6
ASB4_GCGCTAAAGTCCAATGACTT	ASB4	446	444	468	405	644	586	43	65	34
DEFB134_CTGCCAGCACTGGATCCCAA	DEFB134	439	430	471	330	505	294	30	37	26
LOC645382_GAGTCCAAGTCAGGAATGCA	LOC645382	215	122	159	136	75	54	5	3	2
PITHD1_TCAGACCTTTAGTCTGAACC	PITHD1	408	388	496	346	198	209	15	19	10
SGK2_CCGTCATTCTCAGGGACACG	SGK2	709	737	847	588	433	540	33	48	38
NT5C2_GAGTCACATACGGTACCTTG	NT5C2	397	315	499	401	155	159	14	20	14
FAM170A_GGTACAAATGAACAAAGGTG	FAM170A	373	321	447	360	159	186	17	17	15
CLDN12_AAAGATGACCCAGATAGATG	CLDN12	484	498	546	325	177	303	15	28	28
TM9SF1_AGAGCAGACCACGGTATGGG	TM9SF1	606	538	686	482	238	256	16	26	22
UTS2R_AGCTGTTGAGGGTTGCGTTG	UTS2R	980	1105	1178	998	881	766	58	78	57
ZNF221_TATTAAGTCTTGATCTAACA	ZNF221	252	174	234	153	131	120	11	19	8
BTG2_GAAGGGAACCGACATGCTCC	BTG2	573	726	738	589	377	583	29	50	28
BHLHA15_GGCGGCTGGAGAGCAACGAG	BHLHA15	407	498	464	404	458	324	30	42	35
PPP2R4_CTGGTATGCCAAACTTGATG	PPP2R4	268	280	311	250	67	150	6	12	6
S100P_ACGGAACTAGAGACAGCCAT	S100P	558	562	615	612	418	377	31	52	28
TFR2_CACCCTGCACTGGGTCGATG	TFR2	437	492	518	520	489	236	32	32	28
LOXL3_ACAACAGTCGAAGCCTCAGG	LOXL3	526	558	611	973	342	225	22	34	10
CXCL3_CAGTGCTTGCAGACACTGCA	CXCL3	158	222	202	186	131	170	8	17	3
LOC100287036_CGGACCACCCGACAGGAGCA	LOC100287036	855	787	1037	715	539	350	35	35	24
TPD52L1_GCAAGAAGTTCGGAGACATG	TPD52L1	449	534	632	328	577	321	35	40	32
LIPI_TTACAAGACTAGCTTATGTG	LIPI	233	178	251	110	95	113	9	10	6
TRIP13_TTGTGTTTGGTGATTACACA	TRIP13	572	468	580	414	262	355	20	37	22
OR5C1_ACTGGTGTCACTGCACGAGA	OR5C1	370	401	406	454	288	563	31	35	32
KRTAP1-5_TGCTGCCAGATCAGCTCCTG	KRTAP1-5	524	786	660	720	623	494	34	47	39
C11orf70_ATCCTTCCGATAGGACTGAA	C11orf70	479	632	634	905	648	640	761	107	57
C15orf65_TCCAACATACATGAAAACAC	C15orf65	220	70	126	47	32	72	4	8	6
SLC16A5_AAGAAGATGCCGATACACGT	SLC16A5	715	561	723	526	465	198	24	30	29
PRKCQ_CAGCGAGTAGAGCTCCACGG	PRKCQ	409	519	533	465	360	216	23	28	13
SCARA3_CTACGCCCAGAACCGCACTG	SCARA3	728	622	965	664	655	735	42	51	52
GPR153_GGGCTCCGAGCCATCGATGG	GPR153	548	501	620	487	267	274	22	28	20
AIF1L_GAGGCTGGCCGAGATCAACC	AIF1L	156	162	138	232	98	43	6	6	5
P4HTM_CTCTTCGTGCACTACAGCAA	P4HTM	480	402	526	460	468	540	30	39	28
ZNF559_GCAGGGGAAAACATCCAGTG	ZNF559	284	287	300	333	139	123	13	9	8
SYPL1_CGCCAGCGGATCAGTCGACT	SYPL1	265	279	273	172	299	126	15	16	14
AGO3_GTGTTTGTAATGTAACAAGG	AGO3	334	301	337	214	166	141	13	11	14
VWA1_CACATAGTAGCCCGAGTCTG	VWA1	217	216	219	109	107	187	7	14	9
PIM3_GGCTTCGGCACGGTCTACGC	PIM3	322	214	338	179	130	166	10	10	12
TAPBP_TTGTCCCAGTCTCACTCGAG	TAPBP	421	433	492	407	231	124	13	22	9
DYNAP_TGTCTCTCCCAACTTAACTG	DYNAP	424	360	451	388	251	404	24	23	26
HOXD13_CGTGCCCGGCTATATCGACA	HOXD13	385	476	422	472	300	238	17	22	15
OR2F1_ATAAACTTGTTTCTGCACAT	OR2F1	742	790	819	488	443	587	36	63	48
CCDC89_GAAGCCTTGGCAAACCTCCG	CCDC89	139	186	131	257	152	71	8	10	8
PCDHA6_TGTTCCTCTACCGGGAACAA	PCDHA6	115	163	167	105	80	78	5	6	6
FCAMR_TCTGCAAACAGGAAGTGGTG	FCAMR	522	246	569	432	187	247	21	29	12
ETV6_TGGAACATGAAGTGGCGTCG	ETV6	598	749	747	790	463	343	31	37	23
RABIF_TCGGCTGACACTAACTCGCT	RABIF	422	366	436	319	245	260	26	27	15
FIBP_CCGCTTTCCAGTGACCGACG	FIBP	524	536	627	619	245	205	18	25	17
MYC_GCTGCACCGAGTCGTAGTCG	MYC	343	110	296	431	220	291	49	947	39
SRPK1_AGCCTAACTTTCGGATCACA	SRPK1	801	837	859	924	781	863	54	78	50
ZNF701_GTGCACATATTTCACCCCGA	ZNF701	303	427	397	507	330	90	23	14	8
CLEC4C_TCTGGTGGTGATCAACACCA	CLEC4C	148	197	220	214	80	60	6	7	4
VAMP4_CTGTGACATCATCATCATTG	VAMP4	317	298	343	277	171	273	16	18	13
RFX3_TTCCACATACTGCACCTGAG	RFX3	476	553	541	360	404	1038	46	82	54
SPATA45_GCTTACTGAGAGTTCAAAAG	SPATA45	347	410	425	387	337	217	26	25	28
LIX1L_GGGGCACTCTCCGAGCGCTG	LIX1L	564	520	515	658	447	267	21	42	25
TSSC1_ATGAATCATCAGGGGACTCG	TSSC1	389	485	633	564	232	229	14	21	17
SDC1_GAAGGACACGCAGCTCCTGA	SDC1	644	621	657	633	447	366	24	52	26
LCK_GACCCACTGGTTACCTACGA	LCK	577	667	642	486	406	574	33	33	23
SLC9A7_AGCAGTCCCCAAGAAGGCAT	SLC9A7	717	700	865	636	453	657	31	68	36
FOXJ3_CTGTTGTTAAGGCTACTGCG	FOXJ3	679	712	722	703	455	416	40	46	37
NDUFS1_ACTTACACATATGACCACCT	NDUFS1	695	679	853	839	255	369	24	29	18
SDE2_CCGGACGGTGCACCGACCCG	SDE2	83	61	80	33	3	29	1	3	0
CCDC62_TCGGCAGAAAGTGTTGACAC	CCDC62	411	543	377	598	251	219	17	16	16
GPN3_TTTGTCATGATGTTGACTTG	GPN3	528	486	628	472	378	550	46	48	39
GATA3_GGAGCTGTACTCGGGCACGT	GATA3	501	557	621	574	459	216	33	39	30
DUSP2_GGACGAGGGCAGTGCCTCGG	DUSP2	488	530	679	659	396	396	36	35	25
RBM3_AAGGAAAGCTCTTCGTGGGA	RBM3	236	180	296	157	229	232	21	20	19
DHRS11_CCGCACTGTGGGCAACATCG	DHRS11	283	241	376	245	177	77	15	10	7
SETMAR_CAATTACATTATAGCCATCA	SETMAR	562	695	731	512	8936	10646	3561	76691	3149
LHFP_AGGATATGAGCACCTCCGGA	LHFP	792	756	1083	699	839	366	47	69	31
OPN1SW_GACGAAGTATCCGTTACAGC	OPN1SW	297	193	329	155	161	200	10	20	7
STXBP2_CGGCCTAGCTCACTGAACAG	STXBP2	474	466	585	441	195	320	17	19	18
RRBP1_CAAGTTACAGTCCTCCGAGG	RRBP1	548	411	654	370	406	212	28	42	29
PORCN_GGAGCTGCCTCGGTCAATGG	PORCN	547	580	614	436	490	445	25	45	44
MECOM_ACTGCCCATACTTAGATCCA	MECOM	302	343	392	453	365	232	18	20	18
TCEB3B_CAACGACCGAGAGACTCAAG	TCEB3B	433	611	585	636	259	322	21	24	19
RAB1A_ATACACAACTATGATGCCAT	RAB1A	534	590	697	475	551	408	42	48	25
WFDC11_ATTGTTACTTGAAGAATGCT	WFDC11	504	432	598	395	276	246	22	30	25
CXCL1_AGTGGCCACGGACGCTCCTA	CXCL1	295	431	356	266	191	45	5	11	5
TIGD2_ACTCGATTTAAGCAGCGCCA	TIGD2	268	306	315	510	322	231	24	35	24
FLJ44635_CCGTCATCATGATTATCTAC	FLJ44635	228	92	205	126	98	60	5	6	9
ALG1L2_CTGAGGACCCAGACACAGAG	ALG1L2	586	392	725	550	212	252	18	27	15
SSBP2_CTGATTAGGTATCCTCAATG	SSBP2	582	563	612	515	262	344	32	39	32
MLC1_AAACCAAATTAAACACGTAG	MLC1	311	388	491	324	568	218	30	40	25
OR4L1_TGAGCCACAAGCTGCTAAAG	OR4L1	394	295	410	399	295	177	17	19	15
C16orf71_CAGATCCAAAATGCCCCTCG	C16orf71	620	681	763	746	681	506	65	90	1050
HECTD3_CACTCGTAGGTCCATGTCGG	HECTD3	294	271	349	368	217	168	13	13	14
MYADML2_ATCCGCTGTACTTTGCCCGG	MYADML2	701	751	982	914	554	296	33	44	38
TBXA2R_GCTGGTGACCGGTACCATCG	TBXA2R	602	535	623	498	254	243	15	22	19
SGSH_TCACAGAAGGTTCCGTACTG	SGSH	287	300	319	301	220	125	22	7	17
SMC3_ACAAAAGCAGAAATAACACG	SMC3	171	68	169	61	13	49	6	4	0
MSLN_GCCCCGCAGAGCGTCCATCG	MSLN	445	382	575	564	330	221	26	30	16
TMEM218_GTTCATCTTAGCCCTGCTCT	TMEM218	373	309	379	292	258	214	20	20	12
ZGPAT_TGAGTACCAGGCTTTCCGGG	ZGPAT	275	173	311	145	77	145	11	16	7
IER2_ACAGCGCATCATGACCCTGT	IER2	790	714	945	843	818	592	55	64	64
NAALADL1_TACACCCCCATATCGAGTCA	NAALADL1	611	478	797	980	538	550	35	59	36
PLCG2_CGTACGGCTTGGACTCGTGG	PLCG2	435	490	488	447	229	213	13	14	13
SLC39A9_AAACACAATTAACTGGACAC	SLC39A9	480	499	525	438	327	369	22	29	18
IMMP1L_CTCTAATTCTAGGTGCCAAT	IMMP1L	295	227	313	189	276	232	18	23	18
MMGT1_GGAAAAGGCGGCGTGGGCTA	MMGT1	393	263	431	379	219	170	12	12	15
MRI1_CAGAGACAACCGAAGCATTG	MRI1	211	229	184	158	174	211	18	25	16
C11orf65_CATGTGCGATTCAGATTAGG	C11orf65	488	490	603	451	403	281	19	35	31
BCOR_AAAGAGAATCGCCAACTCAG	BCOR	239	298	350	397	222	287	21	18	10
KCTD18_ATTTAAATAGACGTCCATCA	KCTD18	220	280	184	210	44	63	4	4	2
OLFML1_AAAAATGTACCCAAGCAACG	OLFML1	435	204	424	183	119	262	22	14	15
DNALI1_GTCTGCGGGCGGAATCATGG	DNALI1	839	606	724	584	207	497	25	23	21
TMEM68_ACTCGAAGAATGGTTTGGTG	TMEM68	279	275	255	264	84	36	2	4	3
C15orf59_CCACCTCCTTGAGCTCGCGA	C15orf59	652	700	830	747	539	445	28	42	35
CNPY1_TGAGGAAGACCCTGTGACGA	CNPY1	539	592	671	513	323	226	20	19	16
SOX10_AGGGCTCCCCCATGTCAGAT	SOX10	655	966	749	658	762	861	121	141	1964
SLC30A9_TGCTGAACCGGTATAAATCC	SLC30A9	103	61	94	43	27	27	3	5	2
SLC7A4_TGTGCTCTTGTCCTTCGGTG	SLC7A4	254	281	245	175	134	169	13	13	16
PHKB_TGAGTACCTTTGATGTCCCG	PHKB	304	374	373	214	241	530	24	42	28
RHEB_ATTCTGTTACATCAATCAAA	RHEB	685	710	865	800	549	568	47	61	33
RPS6KB2_CGGTTCTCTGCGGTGAAGGG	RPS6KB2	728	531	740	603	409	448	37	36	24
CPA2_AGAGTGGGTTACACAAGCTA	CPA2	328	371	478	471	398	296	28	39	18
SKIV2L2_TTGTCTTGTTATGACCACAG	SKIV2L2	127	285	163	183	68	43	8	7	4
ZNF695_GACTGTAAGAGAATTCATGT	ZNF695	198	315	251	244	89	124	10	8	7
OR4D2_GAGCCAGCTGGACAATAGAG	OR4D2	638	450	742	716	616	508	43	50	42
AGPAT5_GCAAAGTAACACCCATACAA	AGPAT5	444	384	563	354	356	251	18	33	18
PDHA2_CCAGCCCTGATTACTACAAG	PDHA2	471	549	619	550	295	217	22	31	22
PF4_ACCCCAGGAACAGCAGCCCG	PF4	760	778	827	652	712	535	35	46	36
ICAM4_CCTGCGCAGGAAAAACACGC	ICAM4	531	234	475	268	138	166	8	22	13
TMEM171_AAACCCAAAGATAAGGCACT	TMEM171	430	464	572	386	332	253	20	30	21
GAST_GTATGTGCTGATCTTTGCAC	GAST	253	225	214	221	126	120	15	11	6
PPAP2C_AGTACATGATTGGGCGTCTG	PPAP2C	250	282	336	311	322	89	14	16	10
LUZP2_GAAACACACTTACAGTAGCC	LUZP2	259	287	301	222	146	102	7	12	10
KRT12_GCCGGAACTAGAACCAAACA	KRT12	238	110	225	88	79	141	7	5	13
HHLA3_AGGAATGCAGAATGACGCCA	HHLA3	1079	1198	1277	1164	1167	870	79	94	55
SCLY_TGGACTTCCTTACAATCGTG	SCLY	438	357	541	383	203	283	18	41	27
LUZP4_TGCCGCCAAATCATCCCAGT	LUZP4	281	132	261	218	211	193	15	21	10
OR4A47_CATATCCTTCCAATCTTGCA	OR4A47	256	187	293	276	185	203	19	29	15
PPM1L_GGGATCTTCGACGGGCACGG	PPM1L	463	488	512	352	284	172	13	28	15
NPBWR2_CATGTGGCGGGACCTCACGG	NPBWR2	589	595	645	462	367	126	22	21	16
SEC24D_GATGCCACATTGTTGACAGG	SEC24D	461	347	455	415	562	306	33	40	34
TUBA1C_TGAGCAACTCATCACAGGCA	TUBA1C	346	299	467	381	202	372	24	32	17
DCAF8L1_CCAGTACTGAACTTTGAGAG	DCAF8L1	214	142	190	204	59	177	5	12	11
HMG20A_ATTCAGGTTAAATCACCCAG	HMG20A	543	680	726	499	490	673	35	51	28
TCTN2_TTGTTCAGCACTCCACACGT	TCTN2	470	346	591	300	202	343	32	36	13
IFNA2_TGGTTGCCAAACTCCTCCTG	IFNA2	668	681	894	681	1089	645	57	71	40
WNK2_GGAGCACTACGATGAGTCCG	WNK2	624	549	678	532	376	250	25	23	13
MYD88_CTCGAGCAGTCGGCCTACAG	MYD88	255	220	243	183	131	194	10	12	7
WDR4_TGAACAGAAGCAGCTACCTG	WDR4	711	804	946	722	531	509	38	36	31
CX3CR1_CAATAACTCATAATGAGCAG	CX3CR1	423	394	374	269	213	143	19	20	12
PADI6_TTGCAGAAAAAATGGATCTG	PADI6	231	218	301	397	305	285	15	27	14
MROH1_GCCGCTCCGCCACGTCATCG	MROH1	408	481	460	370	358	443	48	50	24
NXNL2_CGACTTCTATACGGCGCTGG	NXNL2	402	300	496	388	230	517	25	34	30
RPUSD1_GTGGTGGGCGACCTGACCTA	RPUSD1	254	252	293	228	140	198	12	19	8
STK17B_TCATGAAGATTAATAACACG	STK17B	345	405	383	389	240	206	17	18	14
COL1A2_TACTTACAGGAGGTCCAACG	COL1A2	334	389	434	236	163	410	27	25	19
PHF13_GCAGGGACAGTGATGCGCCT	PHF13	434	451	569	795	507	324	28	33	25
KLHL11_GGGGCCCGAACCCGACACAG	KLHL11	408	446	459	587	424	383	24	41	22
CNOT7_CCAGTTTAAAAAACATGAGG	CNOT7	170	244	184	112	121	92	21	11	10
CCDC74A_ACAGGCCAGGAGGCAAGCGT	CCDC74A	102	133	112	134	15	31	1	6	0
TRAPPC12_CTTCCCGGCGAGGCTACGCG	TRAPPC12	432	266	423	309	247	533	41	30	26
OR5C1_GGCACAGGCTGTGTAAGGGA	OR5C1	369	375	393	232	284	110	17	27	13
APCDD1L_GCACATCGGAGCGGGCAATG	APCDD1L	187	122	165	213	215	205	13	23	16
SERPINA7_GGAACAATACTATCACCTAG	SERPINA7	409	304	355	402	442	222	21	31	17
TBC1D25_ACGTCGAGCGAGGTGATCTG	TBC1D25	704	704	892	808	481	565	37	50	31
FUT7_GTGGCTAGGAGACTCCATGG	FUT7	95	76	60	129	51	5	1	1	0
HBA1_CGACGCGCTGACCAACGCCG	HBA1	429	392	460	625	504	442	34	39	35
GLRB_TTGCAACGTTGTGTATCCAT	GLRB	302	241	373	453	150	190	14	14	8
MYO10_TGTACCTGTTGAACATTGAG	MYO10	252	304	215	250	185	142	8	18	17
SPATA31D3_TGGGTACTAGGCAAGAACAG	SPATA31D3	207	138	269	111	212	155	13	24	8
SLC28A2_AGGTAGGGACGGATGAGCAG	SLC28A2	608	507	596	395	217	425	13	28	18
CHMP3_GTTGTTGACAGGCAAATAAG	CHMP3	409	291	468	202	139	104	4	13	8
MEI1_CAAAGACAATACACTACGTG	MEI1	384	395	481	328	472	512	35	44	35
NANS_GCCCAATGGTGATCTCCAGT	NANS	478	369	440	326	211	125	12	17	8
PRSS23_AAGGGCAATGCCAATGACAT	PRSS23	505	569	593	527	867	315	40	50	35
OR10H5_ATGAGCACGTTGTAACGCAG	OR10H5	544	610	543	648	374	350	18	50	22
SSTR4_GAGCAGGTAGCACAGGCCAA	SSTR4	351	461	512	418	528	548	34	50	34
POTEE_ATAGATAGCGTAGTGCAGAG	POTEE	175	158	206	150	146	76	13	9	9
TTC5_CAGCAGATGGAAGAAGTAGT	TTC5	170	151	184	90	58	120	7	15	5
GALNT16_GTGACAGGAACTCCCTCGAA	GALNT16	424	651	555	546	455	302	33	35	24
ZNF500_AGAACTGTCCCCCTATCCCG	ZNF500	712	451	712	441	400	563	36	44	30
RASSF2_CAGCACCATGACCACCCCAC	RASSF2	193	148	242	262	241	317	16	19	20
NIPSNAP3A_AGATTACTTATCTGGTACCA	NIPSNAP3A	502	387	494	566	309	253	15	25	13
OR52J3_AAGGCCCGGAGATCCACATG	OR52J3	811	891	862	772	654	644	50	63	48
SLC22A11_AACAGGTCCAGCACCGACCG	SLC22A11	354	383	452	247	198	131	11	13	10
PIK3C2B_GTATCCCAGATAGAAGCTCG	PIK3C2B	672	727	829	1001	488	641	46	51	41
C22orf23_AGGTAGTGACCAAAGGAACT	C22orf23	517	492	546	654	395	359	70	78	1042
SYT7_GGTGTCAGCGCAAACTGGTG	SYT7	128	56	111	45	132	138	8	20	9
MKLN1_TGTGCATTGATATTCAACGG	MKLN1	165	63	230	133	52	58	1	8	3
SCP2_TGGCCTGCAATCCAAAGCTG	SCP2	663	594	684	412	495	410	31	38	33
PIAS2_CTAAAGATGTAATATTCAAG	PIAS2	321	270	314	150	131	178	9	24	15
PRKCA_CCTTGACCGAGTGAAACTCA	PRKCA	239	158	257	94	116	115	9	27	10
C12orf43_AGTGCATAGTACCTGAGGCT	C12orf43	293	265	320	195	195	185	14	19	12
TPT1_AGATCCGGGAGATCGCGGAC	TPT1	529	471	565	446	298	273	26	30	26
NECAB1_AGATCGACATGCCCTTGGAC	NECAB1	932	831	973	908	591	568	38	46	42
C15orf61_AACTACCACGTCCTGCGCAC	C15orf61	823	759	869	706	568	477	42	53	41
JAGN1_GTATTCCCACTGATAGGGCA	JAGN1	599	534	750	526	393	441	26	32	38
FAM161A_AGAGGAGGACACATACAAGG	FAM161A	683	657	883	583	410	567	44	34	28
TAS2R42_TTATATACCACATATAGACT	TAS2R42	307	346	347	272	298	201	16	26	19
FAM208B_TGCACTCTCAGATTTGACGC	FAM208B	379	294	447	167	245	248	27	20	14
TIMP2_CGAGACCCCACACACTGCCG	TIMP2	287	308	271	230	173	102	16	11	10
ERH_CTGATGTCATATGTGATAGA	ERH	127	114	201	242	92	76	4	8	5
SLC25A15_GTCCATGGTAGAACCCCAAG	SLC25A15	94	53	102	142	60	81	6	5	3
RNF169_CCTCCCAAGAGACTCCCTGA	RNF169	553	902	686	599	641	530	40	58	40
TMX1_GTGCTCCCTGGACGCACGGG	TMX1	205	274	254	211	271	181	19	30	15
PSMA8_AGTAATAAACAGAGCCCGTG	PSMA8	490	606	609	447	399	259	22	26	16
ABCD1_GATCATGTCGTCGTACAAGG	ABCD1	390	294	460	366	402	403	16	40	29
UBE3A_AAACAAGAAAGGTCCTCGAG	UBE3A	376	433	422	273	304	528	35	42	34
C17orf58_GCAGTCCATCCCCTGGACGG	C17orf58	206	204	234	241	151	173	11	20	13
LAMC2_TGTTACTGGCTGACTCAACG	LAMC2	402	430	480	473	279	226	22	25	21
SF3B3_CCACAGGCCACATACAACTG	SF3B3	230	119	228	142	140	239	20	17	13
LIN7B_CTAGGCTTCAACATCATGGG	LIN7B	258	312	260	206	128	100	7	8	10
TOP1MT_GCTCCGATAACACCGTCACG	TOP1MT	450	435	480	492	220	211	16	17	15
UBOX5_GGGACAAGGCATGATCTCCA	UBOX5	567	470	645	364	483	551	35	40	46
HBD_CCTGTGGGGCAAAGTGAACG	HBD	320	269	365	123	170	254	22	22	17
TGIF2LY_GTTATTTCTCGACATGATTG	TGIF2LY	607	572	527	372	275	241	12	28	16
NPIPB6_CATGCCCATGCGAGTACCTG	NPIPB6	178	137	177	198	45	102	7	9	4
TTYH1_CAACAGTGAGACCAGTGATG	TTYH1	292	200	335	342	153	209	7	19	7
PTPRH_AGCACACACTAACATCACCG	PTPRH	364	368	424	324	291	273	13	33	15
MIF_GGAGAGGAACCCGTCCGGCA	MIF	391	330	442	381	241	146	15	21	16
GNPNAT1_TCTAGGACAGATTGTTGCTA	GNPNAT1	226	184	259	305	204	93	11	14	10
SMPDL3A_ACAATGCAGTAGCAAACCTC	SMPDL3A	748	405	734	485	284	402	31	38	26
GTPBP10_TAAGCTAAGACTCTTCACCA	GTPBP10	264	372	326	178	199	142	12	19	14
KLRC4-KLRK1_TGAATTTCATAATTATAACT	KLRC4-KLRK1	213	114	159	107	56	176	5	13	6
IFT88_GAGCATGGCACCAAATCTGA	IFT88	447	308	405	340	136	185	6	14	12
TMEM241_CTTACCTGGGAGTCATTGAA	TMEM241	350	451	412	380	234	178	9	16	12
ANKRD52_GTCAACCAGCCGAATGACAA	ANKRD52	152	173	215	108	133	263	11	17	18
TESC_TCCCGTAGGAACCTGCGCAA	TESC	151	77	163	125	114	65	11	3	2
TMPRSS11F_CCTCACATTTCGTTTCACTG	TMPRSS11F	320	310	328	234	298	277	23	27	22
TFB1M_AAATGCTTATGTTTACGAAG	TFB1M	208	262	252	121	176	280	22	32	14
TAGLN_AATCGAGAAGAAGTATGACG	TAGLN	283	318	353	299	156	126	18	25	10
MYOC_TAAGTTATGGATGACTGACA	MYOC	146	176	219	215	89	72	3	8	5
ITGAV_AGAACATGACTATTTCAAGG	ITGAV	404	190	408	161	132	163	17	13	9
[truncated: 74,442 more rows]
