# Supplementary material for: Genome-Wide CRISPR-Cas9 Screen Reveals the Importance of the Heparan Sulfate Pathway and the Conserved Oligomeric Golgi Complex for Synthetic Double-Stranded RNA Uptake and Sindbis Virus Infection
Source: mSphere. 2020 Nov 11;5(6):e00914-20. doi: 10.1128/mSphere.00914-20 (PMC7657590; doi:10.1128/mSphere.00914-20)
Supplement: DATA SET S2 [file mSphere.00914-20-sd002.txt]

id	num	neg|score	neg|p-value	neg|fdr	neg|rank	neg|goodsgrna	neg|lfc	pos|score	pos|p-value	pos|fdr	pos|rank	pos|goodsgrna	pos|lfc
SLC35B2	4	1.0	1.0	1.0	19114	0	3.5488	1.9198e-13	2.59e-07	0.000825	1	4	3.5488
B4GALT7	4	1.0	1.0	1.0	19113	0	2.5576	3.8065e-11	2.59e-07	0.000825	2	4	2.5576
COG4	4	1.0	1.0	1.0	19112	0	1.8115	5.2642e-11	2.59e-07	0.000825	3	4	1.8115
EXT2	4	0.99137	0.9914	1.0	18918	0	2.0799	2.2879e-08	2.59e-07	0.000825	4	3	2.0799
COG3	4	1.0	1.0	1.0	19111	0	1.3212	4.3296e-08	2.59e-07	0.000825	5	4	1.3212
EXT1	4	1.0	1.0	1.0	19110	0	1.3517	1.0877e-07	2.59e-07	0.000825	6	4	1.3517
COG8	4	0.99996	0.99995	1.0	19107	0	1.4868	1.2974e-07	7.77e-07	0.002122	7	3	1.4868
LEFTY1	4	1.0	1.0	1.0	19109	0	0.91356	4.0659e-07	2.331e-06	0.005569	8	4	0.91356
KPNB1	4	0.95536	0.95539	1.0	18160	0	0.69532	2.6215e-05	7.5887e-05	0.161166	9	2	0.69532
HSP90AA1	4	0.55001	0.54949	1.0	10153	0	1.17	4.0477e-05	0.00011681	0.223267	10	2	1.17
PLG	4	0.66379	0.66357	1.0	12290	0	0.22293	7.8643e-05	0.00022921	0.39829	11	1	0.22293
SCUBE2	4	0.4734	0.47323	1.0	8702	0	0.07173	0.00013107	0.00033903	0.540017	12	1	0.07173
USP48	4	0.77597	0.7757	1.0	14485	0	0.16635	0.00018349	0.00042864	0.630236	13	1	0.16635
HDAC11	4	0.89266	0.89256	1.0	16857	0	0.43028	0.00023591	0.00052292	0.691613	14	2	0.43028
RPS6KA4	4	0.68702	0.68689	1.0	12696	0	0.61116	0.0002673	0.00058352	0.691613	15	2	0.61116
HRH3	4	0.39285	0.39256	1.0	7227	0	0.33505	0.00027569	0.00059596	0.691613	16	2	0.33505
CENPB	4	0.2424	0.24287	1.0	4458	1	0.10543	0.00028833	0.00061512	0.691613	17	1	0.10543
CYP3A5	4	0.82128	0.82121	1.0	15435	0	0.058571	0.00034075	0.00070318	0.7467	18	1	0.058571
CHRM5	4	0.66616	0.66604	1.0	12331	0	0.65004	0.00039135	0.00079901	0.756139	19	2	0.65004
OR2T34	4	0.2169	0.21854	1.0	4029	1	0.043613	0.00039317	0.00080315	0.756139	20	1	0.043613
EXTL3	4	0.99993	0.99993	1.0	19106	0	0.85306	0.00047585	0.00096218	0.756139	21	2	0.85306
MAGED4	4	0.14983	0.15734	1.0	2936	1	0.80478	0.00048279	0.00097927	0.756139	22	2	0.80478
H2AFY	4	0.90999	0.90998	1.0	17227	0	0.80393	0.00048979	0.00098963	0.756139	23	2	0.80393
SSR2	4	0.49283	0.49258	1.0	9076	0	0.053761	0.00049799	0.0010015	0.756139	24	1	0.053761
C1orf50	4	0.10441	0.118	1.0	2231	1	0.66146	0.00052551	0.0010575	0.756139	25	2	0.66146
C1RL	4	0.48084	0.48065	1.0	8843	0	0.31519	0.0005504	0.0010984	0.756139	26	1	0.31519
KRT2	4	0.96069	0.96071	1.0	18292	0	0.58669	0.00056096	0.0011191	0.756139	27	2	0.58669
SMAD7	4	0.79431	0.79425	1.0	14874	0	0.65155	0.0005937	0.0011751	0.756139	28	2	0.65155
TAS2R1	4	0.56092	0.56036	1.0	10342	0	0.075684	0.00060281	0.0011906	0.756139	29	1	0.075684
ROR1	4	0.2293	0.2303	1.0	4235	1	0.5355	0.00062576	0.0012352	0.756139	30	2	0.5355
SNX2	4	0.58109	0.58068	1.0	10728	0	-0.13364	0.00065522	0.0012875	0.756139	31	1	-0.13364
NPM1	4	0.12275	0.13372	1.0	2493	1	0.43954	0.00070073	0.0013719	0.756139	32	2	0.43954
DIAPH1	4	0.05872	0.080028	0.970704	1571	1	0.046787	0.00070762	0.0013895	0.756139	33	1	0.046787
OR51E2	4	0.97571	0.97589	1.0	18580	0	0.65038	0.00074495	0.0014548	0.756139	34	2	0.65038
NME6	4	0.35004	0.34956	1.0	6438	0	0.30732	0.00075708	0.0014812	0.756139	35	2	0.30732
SLC30A10	4	0.3717	0.3713	1.0	6836	0	-0.13477	0.00076002	0.0014874	0.756139	36	1	-0.13477
TENM4	4	0.98572	0.98569	1.0	18802	0	0.70286	0.00079406	0.0015566	0.756139	37	2	0.70286
HNRNPL	4	0.7546	0.75443	1.0	14060	0	-0.086437	0.00081242	0.0015864	0.756139	38	1	-0.086437
POLR2D	4	0.81144	0.81135	1.0	15223	0	0.5148	0.000821	0.0015998	0.756139	39	2	0.5148
OR7A5	4	0.5591	0.55854	1.0	10308	0	0.41512	0.00085947	0.001676	0.756139	40	2	0.41512
HOXC11	4	0.32876	0.32829	1.0	6015	0	-0.024088	0.00086482	0.0016858	0.756139	41	1	-0.024088
FLOT1	4	0.99142	0.99146	1.0	18919	0	0.71916	0.00087622	0.0017117	0.756139	42	2	0.71916
OSGIN1	4	0.84592	0.84577	1.0	15917	0	0.75683	0.00087996	0.0017216	0.756139	43	2	0.75683
PNPLA2	4	0.15993	0.16635	1.0	3089	1	-0.13272	0.00091721	0.0017822	0.756139	44	1	-0.13272
FAM72A	4	0.78355	0.78341	1.0	14655	0	0.46394	0.00093899	0.0018298	0.756139	45	2	0.46394
COG2	4	0.29097	0.29054	1.0	5330	0	0.75918	0.00095648	0.001864	0.756139	46	2	0.75918
HDX	4	0.95917	0.9592	1.0	18253	0	0.19666	0.0009696	0.0018858	0.756139	47	1	0.19666
BRIP1	4	0.76225	0.76199	1.0	14211	0	0.7153	0.00099991	0.0019329	0.756139	48	2	0.7153
COG1	4	0.99856	0.99852	1.0	19074	0	0.73371	0.0010059	0.0019479	0.756139	49	2	0.73371
METTL25	4	0.67507	0.67497	1.0	12483	0	0.3739	0.001022	0.001978	0.756139	50	1	0.3739
SMCR8	4	0.96767	0.96772	1.0	18425	0	0.15256	0.0010744	0.0020878	0.781383	51	1	0.15256
RMND5A	4	0.74676	0.74643	1.0	13896	0	0.45245	0.0011231	0.0021862	0.781383	52	2	0.45245
AATK	4	0.55099	0.55048	1.0	10169	0	0.43497	0.0011268	0.0021914	0.781383	53	1	0.43497
TTC23L	4	0.79631	0.79622	1.0	14919	0	0.41967	0.0011593	0.0022541	0.781383	54	2	0.41967
FAM126B	4	0.64929	0.64915	1.0	12030	0	0.67997	0.0011679	0.0022706	0.781383	55	2	0.67997
RNF31	4	0.8599	0.85972	1.0	16203	0	0.016087	0.0011792	0.0022893	0.781383	56	1	0.016087
VGF	4	0.42936	0.42911	1.0	7910	0	0.51328	0.0012224	0.0023675	0.783998	57	2	0.51328
STAT4	4	0.85855	0.85837	1.0	16175	0	0.13222	0.0012315	0.0023882	0.783998	58	1	0.13222
RPS10-NUDT3	4	0.33121	0.33073	1.0	6065	0	0.44328	0.0012758	0.0024701	0.783998	59	2	0.44328
PARK2	4	0.39294	0.39265	1.0	7229	0	-0.30038	0.0012839	0.0024846	0.783998	60	1	-0.30038
RCSD1	4	0.0054367	0.01143	0.736378	296	2	-0.13063	0.0013363	0.0025778	0.783998	61	1	-0.13063
UNC5C	4	0.93073	0.93087	1.0	17653	0	0.57198	0.0013557	0.0026104	0.783998	62	2	0.57198
ST6GALNAC5	4	0.56007	0.55952	1.0	10327	0	0.36865	0.0013696	0.0026389	0.783998	63	2	0.36865
C1QTNF7	4	0.42088	0.42059	1.0	7753	0	0.64338	0.0013719	0.0026441	0.783998	64	2	0.64338
LUC7L	4	0.48697	0.48677	1.0	8950	0	0.076476	0.0013887	0.0026767	0.783998	65	1	0.076476
CASKIN1	4	0.83306	0.83301	1.0	15670	0	0.020204	0.001441	0.0027772	0.783998	66	1	0.020204
ZNF189	4	0.83552	0.83546	1.0	15732	0	0.67772	0.0014427	0.0027803	0.783998	67	2	0.67772
TGFA	4	0.88623	0.88618	1.0	16730	0	0.48365	0.0014475	0.0027892	0.783998	68	2	0.48365
RPS9	4	0.010159	0.019758	0.803033	467	1	0.16994	0.0014787	0.0028487	0.784229	69	2	0.16994
GAPT	4	0.42648	0.4262	1.0	7855	0	-0.049011	0.0014934	0.002872	0.784229	70	1	-0.049011
KCMF1	4	0.19386	0.19709	1.0	3629	1	0.24132	0.0015458	0.0029774	0.784328	71	1	0.24132
RERGL	4	0.08857	0.10471	0.9937	2009	1	0.40312	0.001562	0.0030072	0.784328	72	2	0.40312
MAX	4	0.24018	0.2407	1.0	4426	1	0.17211	0.001597	0.0030751	0.784328	73	2	0.17211
MAP3K7	4	0.25305	0.25315	1.0	4644	1	-0.30458	0.0015982	0.0030777	0.784328	74	1	-0.30458
SETD5	4	0.89599	0.89593	1.0	16931	0	0.56103	0.0016146	0.0031145	0.784328	75	2	0.56103
DIS3L	4	0.82699	0.82694	1.0	15551	0	0.55387	0.0016171	0.0031186	0.784328	76	2	0.55387
CNN1	4	0.8087	0.80858	1.0	15163	0	0.33689	0.0016505	0.0031823	0.789958	77	1	0.33689
PRKD2	4	0.72996	0.72967	1.0	13549	0	-0.0076625	0.0017029	0.0032781	0.792364	78	1	-0.0076625
RAB11A	4	0.73888	0.73849	1.0	13722	0	0.19114	0.0017553	0.0033848	0.792364	79	1	0.19114
DACT1	4	0.37624	0.37576	1.0	6927	0	0.50474	0.0017589	0.0033926	0.792364	80	2	0.50474
SFPQ	4	0.93181	0.93192	1.0	17667	0	0.62572	0.0017827	0.0034392	0.792364	81	2	0.62572
IFI44L	4	0.97792	0.97811	1.0	18627	0	0.60248	0.0018199	0.0035009	0.792364	82	2	0.60248
SLC27A3	4	0.90624	0.90624	1.0	17140	0	0.53303	0.0018576	0.0035713	0.792364	83	2	0.53303
SETMAR	4	0.88826	0.88821	1.0	16767	0	0.30324	0.00186	0.0035739	0.792364	84	1	0.30324
EXOC3	4	0.028712	0.05178	0.903915	1092	2	0.1201	0.0018684	0.0035889	0.792364	85	2	0.1201
MAPK7	4	0.80031	0.80022	1.0	15004	0	0.41773	0.0018711	0.0035936	0.792364	86	2	0.41773
BCAP29	4	0.58202	0.58164	1.0	10739	0	0.51971	0.0018793	0.0036066	0.792364	87	2	0.51971
CYP2R1	4	0.99292	0.99295	1.0	18955	0	0.29631	0.0019123	0.0036791	0.799111	88	1	0.29631
EFCC1	4	0.99684	0.99687	1.0	19040	0	0.64263	0.0019811	0.0038122	0.807543	89	2	0.64263
PTRF	4	0.70797	0.70764	1.0	13112	0	0.68186	0.0019839	0.0038153	0.807543	90	2	0.68186
ICAM1	4	0.81207	0.81199	1.0	15239	0	0.11632	0.002017	0.0038832	0.807543	91	1	0.11632
FAM156A	4	0.84521	0.84503	1.0	15913	0	0.46314	0.0020316	0.003908	0.807543	92	2	0.46314
UGGT1	4	0.21384	0.21566	1.0	3970	1	0.04805	0.0020694	0.0039811	0.807543	93	1	0.04805
SNRPD3	4	0.84489	0.84473	1.0	15907	0	0.41838	0.0020856	0.0040116	0.807543	94	2	0.41838
DDA1	4	0.6333	0.63314	1.0	11726	0	0.29912	0.0020884	0.0040189	0.807543	95	2	0.29912
LOC113230	4	0.084259	0.10115	0.990558	1949	1	0.72256	0.0021085	0.0040577	0.807543	96	2	0.72256
FAM229A	4	0.17335	0.17838	1.0	3300	1	0.63513	0.0021258	0.0040981	0.807543	97	2	0.63513
PTGES3L	4	0.61805	0.61787	1.0	11431	0	-0.078613	0.0021741	0.0041924	0.81769	98	1	-0.078613
ANKRD20A3	4	0.68999	0.68982	1.0	12759	0	0.26775	0.0022264	0.0042934	0.820941	99	1	0.26775
NDST1	4	0.039612	0.064559	0.929898	1322	1	0.68507	0.0022279	0.004295	0.820941	100	2	0.68507
ITPRIP	4	0.79892	0.79885	1.0	14976	0	0.14246	0.0022788	0.0043892	0.830654	101	1	0.14246
ZNF670	4	0.9175	0.91755	1.0	17381	0	0.42606	0.0023688	0.0045674	0.855902	102	2	0.42606
RNF2	4	0.63169	0.63154	1.0	11690	0	0.20505	0.0024358	0.0046892	0.863243	103	1	0.20505
GMDS	4	0.75499	0.7548	1.0	14067	0	0.46734	0.0024392	0.0046969	0.863243	104	2	0.46734
ZNF185	4	0.97311	0.97325	1.0	18526	0	0.31795	0.0024881	0.0047871	0.871429	105	1	0.31795
NCCRP1	4	0.69505	0.69485	1.0	12855	0	0.36769	0.0025201	0.0048409	0.872721	106	2	0.36769
LRRC14B	4	0.87557	0.87552	1.0	16511	0	0.32348	0.0025404	0.0048855	0.872721	107	1	0.32348
SMG9	4	0.74783	0.74752	1.0	13923	0	0.094827	0.0025928	0.0049746	0.880409	108	1	0.094827
GDF11	4	0.94383	0.94393	1.0	17923	0	0.21119	0.0026974	0.0051693	0.888768	109	1	0.21119
ATP6V0A2	4	0.24391	0.24429	1.0	4491	1	0.47606	0.0027181	0.0052082	0.888768	110	2	0.47606
DBH	4	0.51245	0.51207	1.0	9439	0	0.64328	0.0027605	0.0052859	0.888768	111	2	0.64328
BTBD8	4	0.99092	0.99093	1.0	18909	0	0.75888	0.0027759	0.0053211	0.888768	112	1	0.75888
SFMBT1	4	0.95767	0.9577	1.0	18221	0	0.23851	0.0027759	0.0053211	0.888768	113	1	0.23851
EIF4A1	4	0.98587	0.98584	1.0	18808	0	0.50701	0.0028198	0.0054118	0.888768	114	2	0.50701
SYK	4	0.045068	0.068895	0.948805	1383	1	0.42304	0.0028544	0.0054869	0.888768	115	1	0.42304
STRA8	4	0.77463	0.77437	1.0	14453	0	0.42634	0.0028964	0.0055687	0.888768	116	2	0.42634
NBPF9	4	0.72696	0.72673	1.0	13487	0	0.25724	0.0029067	0.0055889	0.888768	117	1	0.25724
LOC100130370	4	0.28708	0.28668	1.0	5254	0	0.65374	0.0029199	0.0056164	0.888768	118	2	0.65374
RPL8	4	0.44523	0.44502	1.0	8201	0	0.22674	0.0029503	0.005678	0.888768	119	2	0.22674
MYL10	4	0.81985	0.81979	1.0	15403	0	0.36923	0.0030047	0.0057827	0.888768	120	2	0.36923
VIPR2	4	0.83889	0.83876	1.0	15807	0	0.42922	0.0030113	0.0057938	0.888768	121	1	0.42922
HMX3	4	0.99793	0.99793	1.0	19063	0	0.68901	0.0030526	0.005864	0.888768	122	2	0.68901
IPP	4	0.85597	0.85586	1.0	16121	0	-0.050179	0.0030898	0.0059267	0.888768	123	1	-0.050179
PAG1	4	0.28984	0.28943	1.0	5310	0	-0.11451	0.0030898	0.0059267	0.888768	124	1	-0.11451
NTN3	4	0.99876	0.99875	1.0	19079	0	0.34026	0.0031683	0.0060872	0.888768	125	1	0.34026
MARCKS	4	0.088913	0.105	0.9937	2016	1	0.43141	0.0031777	0.0061054	0.888768	126	2	0.43141
RBPMS2	4	0.49644	0.49613	1.0	9150	0	0.037404	0.0032206	0.0061862	0.888768	127	1	0.037404
SNCG	4	0.97223	0.97238	1.0	18508	0	0.482	0.003234	0.006209	0.888768	128	2	0.482
CACNB1	4	0.48462	0.48445	1.0	8913	0	0.391	0.0032729	0.0062908	0.888768	129	1	0.391
RBP7	4	0.78335	0.7832	1.0	14652	0	0.51928	0.0032837	0.006312	0.888768	130	2	0.51928
XKRY	4	0.45091	0.45064	1.0	8309	0	-0.14909	0.0033252	0.0063841	0.888768	131	1	-0.14909
CPA4	4	0.95638	0.95641	1.0	18184	0	0.46092	0.0033302	0.0063923	0.888768	132	2	0.46092
ORC4	4	0.12764	0.13789	1.0	2566	1	0.44748	0.0033626	0.0064612	0.888768	133	2	0.44748
ADCY6	4	0.13363	0.14306	1.0	2670	1	0.20944	0.0033775	0.0064897	0.888768	134	1	0.20944
SLCO2A1	4	0.67069	0.67057	1.0	12412	0	0.29724	0.0033915	0.0065167	0.888768	135	2	0.29724
MRPL52	4	0.80725	0.80718	1.0	15138	0	0.021623	0.0034298	0.0065892	0.888768	136	1	0.021623
FBXL22	4	0.81234	0.81226	1.0	15244	0	0.63285	0.0034387	0.0066026	0.888768	137	2	0.63285
MSL1	4	0.67204	0.67191	1.0	12430	0	0.24427	0.003482	0.006686	0.888768	138	1	0.24427
DEFB4A	4	0.35602	0.35553	1.0	6539	0	-0.11041	0.0035343	0.0067839	0.888768	139	1	-0.11041
FATE1	4	0.97382	0.97395	1.0	18543	0	0.64556	0.0035488	0.0068031	0.888768	140	2	0.64556
STRN4	4	0.41438	0.41412	1.0	7634	0	-0.11288	0.0035866	0.0068756	0.888768	141	1	-0.11288
ZNF45	4	0.99827	0.99826	1.0	19071	0	0.5634	0.0035896	0.0068803	0.888768	142	2	0.5634
S100A7	4	0.99083	0.99083	1.0	18907	0	0.66825	0.0035971	0.0068948	0.888768	143	2	0.66825
C6orf132	4	0.98505	0.98504	1.0	18788	0	0.73205	0.0036008	0.0069062	0.888768	144	2	0.73205
FMN2	4	0.61759	0.6174	1.0	11420	0	0.52665	0.0036083	0.0069254	0.888768	145	2	0.52665
USP17L10	4	0.8378	0.83771	1.0	15779	0	0.056492	0.0036389	0.0069896	0.888768	146	1	0.056492
NR2F6	4	0.89946	0.89944	1.0	17005	0	0.49793	0.0036494	0.0070103	0.888768	147	2	0.49793
EIF2B4	4	0.22308	0.22436	1.0	4132	1	-0.18116	0.0036912	0.007089	0.888768	148	1	-0.18116
TEX264	4	0.79814	0.79808	1.0	14956	0	0.17395	0.0037435	0.0071812	0.888768	149	1	0.17395
FZD6	4	0.99938	0.99939	1.0	19094	0	0.78159	0.0037627	0.0072139	0.888768	150	2	0.78159
ANO5	4	0.49848	0.49818	1.0	9188	0	0.38105	0.0037665	0.0072211	0.888768	151	2	0.38105
KIF15	4	0.11947	0.13088	1.0	2447	1	0.2426	0.0037958	0.0072797	0.888768	152	1	0.2426
ZNF280D	4	0.90911	0.90911	1.0	17211	0	0.67722	0.0038009	0.0072848	0.888768	153	2	0.67722
FKBP2	4	0.23034	0.23127	1.0	4254	1	0.70154	0.0038162	0.0073139	0.888768	154	2	0.70154
EMC2	4	0.24067	0.24119	1.0	4436	1	0.41779	0.0038392	0.0073615	0.888768	155	2	0.41779
HNF1B	4	0.028663	0.0517	0.903915	1089	2	-0.31826	0.003848	0.0073781	0.888768	156	1	-0.31826
ARHGEF35	4	0.13099	0.14083	1.0	2622	1	-0.0075038	0.0039003	0.0074687	0.888768	157	1	-0.0075038
TRIM56	4	0.99422	0.99426	1.0	18983	0	0.52379	0.0039087	0.0074812	0.888768	158	2	0.52379
ZNF397	4	0.48147	0.48127	1.0	8857	0	0.4947	0.0039319	0.0075231	0.888768	159	2	0.4947
SPRR2B	4	0.987	0.98695	1.0	18827	0	0.47872	0.0039358	0.0075345	0.888768	160	2	0.47872
SOX15	4	0.46255	0.46235	1.0	8512	0	0.70381	0.0039709	0.0075946	0.888768	161	2	0.70381
CLPP	4	0.87288	0.87283	1.0	16456	0	0.019805	0.0040049	0.0076692	0.888768	162	1	0.019805
CCDC82	4	0.24874	0.24897	1.0	4579	1	0.63301	0.0040494	0.0077562	0.888768	163	2	0.63301
EPT1	4	0.86042	0.86023	1.0	16211	0	0.24071	0.0040571	0.0077712	0.888768	164	1	0.24071
KLRG1	4	0.81607	0.81599	1.0	15327	0	0.51515	0.0040889	0.007836	0.888768	165	2	0.51515
KLF15	4	0.9002	0.90015	1.0	17022	0	0.27996	0.0041094	0.007879	0.888768	166	1	0.27996
FOXD1	4	0.93829	0.93834	1.0	17807	0	0.75109	0.0041127	0.0078816	0.888768	167	2	0.75109
PGA4	4	0.82039	0.82031	1.0	15415	0	0.093759	0.0041617	0.0079779	0.888768	168	1	0.093759
LCE4A	4	0.99428	0.99431	1.0	18985	0	0.58314	0.0041805	0.008008	0.888768	169	2	0.58314
SSC4D	4	0.15032	0.15778	1.0	2945	1	0.35825	0.004214	0.0080779	0.888768	170	1	0.35825
AHCY	4	0.23918	0.23975	1.0	4410	1	0.50882	0.0042407	0.0081276	0.888768	171	2	0.50882
EVPL	4	0.37821	0.37775	1.0	6969	0	0.33321	0.0042528	0.0081515	0.888768	172	2	0.33321
TMEM150A	4	0.55927	0.5587	1.0	10312	0	0.57283	0.0042662	0.0081753	0.888768	173	1	0.57283
PBOV1	4	0.35987	0.35947	1.0	6610	0	0.26389	0.004273	0.0081867	0.888768	174	2	0.26389
MED11	4	0.85551	0.8554	1.0	16109	0	0.56076	0.0042933	0.0082237	0.888768	175	2	0.56076
RIMS4	4	0.2722	0.27194	1.0	4991	1	0.36061	0.0042974	0.0082302	0.888768	176	2	0.36061
NKG7	4	0.6367	0.63649	1.0	11793	0	0.54921	0.0043421	0.0083146	0.892437	177	2	0.54921
RNF38	4	0.99927	0.99928	1.0	19093	0	0.56683	0.0043707	0.0083638	0.892437	178	1	0.56683
TMEM183B	4	0.77522	0.77495	1.0	14468	0	0.096516	0.004423	0.0084042	0.892437	179	1	0.096516
PMF1	4	0.17537	0.18022	1.0	3335	1	-0.094885	0.0045275	0.0084907	0.896282	180	1	-0.094885
ZG16	4	0.14297	0.15131	1.0	2820	1	0.19867	0.0045798	0.0085384	0.896282	181	1	0.19867
TIMM13	4	0.030415	0.054763	0.908256	1150	2	-0.52581	0.004632	0.0085876	0.896282	182	1	-0.52581
PLEKHF2	4	0.19185	0.19523	1.0	3597	1	-0.1635	0.0046842	0.008628	0.896282	183	1	-0.1635
C14orf166	4	0.2476	0.24789	1.0	4559	1	0.10605	0.0047365	0.0086865	0.897485	184	1	0.10605
APLN	4	0.66427	0.66405	1.0	12298	0	0.4792	0.0047887	0.0087373	0.897876	185	1	0.4792
C11orf31	4	0.34309	0.34259	1.0	6311	0	-0.029664	0.004841	0.0087855	0.897999	186	1	-0.029664
CLSTN1	4	0.87613	0.87609	1.0	16521	0	0.016569	0.0049454	0.008871	0.901912	187	1	0.016569
RDH14	4	0.82024	0.82017	1.0	15411	0	0.096851	0.0050499	0.0089642	0.906569	188	1	0.096851
SOX13	4	0.78708	0.78695	1.0	14726	0	0.23287	0.0051021	0.0090155	0.90677	189	1	0.23287
PTPRH	4	0.5173	0.51694	1.0	9527	0	0.079357	0.0051544	0.0090611	0.90677	190	1	0.079357
ZNF764	4	0.026652	0.048298	0.900128	1024	1	0.063613	0.0052066	0.0091134	0.906915	191	1	0.063613
NADSYN1	4	0.14809	0.15582	1.0	2906	1	0.073743	0.0052588	0.0091574	0.906915	192	1	0.073743
NEK7	3	0.74654	0.74679	1.0	13893	0	0.22959	0.0053188	0.007276	0.888768	193	1	0.22959
TTL	4	0.2584	0.2584	1.0	4735	1	0.12133	0.0053633	0.0092626	0.912135	194	1	0.12133
NEUROD2	4	0.5902	0.58991	1.0	10882	0	-0.080079	0.0054155	0.0093056	0.912135	195	1	-0.080079
ETV5	4	0.29364	0.29315	1.0	5383	0	0.012874	0.0054677	0.0093672	0.913094	196	1	0.012874
HPS4	4	0.5425	0.542	1.0	10019	0	-0.19086	0.0055199	0.0094112	0.913094	197	1	-0.19086
RSPO1	4	0.94373	0.94383	1.0	17919	0	0.51132	0.0055721	0.0094594	0.913094	198	1	0.51132
PCSK7	4	0.82957	0.82954	1.0	15597	0	-0.070213	0.0056243	0.0095107	0.913094	199	1	-0.070213
CDH8	4	0.042634	0.066964	0.94342	1353	1	0.49455	0.0056765	0.0095542	0.913094	200	1	0.49455
TMEM52B	4	0.90183	0.9018	1.0	17062	0	0.35632	0.0057288	0.0096117	0.913305	201	1	0.35632
HGC6.3	4	0.0012668	0.0034988	0.548074	119	2	-0.56018	0.005781	0.0096552	0.913305	202	1	-0.56018
PITX2	4	0.8036	0.80351	1.0	15068	0	0.21216	0.0058332	0.0096997	0.913305	203	1	0.21216
TLN1	4	0.99869	0.99867	1.0	19077	0	0.50359	0.0058854	0.009749	0.913402	204	1	0.50359
MTRR	4	0.56229	0.56177	1.0	10365	0	-0.14828	0.0059376	0.0098008	0.913402	205	1	-0.14828
CELA2A	4	0.39688	0.39664	1.0	7301	0	-0.15611	0.0059897	0.0098469	0.913402	206	1	-0.15611
SEZ6L2	4	0.53769	0.53717	1.0	9928	0	0.018874	0.0060419	0.0098919	0.913402	207	1	0.018874
ACP5	4	0.80953	0.80945	1.0	15179	0	0.36929	0.0060941	0.0099458	0.913413	208	1	0.36929
DMRT3	4	0.66796	0.66785	1.0	12363	0	-0.0021812	0.0061463	0.009994	0.913413	209	1	-0.0021812
BRIX1	4	0.95116	0.95122	1.0	18068	0	0.34775	0.0061985	0.010035	0.913413	210	1	0.34775
PRKCH	4	0.8514	0.85125	1.0	16032	0	0.31006	0.0062507	0.010085	0.913542	211	1	0.31006
DMRTC2	4	0.88851	0.88846	1.0	16772	0	0.15397	0.0063551	0.010169	0.916799	212	1	0.15397
COG7	4	0.65153	0.65136	1.0	12070	0	0.23247	0.0064072	0.010219	0.917004	213	1	0.23247
PLA2G1B	4	0.72196	0.72174	1.0	13376	0	0.28237	0.0064594	0.01027	0.917299	214	1	0.28237
PRPS1	4	0.64908	0.64894	1.0	12026	0	0.21021	0.0065116	0.010324	0.917868	215	1	0.21021
UTP11L	4	0.63327	0.6331	1.0	11724	0	-0.034287	0.0066681	0.010477	0.927141	216	1	-0.034287
SPOCK1	4	0.89865	0.89858	1.0	16987	0	0.14015	0.0067724	0.010575	0.930173	217	1	0.14015
MYEOV2	4	0.83871	0.83857	1.0	15801	0	0.032164	0.0068246	0.010615	0.930173	218	1	0.032164
IFI6	4	0.63343	0.63327	1.0	11730	0	0.030392	0.0068768	0.010658	0.930173	219	1	0.030392
SCN8A	4	0.16631	0.17208	1.0	3184	1	-0.010053	0.0069289	0.01071	0.93018	220	1	-0.010053
IRF1	4	0.41858	0.41834	1.0	7708	0	0.33783	0.0069811	0.010757	0.93018	221	1	0.33783
CTSC	4	0.44076	0.44056	1.0	8121	0	0.23067	0.0070332	0.010804	0.93018	222	1	0.23067
SMAD1	4	0.95356	0.95359	1.0	18118	0	0.20204	0.0071897	0.010963	0.939639	223	1	0.20204
VCY	4	0.86448	0.86434	1.0	16286	0	0.20218	0.0073461	0.011102	0.946645	224	1	0.20218
SUN3	4	0.97687	0.97707	1.0	18604	0	0.60355	0.0073983	0.011143	0.946645	225	1	0.60355
CXCR6	4	0.36165	0.36127	1.0	6646	0	0.15561	0.0074504	0.011194	0.946722	226	1	0.15561
AUTS2	4	0.74462	0.74428	1.0	13855	0	0.22029	0.0075025	0.011243	0.946722	227	1	0.22029
GPR37L1	4	0.95061	0.95067	1.0	18059	0	0.16767	0.0076068	0.011332	0.948052	228	1	0.16767
KIAA1324	4	0.69746	0.69727	1.0	12902	0	0.40581	0.0076589	0.011369	0.948052	229	1	0.40581
GAS2	4	0.88149	0.88145	1.0	16625	0	0.13794	0.007711	0.011414	0.948052	230	1	0.13794
PEX13	4	0.50057	0.50031	1.0	9223	0	0.49725	0.0077632	0.011464	0.948052	231	1	0.49725
PCDHGA7	4	0.37285	0.37244	1.0	6862	0	0.071725	0.0078153	0.011511	0.948052	232	1	0.071725
PPM1K	4	0.50957	0.50923	1.0	9390	0	-0.23103	0.0078674	0.011557	0.948052	233	1	-0.23103
KIAA0895	4	0.68682	0.68671	1.0	12692	0	0.21717	0.0079195	0.011614	0.948654	234	1	0.21717
SRA1	4	0.98578	0.98575	1.0	18805	0	0.32203	0.0080238	0.011704	0.951949	235	1	0.32203
FAM218A	4	0.67777	0.67765	1.0	12533	0	0.43561	0.008128	0.011804	0.955158	236	1	0.43561
POLR1B	4	0.98921	0.98919	1.0	18869	0	0.22772	0.0082322	0.011903	0.955158	237	1	0.22772
TRPM4	4	0.72468	0.72447	1.0	13436	0	0.45033	0.0082843	0.011953	0.955158	238	1	0.45033
SORBS2	4	0.52406	0.5237	1.0	9651	0	-0.097224	0.0083364	0.011997	0.955158	239	1	-0.097224
SHISA7	4	0.41083	0.41057	1.0	7571	0	-0.2113	0.0083885	0.012043	0.955158	240	1	-0.2113
MST1R	4	0.32068	0.32024	1.0	5865	0	0.18466	0.0084406	0.012093	0.95518	241	1	0.18466
SCT	4	0.95189	0.95195	1.0	18083	0	0.39845	0.0084927	0.012144	0.955201	242	1	0.39845
VPS33B	4	0.2098	0.21181	1.0	3891	1	0.12069	0.0085448	0.012201	0.95575	243	1	0.12069
MYO1A	4	0.46548	0.46524	1.0	8563	0	-0.051075	0.0085969	0.012257	0.956213	244	1	-0.051075
GFPT2	4	0.92914	0.92928	1.0	17618	0	0.12331	0.008649	0.012315	0.956874	245	1	0.12331
TANC2	4	0.98919	0.98917	1.0	18866	0	0.36974	0.0087011	0.012368	0.957089	246	1	0.36974
GCKR	4	0.60674	0.60643	1.0	11194	0	0.14188	0.0088053	0.012463	0.959985	247	1	0.14188
ABHD2	4	0.91755	0.91759	1.0	17383	0	0.18165	0.0088573	0.012512	0.959985	248	1	0.18165
GGH	4	0.6052	0.60492	1.0	11160	0	0.051433	0.0089094	0.012559	0.959985	249	1	0.051433
MED12	4	0.26156	0.26141	1.0	4791	1	-0.4666	0.0089615	0.012607	0.959985	250	1	-0.4666
CDH19	4	0.42629	0.42602	1.0	7852	0	0.22412	0.0090136	0.012659	0.959985	251	1	0.22412
LEMD1	4	0.11942	0.13084	1.0	2446	1	-0.21366	0.0090656	0.012707	0.959985	252	1	-0.21366
CLEC4D	4	0.53604	0.53556	1.0	9897	0	0.0032053	0.0091698	0.012798	0.96211	253	1	0.0032053
LRRC3C	4	0.99707	0.99709	1.0	19043	0	0.40145	0.0092219	0.012847	0.96211	254	1	0.40145
ACTA2	4	0.58731	0.587	1.0	10828	0	0.18076	0.0092739	0.012894	0.96211	255	1	0.18076
CLASP2	4	0.70722	0.70693	1.0	13093	0	0.59469	0.009326	0.012936	0.96211	256	1	0.59469
GRAPL	4	0.97721	0.97741	1.0	18611	0	0.61596	0.0094301	0.01303	0.964836	257	1	0.61596
ADAM10	4	0.54084	0.54035	1.0	9986	0	0.27338	0.0094822	0.013076	0.964836	258	1	0.27338
LMO7DN	4	0.52869	0.52823	1.0	9740	0	-0.20303	0.0095342	0.013127	0.964836	259	1	-0.20303
KIAA0930	4	0.52184	0.52147	1.0	9611	0	-0.017762	0.0095863	0.013177	0.964836	260	1	-0.017762
YIF1A	4	0.65577	0.65561	1.0	12137	0	0.47434	0.0096383	0.013225	0.964836	261	1	0.47434
PPP5C	4	0.65384	0.65366	1.0	12107	0	0.3939	0.0097424	0.013325	0.968434	262	1	0.3939
C19orf24	4	0.95126	0.95131	1.0	18069	0	0.34323	0.0097945	0.013376	0.968441	263	1	0.34323
COL8A1	4	0.58479	0.58448	1.0	10782	0	0.23573	0.0099506	0.013517	0.974986	264	1	0.23573
SHANK1	4	0.57105	0.57055	1.0	10539	0	-0.22529	0.010055	0.013603	0.975978	265	1	-0.22529
ACBD3	4	0.24314	0.24358	1.0	4478	1	-0.21865	0.010107	0.013645	0.975978	266	1	-0.21865
LOC389602	4	0.57231	0.57178	1.0	10564	0	-0.18402	0.010159	0.013689	0.975978	267	1	-0.18402
ADGRD1	3	0.83303	0.83305	1.0	15669	0	0.18503	0.01017	0.011849	0.955158	268	1	0.18503
MOGAT1	4	0.92222	0.92238	1.0	17474	0	0.21001	0.010211	0.013739	0.975978	269	1	0.21001
TMEM42	4	0.087298	0.10363	0.993403	1991	1	-0.16749	0.010263	0.013789	0.975978	270	1	-0.16749
VPS37D	4	0.088864	0.10496	0.9937	2015	1	-0.28645	0.010315	0.013838	0.975978	271	1	-0.28645
OR1E2	4	0.96726	0.96729	1.0	18420	0	0.3905	0.010471	0.013996	0.983337	272	1	0.3905
FOLH1	4	0.5606	0.56005	1.0	10336	0	0.32352	0.010523	0.014049	0.983337	273	1	0.32352
UCN2	4	0.2484	0.24866	1.0	4571	1	-0.29722	0.010575	0.014097	0.983337	274	1	-0.29722
SH3TC1	4	0.61636	0.61613	1.0	11392	0	0.31558	0.010679	0.014187	0.983337	275	1	0.31558
FOXJ2	4	0.011147	0.021515	0.807658	507	1	-0.23945	0.010783	0.014286	0.985792	276	1	-0.23945
TCL1B	4	0.45204	0.4518	1.0	8331	0	0.12848	0.010887	0.014384	0.988555	277	1	0.12848
ZFP36	4	0.99329	0.99332	1.0	18960	0	0.46368	0.010939	0.01443	0.988555	278	1	0.46368
GDF10	4	0.9491	0.94914	1.0	18023	0	0.15193	0.011069	0.014548	0.989568	279	1	0.15193
CDH16	4	0.36132	0.36093	1.0	6641	0	0.36412	0.011069	0.014548	0.989568	280	1	0.36412
SPATA20	4	0.30077	0.30032	1.0	5511	0	0.24408	0.011147	0.014635	0.989568	281	1	0.24408
USP17L30	4	0.51538	0.51499	1.0	9493	0	0.027957	0.011199	0.014682	0.989568	282	1	0.027957
ZNF25	4	0.54573	0.54523	1.0	10079	0	0.21728	0.011251	0.014725	0.989568	283	1	0.21728
SLC38A11	4	0.61672	0.6165	1.0	11400	0	0.017522	0.011303	0.01477	0.989568	284	1	0.017522
C9orf50	4	0.46077	0.46061	1.0	8480	0	-0.00256	0.011355	0.014827	0.989568	285	1	-0.00256
ANXA8	4	0.97428	0.97443	1.0	18553	0	0.2633	0.011407	0.014876	0.989568	286	1	0.2633
DHX8	4	0.12806	0.13827	1.0	2574	1	-0.12786	0.011459	0.014923	0.989568	287	1	-0.12786
ZNF862	4	0.30409	0.3036	1.0	5564	0	0.017005	0.011511	0.014962	0.989568	288	1	0.017005
COL6A2	4	0.8486	0.84846	1.0	15974	0	0.1167	0.011615	0.015052	0.992062	289	1	0.1167
AMPD1	4	0.22572	0.22689	1.0	4175	1	0.29182	0.011719	0.015148	0.993523	290	1	0.29182
PRR36	4	0.38167	0.38124	1.0	7029	0	0.18582	0.011771	0.015196	0.993523	291	1	0.18582
C3orf35	4	0.15615	0.16304	1.0	3037	1	-0.036961	0.011823	0.015245	0.993523	292	1	-0.036961
BEX4	4	0.79562	0.79553	1.0	14910	0	0.2647	0.011875	0.015289	0.993523	293	1	0.2647
HSF4	4	0.99382	0.99385	1.0	18973	0	0.51508	0.011979	0.015385	0.993523	294	1	0.51508
KLHL22	4	0.30925	0.30879	1.0	5661	0	0.21251	0.01203	0.015429	0.993523	295	1	0.21251
NOTCH3	4	0.52757	0.52714	1.0	9721	0	0.044497	0.012082	0.015475	0.993523	296	1	0.044497
TSSK6	4	0.50494	0.5046	1.0	9305	0	0.50848	0.012134	0.015531	0.993523	297	1	0.50848
PLD6	4	0.33484	0.33436	1.0	6138	0	0.1434	0.012186	0.015588	0.993523	298	1	0.1434
TBCE	4	0.0091469	0.017991	0.801554	428	2	-0.49866	0.012238	0.015638	0.993523	299	1	-0.49866
PABPC1L2A	4	0.32079	0.32036	1.0	5867	0	0.21143	0.01229	0.01568	0.993523	300	1	0.21143
LRRC58	4	0.82556	0.8255	1.0	15522	0	0.21347	0.012342	0.015728	0.993523	301	1	0.21347
NOG	4	0.34792	0.34738	1.0	6401	0	0.1623	0.012394	0.015778	0.993523	302	1	0.1623
NFKBIE	4	0.7884	0.78827	1.0	14751	0	0.41692	0.012446	0.015822	0.993523	303	1	0.41692
TMEM47	4	0.63552	0.63531	1.0	11773	0	0.032774	0.012498	0.015866	0.993523	304	1	0.032774
DCAF5	4	0.86468	0.86456	1.0	16288	0	0.047303	0.01255	0.015908	0.993523	305	1	0.047303
C12orf56	4	0.89841	0.89832	1.0	16981	0	0.24947	0.012602	0.015959	0.993523	306	1	0.24947
MTPN	4	0.68627	0.68617	1.0	12684	0	0.41803	0.012654	0.016009	0.993523	307	1	0.41803
FEN1	3	0.22737	0.22703	1.0	4203	0	-0.51026	0.012667	0.014199	0.983337	308	1	-0.51026
FBXL21	4	0.40722	0.40695	1.0	7498	0	-0.057036	0.012758	0.016116	0.994835	309	1	-0.057036
GFRA4	4	0.23759	0.23825	1.0	4384	1	-0.18357	0.01281	0.016163	0.994835	310	1	-0.18357
PM20D2	4	0.34487	0.34435	1.0	6348	0	0.029358	0.012862	0.016208	0.994835	311	1	0.029358
CDC45	4	0.52331	0.52296	1.0	9639	0	0.10165	0.012913	0.016257	0.994835	312	1	0.10165
SKIV2L2	4	0.39101	0.39071	1.0	7195	0	0.41209	0.013017	0.016354	0.994835	313	1	0.41209
ZNF587B	4	0.40367	0.40348	1.0	7426	0	0.23662	0.013069	0.016397	0.994835	314	1	0.23662
PTCHD4	4	0.79341	0.79333	1.0	14850	0	0.26316	0.013121	0.016443	0.994835	315	1	0.26316
PPP1R32	4	0.051181	0.073869	0.960085	1465	1	-0.059111	0.013173	0.016485	0.994835	316	1	-0.059111
ACER1	4	0.31343	0.31311	1.0	5729	0	0.19981	0.013225	0.01654	0.994835	317	1	0.19981
ROGDI	4	0.20919	0.21125	1.0	3882	1	0.0096288	0.013277	0.016592	0.994835	318	1	0.0096288
PCNXL4	4	0.75894	0.75868	1.0	14141	0	0.15039	0.013329	0.016634	0.994835	319	1	0.15039
ZNF763	4	0.8212	0.82113	1.0	15433	0	-0.0053999	0.013381	0.016682	0.994835	320	1	-0.0053999
CMTM1	4	0.91654	0.91659	1.0	17364	0	0.34775	0.013433	0.016731	0.994835	321	1	0.34775
NPTX1	4	0.20692	0.20914	1.0	3844	1	0.036571	0.013484	0.016777	0.994835	322	1	0.036571
HTR1D	4	0.76267	0.76243	1.0	14220	0	0.19312	0.01364	0.016928	0.994835	323	1	0.19312
CTXN3	4	0.85696	0.85685	1.0	16142	0	0.049744	0.013692	0.016979	0.994835	324	1	0.049744
C21orf59	4	0.43451	0.43428	1.0	7998	0	-0.086152	0.013744	0.017024	0.994835	325	1	-0.086152
B3GAT3	4	0.95932	0.95935	1.0	18257	0	0.31068	0.013796	0.017078	0.994835	326	1	0.31068
SH3BP2	4	0.59046	0.59016	1.0	10888	0	0.16755	0.013848	0.017128	0.994835	327	1	0.16755
SGCE	4	0.62854	0.6284	1.0	11631	0	0.10468	0.013951	0.017232	0.994835	328	1	0.10468
SMG5	4	0.99683	0.99686	1.0	19039	0	0.51223	0.014003	0.017278	0.994835	329	1	0.51223
BHLHA9	4	0.34708	0.34654	1.0	6388	0	-0.29102	0.014055	0.017321	0.994835	330	1	-0.29102
EP300	4	0.48685	0.48665	1.0	8947	0	0.026878	0.014211	0.017467	0.994835	331	1	0.026878
OSBPL9	4	0.1252	0.1358	1.0	2530	1	-0.43935	0.014263	0.017523	0.994835	332	1	-0.43935
RPA3	4	0.002873	0.0068772	0.631974	207	2	-0.42712	0.014315	0.017571	0.994835	333	1	-0.42712
BPY2C	4	0.24543	0.24578	1.0	4518	1	-0.36389	0.014366	0.017625	0.994835	334	1	-0.36389
IGFBP4	4	0.95948	0.9595	1.0	18262	0	0.11503	0.014418	0.017674	0.994835	335	1	0.11503
FGR	4	0.94742	0.94748	1.0	17983	0	0.28935	0.01447	0.017727	0.994835	336	1	0.28935
GMEB1	4	0.79638	0.79629	1.0	14921	0	0.12703	0.014522	0.01778	0.994835	337	1	0.12703
GNAT3	4	0.27463	0.27429	1.0	5027	1	-0.067964	0.014574	0.017831	0.994835	338	1	-0.067964
KRTAP5-6	4	0.98307	0.98308	1.0	18745	0	0.57981	0.014626	0.017878	0.994835	339	1	0.57981
NFIX	4	0.2181	0.21964	1.0	4046	1	-0.18927	0.014729	0.017983	0.994835	340	1	-0.18927
RBSN	4	0.10937	0.12226	1.0	2300	1	-0.096254	0.014781	0.018029	0.994835	341	1	-0.096254
NLRP3	4	0.97225	0.97238	1.0	18509	0	0.40223	0.014833	0.018084	0.994835	342	1	0.40223
DENND2C	4	0.29069	0.29029	1.0	5325	0	-0.14842	0.014885	0.018147	0.994835	343	1	-0.14842
MFHAS1	4	0.83112	0.83113	1.0	15626	0	0.2175	0.014937	0.018201	0.994835	344	1	0.2175
FERD3L	4	0.96868	0.96875	1.0	18444	0	0.24748	0.014989	0.018253	0.994835	345	1	0.24748
ZNF500	4	0.88993	0.88986	1.0	16800	0	0.047103	0.015041	0.018301	0.994835	346	1	0.047103
TMEM126A	4	0.038925	0.064011	0.929898	1305	1	0.01465	0.015092	0.018352	0.994835	347	1	0.01465
GIMAP5	4	0.6145	0.61426	1.0	11351	0	-0.12113	0.015144	0.018395	0.994835	348	1	-0.12113
CDK4	4	0.67265	0.67253	1.0	12442	0	0.3146	0.015196	0.018427	0.994835	349	1	0.3146
CRYGB	4	0.80425	0.80416	1.0	15079	0	0.078612	0.0153	0.018523	0.994835	350	1	0.078612
ZBTB3	4	0.028038	0.050665	0.900912	1071	2	-0.041837	0.015403	0.018624	0.994835	351	1	-0.041837
RHBG	4	0.78877	0.78865	1.0	14762	0	0.23416	0.015455	0.018678	0.994835	352	1	0.23416
CPSF3L	4	0.21325	0.21509	1.0	3957	1	-0.12369	0.015507	0.018735	0.994835	353	1	-0.12369
KLF4	4	0.38968	0.38934	1.0	7170	0	0.052213	0.015611	0.018829	0.994835	354	1	0.052213
ATP6V0E2	4	0.67281	0.6727	1.0	12446	0	0.017868	0.015662	0.018885	0.994835	355	1	0.017868
USP24	4	0.083572	0.10058	0.989771	1940	1	0.16212	0.015714	0.01894	0.994835	356	1	0.16212
EIF2AK1	4	0.52869	0.52823	1.0	9739	0	-0.085704	0.015766	0.018981	0.994835	357	1	-0.085704
PALD1	4	0.96509	0.96514	1.0	18383	0	0.1604	0.015818	0.019024	0.994835	358	1	0.1604
INPPL1	4	0.13349	0.14294	1.0	2668	1	-0.049967	0.01587	0.019077	0.994835	359	1	-0.049967
HACE1	4	0.030858	0.055503	0.909063	1166	1	0.28911	0.015921	0.01913	0.994835	360	1	0.28911
PRR29	4	0.92567	0.92582	1.0	17536	0	0.33038	0.015973	0.019189	0.994835	361	1	0.33038
OR8B2	4	0.47718	0.477	1.0	8770	0	-0.053999	0.016025	0.019233	0.994835	362	1	-0.053999
MCTP1	4	0.74318	0.74283	1.0	13820	0	0.13733	0.016077	0.019296	0.994835	363	1	0.13733
FGFBP3	4	0.85709	0.85698	1.0	16145	0	0.34101	0.016129	0.01934	0.994835	364	1	0.34101
CDC20	4	0.85458	0.85444	1.0	16090	0	0.3734	0.01618	0.019382	0.994835	365	1	0.3734
SPINK4	4	0.59914	0.59886	1.0	11043	0	0.12128	0.016232	0.01943	0.994835	366	1	0.12128
NCAM2	4	0.32044	0.31999	1.0	5862	0	-0.076078	0.016284	0.019479	0.994835	367	1	-0.076078
PFKL	4	0.88056	0.88052	1.0	16595	0	0.059838	0.016336	0.019523	0.994835	368	1	0.059838
MTIF3	4	0.47414	0.47394	1.0	8718	0	-0.024117	0.016388	0.019573	0.994835	369	1	-0.024117
GIMAP1-GIMAP5	4	0.64726	0.64715	1.0	11995	0	0.024748	0.016439	0.019627	0.994835	370	1	0.024748
SPAG4	4	0.62993	0.62978	1.0	11660	0	0.15059	0.016491	0.01967	0.994835	371	1	0.15059
SEC16A	4	0.0013333	0.0036703	0.548074	128	3	-0.63425	0.016543	0.01972	0.994835	372	1	-0.63425
SLC30A5	4	0.28736	0.28696	1.0	5260	0	-0.021105	0.016646	0.019819	0.994835	373	1	-0.021105
P4HB	4	0.55274	0.5522	1.0	10197	0	0.19705	0.016698	0.019866	0.994835	374	1	0.19705
PNO1	4	0.97174	0.97186	1.0	18497	0	0.70082	0.01675	0.019917	0.994835	375	1	0.70082
TOP1MT	4	0.79516	0.79507	1.0	14895	0	-0.10932	0.016802	0.019957	0.994835	376	1	-0.10932
GLTSCR1L	4	0.54637	0.54585	1.0	10088	0	-0.23155	0.016905	0.020052	0.994835	377	1	-0.23155
TMEM98	4	0.62654	0.62635	1.0	11595	0	0.1469	0.016957	0.020109	0.994835	378	1	0.1469
SEC14L2	4	0.82177	0.82171	1.0	15446	0	0.35529	0.017009	0.020156	0.994835	379	1	0.35529
RNF19A	4	0.15217	0.15943	1.0	2975	1	-0.35966	0.017061	0.020207	0.994835	380	1	-0.35966
NES	4	0.76169	0.76143	1.0	14204	0	0.22125	0.017112	0.020257	0.994835	381	1	0.22125
CCDC174	4	0.31883	0.31843	1.0	5831	0	-0.20124	0.017164	0.020308	0.994835	382	1	-0.20124
CCDC117	4	0.61092	0.61062	1.0	11277	0	-0.14964	0.017216	0.020355	0.994835	383	1	-0.14964
HSPB1	4	0.57524	0.57477	1.0	10617	0	0.086082	0.017268	0.020406	0.994835	384	1	0.086082
MROH1	4	0.2666	0.26637	1.0	4884	1	-0.061639	0.017319	0.020449	0.994835	385	1	-0.061639
HELZ2	4	0.089841	0.10576	0.994245	2030	1	0.36441	0.017371	0.020489	0.994835	386	1	0.36441
ERLIN2	4	0.67408	0.67398	1.0	12467	0	0.061534	0.017423	0.020533	0.994835	387	1	0.061534
HLA-DRB1	4	0.74651	0.74616	1.0	13892	0	0.38486	0.017475	0.020581	0.994835	388	1	0.38486
CTAGE9	4	0.3837	0.38328	1.0	7067	0	0.064867	0.017526	0.02063	0.994835	389	1	0.064867
HNRNPCL4	4	0.16841	0.17393	1.0	3217	1	0.090944	0.017578	0.020678	0.994835	390	1	0.090944
SPESP1	4	0.83252	0.83248	1.0	15656	0	0.048724	0.01763	0.020718	0.994835	391	1	0.048724
SAMD4A	4	0.20421	0.20656	1.0	3798	1	-0.29402	0.017682	0.020764	0.994835	392	1	-0.29402
RFPL1	4	0.47086	0.47066	1.0	8656	0	0.56366	0.017733	0.02082	0.994835	393	1	0.56366
ARNT2	4	0.85163	0.85146	1.0	16035	0	0.059156	0.017785	0.020864	0.994835	394	1	0.059156
SEC23IP	4	0.34849	0.34798	1.0	6411	0	-0.065426	0.017837	0.020917	0.994835	395	1	-0.065426
ST6GALNAC6	4	0.32463	0.32413	1.0	5930	0	0.16813	0.017888	0.020955	0.994835	396	1	0.16813
TEX28	4	0.9277	0.92787	1.0	17579	0	0.36486	0.01794	0.021011	0.994835	397	1	0.36486
KIAA2012	4	0.67622	0.67609	1.0	12511	0	0.017706	0.017992	0.021059	0.994835	398	1	0.017706
RPL13	4	0.74368	0.74334	1.0	13834	0	-0.056524	0.018044	0.02111	0.994835	399	1	-0.056524
CD9	4	0.56338	0.56289	1.0	10383	0	-0.011707	0.018095	0.021158	0.994835	400	1	-0.011707
USP17L1	4	0.89886	0.8988	1.0	16991	0	0.65271	0.018147	0.021217	0.994835	401	1	0.65271
HSPA9	4	0.89895	0.89889	1.0	16995	0	0.023981	0.018199	0.021261	0.994835	402	1	0.023981
BMI1	4	0.49071	0.49044	1.0	9035	0	0.068139	0.018251	0.021301	0.994835	403	1	0.068139
DNAJC6	4	0.50052	0.50026	1.0	9222	0	0.29219	0.018354	0.021395	0.994835	404	1	0.29219
SLMO2	4	0.50011	0.49983	1.0	9215	0	0.26785	0.018406	0.021455	0.994835	405	1	0.26785
FSBP	4	0.13295	0.14248	1.0	2658	1	0.058666	0.018457	0.021497	0.994835	406	1	0.058666
EXD2	4	0.035153	0.060988	0.924822	1257	1	-0.18966	0.018509	0.021554	0.994835	407	1	-0.18966
RNF7	4	0.50097	0.50071	1.0	9231	0	-0.11296	0.018561	0.021602	0.994835	408	1	-0.11296
CCK	4	0.99739	0.99738	1.0	19050	0	0.34327	0.018612	0.021646	0.994835	409	1	0.34327
PLEKHB1	4	0.47644	0.47624	1.0	8755	0	0.10232	0.018664	0.021694	0.994835	410	1	0.10232
BPIFC	4	0.17447	0.17941	1.0	3318	1	0.46381	0.018716	0.021734	0.994835	411	1	0.46381
OR2D3	4	0.74309	0.74274	1.0	13817	0	-0.055653	0.018768	0.02178	0.994835	412	1	-0.055653
NPM3	4	0.40736	0.40708	1.0	7501	0	0.049318	0.018819	0.021827	0.994835	413	1	0.049318
ZIC4	4	0.67987	0.67977	1.0	12575	0	0.1656	0.018871	0.021869	0.994835	414	1	0.1656
C1orf115	4	0.086613	0.10309	0.993403	1977	1	-0.025361	0.018923	0.02192	0.994835	415	1	-0.025361
OSBPL5	4	0.33702	0.33656	1.0	6181	0	-0.082242	0.018974	0.021969	0.994835	416	1	-0.082242
DNAJC15	4	0.094133	0.10941	0.998622	2092	1	0.10212	0.019026	0.022023	0.994835	417	1	0.10212
PCDHGA3	4	0.36423	0.36383	1.0	6698	0	-0.22216	0.019078	0.022073	0.994835	418	1	-0.22216
WDR76	4	0.94411	0.94421	1.0	17926	0	0.28763	0.019129	0.022121	0.994835	419	1	0.28763
LCN2	4	0.32228	0.32178	1.0	5890	0	0.34926	0.019181	0.022159	0.994835	420	1	0.34926
DLL3	4	0.1585	0.16512	1.0	3073	1	-0.10767	0.019233	0.022213	0.994835	421	1	-0.10767
SPON1	4	0.78716	0.78702	1.0	14729	0	0.27914	0.019284	0.022264	0.994835	422	1	0.27914
SUSD4	4	0.81152	0.81142	1.0	15226	0	0.37135	0.019336	0.022322	0.994835	423	1	0.37135
ERCC1	4	0.032803	0.058808	0.919848	1220	1	0.07784	0.019388	0.022369	0.994835	424	1	0.07784
SULT1E1	4	0.45428	0.45403	1.0	8367	0	0.028362	0.019439	0.022414	0.994835	425	1	0.028362
PTPN22	4	0.42305	0.42282	1.0	7794	0	0.20975	0.019491	0.022466	0.994835	426	1	0.20975
OR1A2	4	0.85907	0.85888	1.0	16186	0	0.077431	0.019543	0.022509	0.994835	427	1	0.077431
SRRM3	4	0.34131	0.34083	1.0	6276	0	-0.1338	0.019646	0.022609	0.994835	428	1	-0.1338
CDYL	4	0.79486	0.79478	1.0	14887	0	0.12926	0.019698	0.02265	0.994835	429	1	0.12926
CHERP	4	0.73163	0.73133	1.0	13581	0	0.3814	0.019749	0.022709	0.994835	430	1	0.3814
PSG9	4	0.7608	0.76054	1.0	14183	0	0.18239	0.019801	0.022761	0.994835	431	1	0.18239
CTNNA2	4	0.10513	0.11866	1.0	2239	1	-0.062811	0.019853	0.022819	0.994835	432	1	-0.062811
ASPG	4	0.31542	0.31504	1.0	5762	0	0.5459	0.019956	0.022907	0.994835	433	1	0.5459
TRIM72	4	0.32303	0.32251	1.0	5905	0	0.15642	0.020007	0.022952	0.994835	434	1	0.15642
PCDHB14	4	0.99977	0.99977	1.0	19102	0	0.55358	0.020059	0.023003	0.994835	435	1	0.55358
NR0B1	4	0.92888	0.92903	1.0	17611	0	0.39647	0.020111	0.023056	0.994835	436	1	0.39647
ABTB1	4	0.81245	0.81237	1.0	15246	0	0.41059	0.020162	0.023099	0.994835	437	1	0.41059
NUP98	4	0.34372	0.34321	1.0	6323	0	-0.16908	0.020214	0.023143	0.994835	438	1	-0.16908
MLLT11	4	0.42712	0.42686	1.0	7866	0	-0.145	0.020291	0.023219	0.994835	439	1	-0.145
LRP1	4	0.35156	0.35106	1.0	6472	0	0.05707	0.020291	0.023219	0.994835	440	1	0.05707
CD84	4	0.040451	0.065231	0.937456	1327	1	0.26355	0.020369	0.023294	0.994835	441	1	0.26355
PRELP	4	0.12679	0.13716	1.0	2553	1	-0.24678	0.020421	0.023336	0.994835	442	1	-0.24678
ROBO2	4	0.16209	0.16826	1.0	3123	1	0.045995	0.020472	0.023383	0.994835	443	1	0.045995
NRXN2	4	0.63828	0.6381	1.0	11827	0	0.11575	0.020524	0.023432	0.994835	444	1	0.11575
TMEM263	4	0.7544	0.75422	1.0	14058	0	0.28583	0.020575	0.023476	0.994835	445	1	0.28583
TAF6	4	0.16941	0.17483	1.0	3233	1	0.099604	0.020627	0.023526	0.994835	446	1	0.099604
ECI1	4	0.27796	0.27762	1.0	5095	1	0.38934	0.020679	0.02357	0.994835	447	1	0.38934
C10orf142	4	0.94609	0.94613	1.0	17961	0	0.3496	0.020782	0.023663	0.994835	448	1	0.3496
LCLAT1	4	0.47393	0.47374	1.0	8712	0	0.40457	0.020833	0.02372	0.994835	449	1	0.40457
KCNN4	4	0.12133	0.13249	1.0	2472	1	0.16314	0.020885	0.023766	0.994835	450	1	0.16314
SCMH1	4	0.66967	0.66955	1.0	12390	0	0.27416	0.020937	0.023812	0.994835	451	1	0.27416
PCDH9	4	0.2301	0.23104	1.0	4249	1	0.071389	0.020988	0.023858	0.994835	452	1	0.071389
SLC52A2	4	0.95824	0.95827	1.0	18232	0	0.27489	0.02104	0.023904	0.994835	453	1	0.27489
ZNF567	4	0.94244	0.94253	1.0	17895	0	0.43144	0.021092	0.023953	0.994835	454	1	0.43144
GFI1B	4	0.51141	0.51104	1.0	9422	0	-0.17236	0.021143	0.024007	0.994835	455	1	-0.17236
ADAMTS7	4	0.10427	0.11789	1.0	2228	1	-0.1863	0.021195	0.024054	0.994835	456	1	-0.1863
SECISBP2	4	0.44155	0.44134	1.0	8133	0	0.21082	0.021246	0.024101	0.994835	457	1	0.21082
FOXE1	4	0.68203	0.68192	1.0	12619	0	0.34089	0.021298	0.024149	0.994835	458	1	0.34089
PHLDB3	4	0.86012	0.85994	1.0	16206	0	0.12115	0.021349	0.024191	0.994835	459	1	0.12115
ACAD11	4	0.53162	0.53112	1.0	9802	0	-0.096046	0.021401	0.024234	0.994835	460	1	-0.096046
ID1	4	0.73664	0.73621	1.0	13674	0	0.26135	0.021504	0.024333	0.994835	461	1	0.26135
ROPN1	4	0.60669	0.60639	1.0	11192	0	0.40454	0.021556	0.024376	0.994835	462	1	0.40454
TNF	4	0.99965	0.99965	1.0	19099	0	0.50207	0.021659	0.024474	0.994835	463	1	0.50207
C9	4	0.94349	0.94361	1.0	17913	0	0.28185	0.021711	0.024525	0.994835	464	1	0.28185
ZNF253	4	0.98581	0.98577	1.0	18807	0	0.35491	0.021762	0.024574	0.994835	465	1	0.35491
SIN3B	4	0.31671	0.31631	1.0	5788	0	-0.045699	0.021865	0.024666	0.994835	466	1	-0.045699
VASP	4	0.94089	0.94096	1.0	17859	0	0.21793	0.021917	0.024714	0.994835	467	1	0.21793
TXNDC5	4	0.98537	0.98535	1.0	18796	0	0.65532	0.021968	0.024765	0.994835	468	1	0.65532
COL4A4	4	0.73182	0.73153	1.0	13585	0	0.42785	0.02202	0.024821	0.994835	469	1	0.42785
SNAP23	4	0.19266	0.19599	1.0	3611	1	-0.13923	0.022072	0.024866	0.994835	470	1	-0.13923
ANKRD36B	4	0.3801	0.37963	1.0	7001	0	0.041013	0.022123	0.024915	0.994835	471	1	0.041013
CIB4	4	0.25397	0.25408	1.0	4660	1	0.46037	0.022226	0.025015	0.994835	472	1	0.46037
EXOC5	4	0.027409	0.049589	0.900912	1049	2	-0.25914	0.022278	0.025066	0.994835	473	1	-0.25914
LOC100996693	4	0.7932	0.7931	1.0	14849	0	0.18765	0.022329	0.025116	0.994835	474	1	0.18765
DOK1	4	0.98887	0.98885	1.0	18857	0	0.52705	0.022381	0.025164	0.994835	475	1	0.52705
DIP2A	4	0.68387	0.68378	1.0	12647	0	-0.079249	0.022432	0.025213	0.994835	476	1	-0.079249
OIT3	4	0.82606	0.82601	1.0	15536	0	0.054881	0.022484	0.025258	0.994835	477	1	0.054881
ITFG2	4	0.88363	0.88358	1.0	16674	0	0.16084	0.022535	0.025308	0.994835	478	1	0.16084
KNTC1	4	0.59121	0.59092	1.0	10904	0	0.19941	0.022587	0.025357	0.994835	479	1	0.19941
HIST1H2BA	4	0.025316	0.04604	0.900128	976	1	0.042087	0.022639	0.025396	0.994835	480	1	0.042087
FKBP8	4	0.97096	0.97105	1.0	18485	0	0.52806	0.02269	0.025455	0.994835	481	1	0.52806
SLC22A1	4	0.3904	0.39008	1.0	7185	0	0.24165	0.022742	0.025509	0.994835	482	1	0.24165
BPIFB6	4	0.14995	0.15745	1.0	2938	1	0.40812	0.022793	0.025559	0.994835	483	1	0.40812
COA5	4	0.025803	0.046864	0.900128	990	2	-0.46395	0.022845	0.025606	0.994835	484	1	-0.46395
UBE2D4	4	0.6599	0.65977	1.0	12210	0	0.3367	0.022896	0.025654	0.994835	485	1	0.3367
ITGA2	4	0.19533	0.19843	1.0	3654	1	-0.18624	0.022948	0.025695	0.994835	486	1	-0.18624
HOXD1	4	0.19006	0.19359	1.0	3572	1	0.36869	0.022999	0.02575	0.994835	487	1	0.36869
C4orf33	4	0.16422	0.17018	1.0	3156	1	0.1012	0.023051	0.025798	0.994835	488	1	0.1012
LGALS3	4	0.93645	0.9365	1.0	17765	0	0.10378	0.023102	0.02584	0.994835	489	1	0.10378
MC4R	4	0.81398	0.8139	1.0	15279	0	0.11394	0.023154	0.025895	0.994835	490	1	0.11394
TOPBP1	4	0.15477	0.16176	1.0	3016	1	-0.06653	0.023205	0.025952	0.994835	491	1	-0.06653
CREG1	4	0.0067724	0.013816	0.758834	347	1	-0.025139	0.023257	0.025996	0.994835	492	1	-0.025139
NEK3	4	0.32338	0.32284	1.0	5910	0	0.0043392	0.023308	0.026052	0.994835	493	1	0.0043392
IFT74	4	0.78147	0.78129	1.0	14600	0	0.43525	0.02336	0.026107	0.994835	494	1	0.43525
SSBP4	4	0.26631	0.26607	1.0	4878	1	-0.09468	0.023411	0.026149	0.994835	495	1	-0.09468
RPL39L	4	0.62445	0.62429	1.0	11555	0	0.1244	0.023463	0.026205	0.994835	496	1	0.1244
DYNLL2	4	0.74072	0.74038	1.0	13766	0	0.044315	0.023514	0.026248	0.994835	497	1	0.044315
CDR2L	4	0.27809	0.27775	1.0	5097	1	-0.46542	0.023566	0.026299	0.994835	498	1	-0.46542
APPL2	4	0.23584	0.23657	1.0	4352	1	0.40795	0.023617	0.026348	0.994835	499	1	0.40795
C19orf52	4	0.00039513	0.001131	0.481335	42	2	-0.69505	0.023669	0.026397	0.994835	500	1	-0.69505
PTGDR	4	0.60006	0.59977	1.0	11059	0	0.13315	0.02372	0.026442	0.994835	501	1	0.13315
CCL7	4	0.99474	0.99476	1.0	18993	0	0.54095	0.023772	0.026486	0.994835	502	1	0.54095
NDUFA11	4	0.021455	0.039427	0.879578	855	2	-0.42357	0.023823	0.026522	0.994835	503	1	-0.42357
NEBL	4	0.44424	0.44403	1.0	8183	0	0.5506	0.023875	0.026569	0.994835	504	1	0.5506
DHRS7B	4	0.81577	0.81571	1.0	15319	0	0.30022	0.023978	0.026666	0.994835	505	1	0.30022
NEDD9	4	0.9692	0.96924	1.0	18450	0	0.44591	0.024029	0.026718	0.994835	506	1	0.44591
NEGR1	4	0.21537	0.21711	1.0	4002	1	-0.14533	0.024081	0.026761	0.994835	507	1	-0.14533
IDE	4	0.82648	0.82644	1.0	15541	0	0.30191	0.024132	0.026808	0.994835	508	1	0.30191
MMP8	4	0.97434	0.97449	1.0	18556	0	0.1046	0.024184	0.026863	0.994835	509	1	0.1046
L2HGDH	4	0.015144	0.028523	0.833743	652	1	0.28457	0.024235	0.026912	0.994835	510	1	0.28457
CSMD2	4	0.57844	0.57802	1.0	10675	0	0.13006	0.024287	0.026958	0.994835	511	1	0.13006
SLC14A1	4	0.73613	0.73569	1.0	13661	0	0.70999	0.024338	0.027007	0.994835	512	1	0.70999
NADK	4	0.75617	0.75599	1.0	14082	0	0.33101	0.02439	0.027061	0.994835	513	1	0.33101
KIF5A	4	0.44476	0.44453	1.0	8192	0	0.12386	0.024441	0.027101	0.994835	514	1	0.12386
LRRC37B	4	0.44667	0.44647	1.0	8228	0	-0.20765	0.024493	0.027142	0.994835	515	1	-0.20765
ABCG5	4	0.89078	0.89073	1.0	16819	0	0.39164	0.024544	0.027189	0.994835	516	1	0.39164
CFAP45	4	0.80542	0.80532	1.0	15100	0	0.30676	0.024596	0.027241	0.994835	517	1	0.30676
HIST1H2AH	4	0.85959	0.8594	1.0	16193	0	0.13403	0.024647	0.027289	0.994835	518	1	0.13403
STAC3	4	0.44567	0.44547	1.0	8207	0	0.081826	0.024698	0.02734	0.994835	519	1	0.081826
ANGPTL4	4	0.29093	0.29051	1.0	5329	0	-0.050906	0.02475	0.027392	0.994835	520	1	-0.050906
YBX2	4	0.90571	0.90571	1.0	17127	0	0.41695	0.024801	0.027437	0.994835	521	1	0.41695
DMRTA2	4	0.98087	0.98091	1.0	18700	0	0.51178	0.024853	0.027482	0.994835	522	1	0.51178
ASB10	4	0.3887	0.38834	1.0	7153	0	0.011393	0.024904	0.027539	0.994835	523	1	0.011393
JAKMIP3	4	0.26173	0.26158	1.0	4794	1	-0.16707	0.024956	0.027593	0.994835	524	1	-0.16707
ANGPTL6	4	0.59731	0.59704	1.0	11006	0	0.24995	0.025007	0.027641	0.994835	525	1	0.24995
OSBPL7	4	0.99611	0.99611	1.0	19021	0	0.35698	0.025059	0.027686	0.994835	526	1	0.35698
MOCS2	4	0.20208	0.20459	1.0	3763	1	0.43756	0.02511	0.027742	0.994835	527	1	0.43756
NPPB	4	0.49024	0.48996	1.0	9021	0	0.075343	0.025161	0.027789	0.994835	528	1	0.075343
STYX	4	0.5138	0.51339	1.0	9465	0	0.013119	0.025213	0.027833	0.994835	529	1	0.013119
TPH2	4	0.39354	0.39323	1.0	7241	0	-0.088018	0.025264	0.027877	0.994835	530	1	-0.088018
CACHD1	4	0.83532	0.83528	1.0	15725	0	0.16077	0.025316	0.027932	0.994835	531	1	0.16077
PRLHR	4	0.97196	0.9721	1.0	18504	0	0.30854	0.025367	0.027979	0.994835	532	1	0.30854
CDK5R1	4	0.99596	0.99595	1.0	19014	0	0.73047	0.025419	0.02802	0.994835	533	1	0.73047
ATP13A3	4	0.77849	0.77818	1.0	14539	0	-0.010761	0.02547	0.028063	0.994835	534	1	-0.010761
ZNF683	4	0.60874	0.60844	1.0	11224	0	0.41914	0.025521	0.028113	0.994835	535	1	0.41914
MLLT6	4	0.10132	0.1154	1.0	2195	1	-0.42821	0.025573	0.028155	0.994835	536	1	-0.42821
ARMC9	4	0.80244	0.80234	1.0	15046	0	0.044366	0.025624	0.028199	0.994835	537	1	0.044366
ZBTB2	4	0.13936	0.1482	1.0	2763	1	0.33595	0.025676	0.028248	0.994835	538	1	0.33595
PDX1	4	0.83108	0.83108	1.0	15625	0	0.3602	0.025727	0.028298	0.994835	539	1	0.3602
DDX39A	4	0.81319	0.81313	1.0	15261	0	0.091988	0.025779	0.028343	0.994835	540	1	0.091988
SDCCAG8	4	0.7191	0.71885	1.0	13321	0	0.30837	0.02583	0.028402	0.994835	541	1	0.30837
SPATA12	4	0.87318	0.87312	1.0	16462	0	0.3651	0.025881	0.028444	0.994835	542	1	0.3651
FSD1	4	0.59072	0.59045	1.0	10896	0	-0.16725	0.025933	0.028492	0.994835	543	1	-0.16725
SPATA2	4	0.78704	0.78692	1.0	14725	0	0.54829	0.025984	0.028536	0.994835	544	1	0.54829
BUB1	4	0.00024789	0.00073245	0.421229	33	2	-0.38873	0.026036	0.02858	0.994835	545	1	-0.38873
RUVBL1	4	0.13843	0.14737	1.0	2748	1	0.31297	0.026087	0.028621	0.994835	546	1	0.31297
C16orf91	4	0.29896	0.2985	1.0	5479	0	0.27243	0.026138	0.028663	0.994835	547	1	0.27243
GPM6A	4	0.98878	0.98877	1.0	18854	0	0.57169	0.02619	0.028713	0.994835	548	1	0.57169
NR5A1	4	0.79266	0.79256	1.0	14843	0	0.45739	0.026241	0.028771	0.994835	549	1	0.45739
EXOSC10	4	0.34841	0.34791	1.0	6409	0	0.49385	0.026344	0.028861	0.994835	550	1	0.49385
GLIPR1L2	4	0.50256	0.50226	1.0	9259	0	-0.26943	0.026395	0.02891	0.994835	551	1	-0.26943
SFXN2	3	0.9924	0.99251	1.0	18946	0	0.36835	0.026405	0.027411	0.994835	552	1	0.36835
ID2	4	0.91196	0.91195	1.0	17273	0	0.53848	0.026447	0.028954	0.994835	553	1	0.53848
TRIO	4	0.95727	0.95727	1.0	18209	0	0.22055	0.026498	0.028995	0.994835	554	1	0.22055
CACNA2D1	4	0.94892	0.94896	1.0	18016	0	0.38385	0.026601	0.029096	0.994835	555	1	0.38385
ANKFN1	4	0.48129	0.48109	1.0	8853	0	0.086947	0.026652	0.029143	0.994835	556	1	0.086947
TIGD3	4	0.67577	0.67567	1.0	12497	0	0.26371	0.026755	0.029241	0.994835	557	1	0.26371
AREG	4	0.076233	0.094474	0.982638	1835	1	-0.1835	0.026806	0.029286	0.994835	558	1	-0.1835
SNX15	4	0.058945	0.080204	0.970704	1576	1	0.1065	0.026858	0.029334	0.994835	559	1	0.1065
TIMP1	4	0.98058	0.98063	1.0	18693	0	0.36488	0.026909	0.029387	0.994835	560	1	0.36488
ATG4B	4	0.19109	0.19454	1.0	3584	1	-0.019201	0.027012	0.029472	0.994835	561	1	-0.019201
C9orf91	4	0.11926	0.13068	1.0	2443	1	-0.16654	0.027063	0.029515	0.994835	562	1	-0.16654
ROS1	4	0.94557	0.94559	1.0	17949	0	0.051966	0.027166	0.02962	0.994835	563	1	0.051966
DGCR6	4	0.80841	0.80828	1.0	15159	0	0.29779	0.027217	0.029674	0.994835	564	1	0.29779
SSX2B	4	0.95144	0.95149	1.0	18073	0	0.16007	0.027269	0.029723	0.994835	565	1	0.16007
TCF15	4	0.15532	0.16226	1.0	3025	1	0.33283	0.02732	0.029771	0.994835	566	1	0.33283
OR52K2	4	0.18796	0.19163	1.0	3536	1	0.11221	0.027371	0.029815	0.994835	567	1	0.11221
HMCES	4	0.049971	0.072865	0.957751	1449	1	-0.35541	0.027423	0.029861	0.994835	568	1	-0.35541
CELSR3	4	0.10117	0.11526	1.0	2193	1	0.28118	0.027525	0.029967	0.994835	569	1	0.28118
NKX2-1	4	0.97862	0.97877	1.0	18647	0	0.33501	0.027577	0.030014	0.994835	570	1	0.33501
HHEX	4	0.22559	0.22677	1.0	4172	1	0.17444	0.027628	0.030066	0.994835	571	1	0.17444
ATP6V1F	4	0.16278	0.16888	1.0	3135	1	-0.17705	0.027679	0.030112	0.994835	572	1	-0.17705
SWSAP1	4	0.554	0.55349	1.0	10222	0	0.3492	0.027731	0.030151	0.994835	573	1	0.3492
CT47A12	4	0.96386	0.96392	1.0	18356	0	0.14587	0.027782	0.030199	0.994835	574	1	0.14587
TAB1	4	0.85973	0.85956	1.0	16197	0	0.35842	0.027885	0.030297	0.994835	575	1	0.35842
GNLY	4	0.65977	0.65963	1.0	12208	0	-0.076122	0.027936	0.030339	0.994835	576	1	-0.076122
VSIG2	4	0.2848	0.28439	1.0	5215	0	0.040026	0.027987	0.030394	0.994835	577	1	0.040026
TMEM255B	4	0.94853	0.94858	1.0	18008	0	0.16179	0.028039	0.030442	0.994835	578	1	0.16179
MON1A	4	0.20407	0.20643	1.0	3795	1	0.11016	0.02809	0.030488	0.994835	579	1	0.11016
PDZRN3	4	0.49779	0.49748	1.0	9176	0	0.25425	0.028141	0.030532	0.994835	580	1	0.25425
TOMM5	4	0.12171	0.13281	1.0	2477	1	0.34113	0.028193	0.030574	0.994835	581	1	0.34113
SLC5A5	4	0.11163	0.12421	1.0	2330	1	0.41739	0.028244	0.030619	0.994835	582	1	0.41739
ZNF212	4	0.49932	0.499	1.0	9203	0	-0.14275	0.028295	0.030667	0.994835	583	1	-0.14275
SLC7A9	4	0.71662	0.71631	1.0	13275	0	-0.068708	0.028398	0.030766	0.994835	584	1	-0.068708
OOSP2	4	0.76882	0.76859	1.0	14341	0	-0.097324	0.028449	0.030811	0.994835	585	1	-0.097324
DEFB107B	1	0.97154	0.97164	1.0	18494	0	0.76416	0.028463	0.02839	0.994835	586	0	0.76416
POTEB2	4	0.57673	0.57629	1.0	10641	0	-0.24814	0.028501	0.030852	0.994835	587	1	-0.24814
PLAG1	4	0.76633	0.76605	1.0	14295	0	0.12719	0.028552	0.030901	0.994835	588	1	0.12719
DHRS11	4	0.53664	0.53615	1.0	9907	0	0.092271	0.028603	0.03095	0.994835	589	1	0.092271
TBX18	4	0.010055	0.019583	0.803033	461	1	0.0054271	0.028654	0.030996	0.994835	590	1	0.0054271
DCANP1	4	0.9109	0.91087	1.0	17248	0	0.1719	0.028706	0.031051	0.994835	591	1	0.1719
NUCKS1	4	0.61501	0.61475	1.0	11364	0	-0.10451	0.028757	0.031096	0.994835	592	1	-0.10451
KLRC4	4	0.4575	0.4573	1.0	8424	0	-0.13315	0.028808	0.031149	0.994835	593	1	-0.13315
ADTRP	4	0.94408	0.94418	1.0	17925	0	0.29239	0.02886	0.031192	0.994835	594	1	0.29239
RPL23	4	0.013089	0.024871	0.824541	572	2	-0.17042	0.028911	0.031237	0.994835	595	1	-0.17042
CSRNP3	4	0.45743	0.45723	1.0	8422	0	0.092289	0.028962	0.031291	0.994835	596	1	0.092289
FAM160B2	4	0.41012	0.40986	1.0	7558	0	-0.017822	0.029014	0.031336	0.994835	597	1	-0.017822
KNSTRN	4	0.83848	0.83836	1.0	15795	0	0.078462	0.029065	0.031378	0.994835	598	1	0.078462
LRRC25	4	0.91226	0.91225	1.0	17277	0	0.29041	0.029116	0.031432	0.994835	599	1	0.29041
CNTNAP4	4	0.72732	0.72706	1.0	13493	0	0.074137	0.029167	0.03148	0.994835	600	1	0.074137
C10orf35	4	0.77496	0.77468	1.0	14462	0	0.18503	0.029219	0.031525	0.994835	601	1	0.18503
STAG3	4	0.43644	0.43619	1.0	8031	0	-0.078601	0.02927	0.031571	0.994835	602	1	-0.078601
MAPKAPK3	4	0.71595	0.71563	1.0	13268	0	0.47509	0.029321	0.031626	0.994835	603	1	0.47509
PNPLA1	4	0.68624	0.68614	1.0	12683	0	0.090459	0.029372	0.031675	0.994835	604	1	0.090459
RBM33	4	0.36225	0.36186	1.0	6657	0	0.17968	0.029424	0.031723	0.994835	605	1	0.17968
MID1	4	0.57794	0.57752	1.0	10669	0	0.15966	0.029475	0.031761	0.994835	606	1	0.15966
ZNF76	4	0.09637	0.1113	1.0	2123	1	-0.29272	0.029526	0.03181	0.994835	607	1	-0.29272
ANXA8L1	4	0.62766	0.62749	1.0	11616	0	0.12829	0.029578	0.031854	0.994835	608	1	0.12829
SH3BGRL	4	0.66593	0.6658	1.0	12327	0	0.45555	0.029629	0.0319	0.994835	609	1	0.45555
TUBB8	4	0.027217	0.049281	0.900912	1043	2	-0.3273	0.02968	0.031951	0.994835	610	1	-0.3273
CCDC74A	4	0.41181	0.41158	1.0	7587	0	-0.0782	0.029731	0.032002	0.994835	611	1	-0.0782
OR52N1	4	0.80256	0.80246	1.0	15047	0	0.11597	0.029783	0.03206	0.994835	612	1	0.11597
DALRD3	4	0.75376	0.75356	1.0	14040	0	0.42218	0.029834	0.032104	0.994835	613	1	0.42218
CEBPA	4	0.88076	0.88072	1.0	16598	0	0.089967	0.029885	0.032149	0.994835	614	1	0.089967
KDSR	4	0.020178	0.037277	0.871402	817	2	-0.52513	0.029936	0.032196	0.994835	615	1	-0.52513
MST1	4	0.29059	0.29019	1.0	5323	0	0.31985	0.029988	0.032243	0.994835	616	1	0.31985
C19orf84	4	0.53532	0.53479	1.0	9879	0	0.1165	0.030039	0.032295	0.994835	617	1	0.1165
TAS2R8	4	0.72368	0.72347	1.0	13419	0	0.30225	0.03009	0.03234	0.994835	618	1	0.30225
TCIRG1	4	0.82289	0.82284	1.0	15463	0	-0.058507	0.030141	0.03239	0.994835	619	1	-0.058507
NCR1	4	0.97068	0.97076	1.0	18479	0	0.37215	0.030193	0.03244	0.994835	620	1	0.37215
DYNC2LI1	4	0.71405	0.71368	1.0	13231	0	0.27366	0.030244	0.032496	0.994835	621	1	0.27366
SLC13A1	4	0.94137	0.94145	1.0	17869	0	0.0575	0.030295	0.032545	0.994835	622	1	0.0575
GALP	4	0.036734	0.062256	0.929898	1275	1	0.068829	0.030372	0.032613	0.994835	623	1	0.068829
NPAS4	4	0.5855	0.58522	1.0	10796	0	-0.08933	0.030372	0.032613	0.994835	624	1	-0.08933
NFE4	4	0.78755	0.78741	1.0	14737	0	0.021574	0.030449	0.032683	0.994835	625	1	0.021574
RPGRIP1	4	0.95289	0.95295	1.0	18103	0	0.10856	0.0305	0.032726	0.994835	626	1	0.10856
YRDC	4	0.28422	0.28384	1.0	5206	0	-0.063901	0.030551	0.032783	0.994835	627	1	-0.063901
RAPGEF5	4	0.43593	0.4357	1.0	8020	0	-0.18305	0.030602	0.032835	0.994835	628	1	-0.18305
RXFP3	4	0.90932	0.90931	1.0	17216	0	0.21595	0.030654	0.032886	0.994835	629	1	0.21595
MRAP	4	0.46729	0.46706	1.0	8595	0	0.06651	0.030705	0.032939	0.994835	630	1	0.06651
TCP10L2	4	0.13253	0.14213	1.0	2651	1	-0.22376	0.030756	0.03298	0.994835	631	1	-0.22376
CX3CL1	4	0.61221	0.61196	1.0	11303	0	-0.11322	0.030807	0.033021	0.994835	632	1	-0.11322
HEPN1	4	0.28005	0.27974	1.0	5132	0	-0.20428	0.030858	0.03307	0.994835	633	1	-0.20428
TAC4	4	0.20619	0.20846	1.0	3830	1	-0.041586	0.03091	0.033123	0.994835	634	1	-0.041586
TRIM47	4	0.99977	0.99977	1.0	19100	0	0.55964	0.030961	0.033181	0.994835	635	1	0.55964
CDH12	4	0.056664	0.078371	0.968009	1541	1	-0.025921	0.031012	0.033228	0.994835	636	1	-0.025921
ARID3C	4	0.74318	0.74283	1.0	13819	0	0.39256	0.031063	0.033273	0.994835	637	1	0.39256
TCF7L2	4	0.55372	0.5532	1.0	10216	0	-0.16323	0.031115	0.033327	0.994835	638	1	-0.16323
AHRR	4	0.22883	0.22984	1.0	4226	1	-0.0041163	0.031166	0.03338	0.994835	639	1	-0.0041163
ING4	4	0.88499	0.88494	1.0	16703	0	0.29969	0.031217	0.03342	0.994835	640	1	0.29969
TMEM50B	4	0.8856	0.88554	1.0	16713	0	0.20238	0.031268	0.033472	0.994835	641	1	0.20238
ZNF595	4	0.15965	0.16611	1.0	3084	1	0.30213	0.031319	0.033511	0.994835	642	1	0.30213
RPS20	4	0.5671	0.5666	1.0	10456	0	-0.19873	0.031371	0.033551	0.994835	643	1	-0.19873
MRGPRG	4	0.28153	0.28122	1.0	5162	0	-0.11737	0.031422	0.033598	0.994835	644	1	-0.11737
HEPH	4	0.77662	0.77636	1.0	14501	0	0.51654	0.031473	0.03365	0.994835	645	1	0.51654
NOS3	4	0.58474	0.58442	1.0	10780	0	0.035005	0.031524	0.033704	0.994835	646	1	0.035005
TMC8	4	0.9521	0.95216	1.0	18086	0	0.1521	0.031575	0.033752	0.994835	647	1	0.1521
EDA	4	0.96334	0.96336	1.0	18343	0	0.42245	0.031626	0.03379	0.994835	648	1	0.42245
TMEM133	4	0.10537	0.11887	1.0	2243	1	0.050418	0.031703	0.033862	0.994835	649	1	0.050418
ESCO1	4	0.50133	0.50105	1.0	9239	0	0.074168	0.031703	0.033862	0.994835	650	1	0.074168
ITPR1	4	0.62405	0.62387	1.0	11546	0	0.25952	0.031831	0.033979	0.994835	651	1	0.25952
FBXO2	4	0.53177	0.53127	1.0	9804	0	0.27048	0.031882	0.034023	0.994835	652	1	0.27048
RNF185	4	0.026122	0.047397	0.900128	1002	2	-0.19773	0.031933	0.034067	0.994835	653	1	-0.19773
TNP2	4	0.75815	0.7579	1.0	14126	0	0.059697	0.031985	0.034108	0.994835	654	1	0.059697
PAX5	4	0.39681	0.39656	1.0	7300	0	-0.048362	0.032036	0.034157	0.994835	655	1	-0.048362
STX10	4	0.36989	0.3695	1.0	6803	0	-0.27452	0.032138	0.034254	0.994835	656	1	-0.27452
P2RY10	4	0.57034	0.56983	1.0	10527	0	-0.085602	0.032189	0.03431	0.994835	657	1	-0.085602
ARHGAP1	4	0.62371	0.62353	1.0	11537	0	0.17098	0.03224	0.034362	0.994835	658	1	0.17098
SIRT1	4	0.39853	0.3983	1.0	7331	0	-0.043284	0.032292	0.034415	0.994835	659	1	-0.043284
AQP11	4	0.81802	0.81794	1.0	15362	0	0.34586	0.032343	0.034463	0.994835	660	1	0.34586
SPANXB1	4	0.84141	0.84125	1.0	15851	0	-0.0017137	0.032394	0.034506	0.994835	661	1	-0.0017137
MSGN1	4	0.70102	0.70077	1.0	12979	0	0.49354	0.032445	0.034565	0.994835	662	1	0.49354
EP400	4	0.79425	0.79419	1.0	14872	0	-0.11111	0.032496	0.034615	0.994835	663	1	-0.11111
FOXK1	4	0.8983	0.89821	1.0	16979	0	0.10201	0.032547	0.034666	0.994835	664	1	0.10201
CCDC155	4	0.19582	0.19887	1.0	3664	1	-0.33535	0.032599	0.034708	0.994835	665	1	-0.33535
P2RY12	4	0.72947	0.72918	1.0	13538	0	-0.093848	0.03265	0.034754	0.994835	666	1	-0.093848
MLLT10	4	0.74601	0.74567	1.0	13883	0	0.32115	0.032701	0.0348	0.994835	667	1	0.32115
EPHA8	4	0.88654	0.88647	1.0	16736	0	0.54397	0.032752	0.034847	0.994835	668	1	0.54397
LRG1	4	0.41896	0.41869	1.0	7715	0	0.17513	0.032803	0.034896	0.994835	669	1	0.17513
CALN1	4	0.44098	0.44077	1.0	8125	0	0.020189	0.032854	0.03494	0.994835	670	1	0.020189
F11	4	0.91233	0.91232	1.0	17278	0	0.087787	0.032905	0.034995	0.994835	671	1	0.087787
PSMB2	4	0.35296	0.35244	1.0	6491	0	-0.2262	0.032956	0.035045	0.994835	672	1	-0.2262
DNAJB12	4	0.51248	0.51211	1.0	9440	0	0.047139	0.033008	0.035093	0.994835	673	1	0.047139
PRF1	4	0.70446	0.70417	1.0	13041	0	0.19997	0.033059	0.03514	0.994835	674	1	0.19997
IGFBP6	4	0.64861	0.64849	1.0	12018	0	0.26073	0.03311	0.035188	0.994835	675	1	0.26073
GIF	4	0.4643	0.46406	1.0	8544	0	0.18652	0.033161	0.035239	0.994835	676	1	0.18652
ZNF787	4	0.95517	0.9552	1.0	18153	0	0.25967	0.033212	0.035289	0.994835	677	1	0.25967
ANKRD22	4	0.81379	0.81373	1.0	15274	0	0.36445	0.033263	0.035339	0.994835	678	1	0.36445
H6PD	4	0.9561	0.95614	1.0	18176	0	0.26062	0.033314	0.035394	0.994835	679	1	0.26062
CYYR1	4	0.34422	0.34371	1.0	6334	0	-0.14948	0.033365	0.035448	0.994835	680	1	-0.14948
L3MBTL2	4	0.21868	0.22021	1.0	4057	1	0.17301	0.033417	0.035487	0.994835	681	1	0.17301
ARHGAP42	4	0.89524	0.89519	1.0	16911	0	0.085872	0.033468	0.035544	0.994835	682	1	0.085872
SMN2	4	0.00092403	0.002583	0.529136	92	3	-0.78162	0.033519	0.035588	0.994835	683	1	-0.78162
ATP6V1B1	4	0.33392	0.33342	1.0	6121	0	0.048952	0.03357	0.035627	0.994835	684	1	0.048952
CAMK1D	4	0.7021	0.70185	1.0	12997	0	0.21337	0.033621	0.035672	0.994835	685	1	0.21337
MTSS1	4	0.23943	0.24001	1.0	4414	1	0.065117	0.033672	0.03572	0.994835	686	1	0.065117
NAF1	4	0.92296	0.92313	1.0	17490	0	0.16819	0.033723	0.03577	0.994835	687	1	0.16819
CORO2A	4	0.7347	0.73432	1.0	13634	0	0.13428	0.033774	0.035822	0.994835	688	1	0.13428
PRRT2	4	0.59292	0.59263	1.0	10930	0	-0.0027797	0.033825	0.035867	0.994835	689	1	-0.0027797
FAM109A	4	0.68988	0.68972	1.0	12757	0	0.18566	0.033876	0.035913	0.994835	690	1	0.18566
PRPSAP1	4	0.34746	0.34692	1.0	6394	0	-0.1172	0.033928	0.035965	0.994835	691	1	-0.1172
WASF2	4	0.89845	0.89836	1.0	16983	0	0.5623	0.03403	0.03607	0.995219	692	1	0.5623
CDK11B	4	0.88369	0.88364	1.0	16678	0	0.077845	0.034081	0.036115	0.995219	693	1	0.077845
BAZ1B	4	0.96218	0.9622	1.0	18326	0	0.2455	0.034132	0.036171	0.995219	694	1	0.2455
41153	4	0.61828	0.61809	1.0	11438	0	-0.096765	0.034183	0.036217	0.995219	695	1	-0.096765
BCL2L1	4	0.86977	0.86964	1.0	16393	0	0.43772	0.034234	0.036261	0.995219	696	1	0.43772
PQBP1	4	0.36904	0.36863	1.0	6787	0	0.13426	0.034285	0.0363	0.995219	697	1	0.13426
FABP12	4	0.86965	0.86953	1.0	16390	0	0.0047153	0.034336	0.036348	0.995219	698	1	0.0047153
PRSS45	4	0.49339	0.49312	1.0	9089	0	0.11954	0.034387	0.036395	0.995219	699	1	0.11954
RNPEP	4	0.090379	0.10621	0.994265	2038	1	0.30449	0.034489	0.036491	0.995744	700	1	0.30449
IQCH	4	0.040552	0.065314	0.937622	1328	1	-0.15756	0.03454	0.036541	0.995744	701	1	-0.15756
VMAC	4	0.013158	0.024985	0.824541	574	2	-0.28189	0.034592	0.036589	0.995744	702	1	-0.28189
ANO4	4	0.29199	0.29152	1.0	5349	0	0.0042762	0.034643	0.036631	0.995744	703	1	0.0042762
HIST1H4B	4	0.67351	0.67339	1.0	12456	0	0.23943	0.034694	0.036678	0.995744	704	1	0.23943
ARHGDIA	4	0.25654	0.25659	1.0	4706	1	-0.2245	0.034745	0.03673	0.995744	705	1	-0.2245
PDE4DIP	4	0.69848	0.69826	1.0	12930	0	0.23309	0.034796	0.036779	0.995744	706	1	0.23309
POLR2A	4	0.80967	0.80959	1.0	15182	0	-0.108	0.034898	0.036889	0.996977	707	1	-0.108
KRT19	4	0.1198	0.13116	1.0	2452	1	-0.037718	0.034949	0.036935	0.996977	708	1	-0.037718
DPCD	4	0.28018	0.27985	1.0	5135	0	-0.22411	0.035	0.036981	0.996977	709	1	-0.22411
RBM18	4	0.70307	0.70281	1.0	13013	0	0.20703	0.035102	0.037086	0.99819	710	1	0.20703
THRA	4	0.99855	0.99852	1.0	19073	0	0.4353	0.035153	0.037141	0.99819	711	1	0.4353
WDR46	4	0.62814	0.628	1.0	11625	0	-0.030449	0.035204	0.037199	0.99819	712	1	-0.030449
TMEM99	4	0.79527	0.79518	1.0	14901	0	0.25257	0.035255	0.037243	0.99819	713	1	0.25257
AP1B1	4	0.79554	0.79546	1.0	14907	0	-0.034419	0.035306	0.037287	0.99819	714	1	-0.034419
ZBTB8OS	4	0.023617	0.043128	0.892782	920	1	-0.1003	0.035408	0.037385	0.999302	715	1	-0.1003
MCF2L	4	0.15906	0.16561	1.0	3080	1	-0.20146	0.035459	0.037433	0.999302	716	1	-0.20146
OR6C2	4	0.18166	0.18593	1.0	3436	1	0.13561	0.035561	0.037519	0.999998	717	1	0.13561
CORO7	4	0.96035	0.96038	1.0	18285	0	0.20104	0.035663	0.037611	0.999998	718	1	0.20104
SERPINB7	4	0.80217	0.80207	1.0	15040	0	0.16653	0.035714	0.037659	0.999998	719	1	0.16653
SLC38A10	4	0.42833	0.42807	1.0	7891	0	-0.17579	0.035765	0.037706	0.999998	720	1	-0.17579
CSNK1E	4	0.90068	0.90065	1.0	17034	0	0.18166	0.035817	0.037748	0.999998	721	1	0.18166
AGO3	4	0.26281	0.26265	1.0	4815	1	-0.25197	0.035919	0.037853	0.999998	722	1	-0.25197
JAGN1	4	0.93134	0.9315	1.0	17660	0	0.27047	0.03597	0.037901	0.999998	723	1	0.27047
RIT1	4	0.15539	0.16233	1.0	3026	1	0.2567	0.036021	0.037946	0.999998	724	1	0.2567
GOLGA6L2	4	0.32095	0.32049	1.0	5869	0	0.3903	0.036072	0.037991	0.999998	725	1	0.3903
FAM124A	4	0.074997	0.093423	0.982638	1813	1	0.13386	0.036123	0.038033	0.999998	726	1	0.13386
MAP10	4	0.65831	0.65817	1.0	12182	0	0.28245	0.036174	0.038082	0.999998	727	1	0.28245
PDIA4	4	0.53582	0.53531	1.0	9890	0	-0.15696	0.036225	0.038133	0.999998	728	1	-0.15696
DISP1	4	0.73034	0.73004	1.0	13557	0	0.078516	0.036327	0.038218	0.999998	729	1	0.078516
CYB5R2	4	0.5252	0.52484	1.0	9677	0	0.20137	0.036378	0.038269	0.999998	730	1	0.20137
SLC22A4	4	0.9844	0.98439	1.0	18775	0	0.3956	0.03648	0.038381	0.999998	731	1	0.3956
GALC	4	0.086711	0.10317	0.993403	1979	1	0.1779	0.036531	0.038436	0.999998	732	1	0.1779
SIGLEC15	4	0.47731	0.47713	1.0	8773	0	0.24226	0.036582	0.03849	0.999998	733	1	0.24226
ZNF623	4	0.14567	0.15369	1.0	2864	1	-0.28789	0.036632	0.038537	0.999998	734	1	-0.28789
PGK2	4	0.05877	0.080064	0.970704	1572	1	0.042936	0.036683	0.038583	0.999998	735	1	0.042936
PAEP	4	0.77619	0.77593	1.0	14490	0	0.020359	0.036734	0.038629	0.999998	736	1	0.020359
CLDN6	4	0.7766	0.77634	1.0	14500	0	0.10748	0.036785	0.038675	0.999998	737	1	0.10748
LRRC8A	4	0.21072	0.21273	1.0	3911	1	0.064937	0.036836	0.038726	0.999998	738	1	0.064937
LGSN	4	0.57256	0.57201	1.0	10570	0	-0.025075	0.036887	0.038778	0.999998	739	1	-0.025075
LRRC14	4	0.81393	0.81385	1.0	15277	0	0.28165	0.036938	0.038829	0.999998	740	1	0.28165
IL22RA1	4	0.91	0.91	1.0	17228	0	0.49636	0.036989	0.03888	0.999998	741	1	0.49636
SALL3	4	0.82102	0.82097	1.0	15430	0	0.21171	0.03704	0.038932	0.999998	742	1	0.21171
ELL3	4	0.52487	0.52452	1.0	9670	0	-0.019644	0.037091	0.038977	0.999998	743	1	-0.019644
CCDC102B	4	0.088375	0.10455	0.9937	2005	1	-0.10623	0.037244	0.039123	0.999998	744	1	-0.10623
MAPKAPK5	4	0.17755	0.18214	1.0	3373	1	0.44965	0.037295	0.03917	0.999998	745	1	0.44965
FAM49A	4	0.81602	0.81594	1.0	15326	0	0.43484	0.037346	0.039217	0.999998	746	1	0.43484
ETNK2	4	0.19493	0.19804	1.0	3648	1	-0.32618	0.037397	0.039261	0.999998	747	1	-0.32618
TRPV1	4	0.93575	0.93583	1.0	17746	0	0.32317	0.037448	0.03931	0.999998	748	1	0.32317
VPS29	4	0.3272	0.32672	1.0	5985	0	-0.38956	0.03755	0.039406	0.999998	749	1	-0.38956
ADGRB3	4	0.47744	0.47726	1.0	8777	0	-0.057684	0.037601	0.039452	0.999998	750	1	-0.057684
CHRD	4	0.89944	0.89941	1.0	17003	0	0.34274	0.037652	0.039498	0.999998	751	1	0.34274
LGALS13	4	0.93717	0.93727	1.0	17782	0	0.21909	0.037703	0.039535	0.999998	752	1	0.21909
TMEM243	4	0.42125	0.42099	1.0	7759	0	0.032459	0.037754	0.039574	0.999998	753	1	0.032459
C19orf60	4	0.98889	0.98888	1.0	18858	0	0.55839	0.037805	0.039626	0.999998	754	1	0.55839
ACSBG2	4	0.63763	0.63744	1.0	11810	0	0.2254	0.037856	0.039676	0.999998	755	1	0.2254
VCPKMT	4	0.87056	0.87046	1.0	16405	0	0.11118	0.037906	0.039725	0.999998	756	1	0.11118
ABCA7	4	0.20971	0.21174	1.0	3890	1	0.066322	0.038008	0.039824	0.999998	757	1	0.066322
BAP1	4	0.96658	0.96663	1.0	18406	0	0.35051	0.03811	0.039914	0.999998	758	1	0.35051
TRIM49D1	4	0.87474	0.87467	1.0	16498	0	0.28219	0.038161	0.039967	0.999998	759	1	0.28219
SECISBP2L	4	0.98002	0.9801	1.0	18676	0	0.33871	0.038212	0.040013	0.999998	760	1	0.33871
SERINC2	4	0.55708	0.55654	1.0	10279	0	0.29304	0.038263	0.04006	0.999998	761	1	0.29304
LRRC10B	4	0.38911	0.38877	1.0	7161	0	0.10033	0.038314	0.040108	0.999998	762	1	0.10033
USP17L17	4	0.032956	0.059072	0.920885	1224	1	-0.16883	0.038416	0.04021	0.999998	763	1	-0.16883
DOK5	4	0.99788	0.99787	1.0	19062	0	0.51047	0.038492	0.040281	0.999998	764	1	0.51047
TIGAR	4	0.23408	0.2349	1.0	4321	1	0.0052334	0.038492	0.040281	0.999998	765	1	0.0052334
CHADL	4	0.71577	0.71543	1.0	13263	0	0.25821	0.038568	0.040347	0.999998	766	1	0.25821
TSTD1	4	0.76328	0.76299	1.0	14234	0	0.13773	0.038619	0.040399	0.999998	767	1	0.13773
KRTAP26-1	4	0.56438	0.56392	1.0	10405	0	0.34852	0.03867	0.040446	0.999998	768	1	0.34852
RNF8	4	0.9922	0.99222	1.0	18943	0	0.57457	0.038721	0.040494	0.999998	769	1	0.57457
NUDT11	4	0.96192	0.96193	1.0	18316	0	0.42375	0.038772	0.040545	0.999998	770	1	0.42375
SSB	4	0.17215	0.17732	1.0	3279	1	-0.21358	0.038823	0.040596	0.999998	771	1	-0.21358
SMYD4	4	0.69405	0.69389	1.0	12831	0	0.18955	0.038874	0.040633	0.999998	772	1	0.18955
STMN3	4	0.23472	0.23552	1.0	4334	1	0.31616	0.038925	0.040682	0.999998	773	1	0.31616
TH	4	0.91226	0.91224	1.0	17276	0	0.03202	0.038976	0.040731	0.999998	774	1	0.03202
ZAR1	4	0.48401	0.48383	1.0	8901	0	0.25236	0.039026	0.040775	0.999998	775	1	0.25236
GPR182	4	0.85921	0.85902	1.0	16188	0	0.097165	0.039128	0.040861	0.999998	776	1	0.097165
CNGA4	4	0.23309	0.23395	1.0	4303	1	0.31754	0.039179	0.040907	0.999998	777	1	0.31754
UBXN11	4	0.15673	0.16356	1.0	3048	1	-0.31002	0.03923	0.040951	0.999998	778	1	-0.31002
JAK3	4	0.47163	0.47144	1.0	8672	0	0.15687	0.039281	0.041004	0.999998	779	1	0.15687
KRT82	4	0.8465	0.84637	1.0	15935	0	0.19241	0.039357	0.041077	0.999998	780	1	0.19241
ARMCX1	4	0.021968	0.0403	0.879578	875	1	0.33971	0.039357	0.041077	0.999998	781	1	0.33971
AQP2	4	0.95901	0.95903	1.0	18248	0	0.54578	0.039459	0.041176	0.999998	782	1	0.54578
MAT2B	4	0.36442	0.36401	1.0	6702	0	0.21707	0.039535	0.041251	0.999998	783	1	0.21707
KRTAP4-5	4	0.22166	0.22299	1.0	4106	1	-0.054458	0.039586	0.041304	0.999998	784	1	-0.054458
TP53I11	4	0.4494	0.44917	1.0	8285	0	-0.12285	0.039637	0.041362	0.999998	785	1	-0.12285
CIRBP	4	0.59399	0.59368	1.0	10953	0	0.16522	0.039688	0.041402	0.999998	786	1	0.16522
ANAPC16	4	0.059371	0.080548	0.970704	1583	1	-0.17809	0.039739	0.041453	0.999998	787	1	-0.17809
BID	4	0.48678	0.48658	1.0	8945	0	0.083571	0.03979	0.041503	0.999998	788	1	0.083571
DEFB131	4	0.54245	0.54194	1.0	10018	0	0.27775	0.03984	0.041555	0.999998	789	1	0.27775
NSF	4	0.25317	0.25329	1.0	4645	1	-0.20522	0.039891	0.041608	0.999998	790	1	-0.20522
PIWIL3	4	0.19033	0.19383	1.0	3576	1	0.19721	0.039942	0.041659	0.999998	791	1	0.19721
ZNF451	4	0.99877	0.99875	1.0	19080	0	0.49025	0.039993	0.04171	0.999998	792	1	0.49025
RPS6KL1	4	0.73881	0.7384	1.0	13720	0	0.32159	0.040044	0.041755	0.999998	793	1	0.32159
SNRNP25	4	0.685	0.68488	1.0	12663	0	0.053772	0.040095	0.041806	0.999998	794	1	0.053772
SLC39A8	4	0.50301	0.50271	1.0	9267	0	0.4233	0.040146	0.041849	0.999998	795	1	0.4233
SLC10A3	4	0.98774	0.98773	1.0	18839	0	0.41302	0.040196	0.041895	0.999998	796	1	0.41302
ITK	4	0.96448	0.96453	1.0	18370	0	0.27612	0.040247	0.041931	0.999998	797	1	0.27612
OR11A1	4	0.36222	0.36183	1.0	6656	0	0.13423	0.040298	0.041972	0.999998	798	1	0.13423
PNPLA3	4	0.56281	0.56228	1.0	10375	0	0.13857	0.040349	0.042013	0.999998	799	1	0.13857
UBE2S	4	0.45124	0.45098	1.0	8315	0	-0.079081	0.0404	0.042067	0.999998	800	1	-0.079081
SPACA5B	4	0.83765	0.83757	1.0	15773	0	0.30235	0.040451	0.042122	0.999998	801	1	0.30235
IMPG2	4	0.13227	0.14191	1.0	2645	1	-0.22714	0.040552	0.042216	0.999998	802	1	-0.22714
SAPCD1	4	0.96545	0.96548	1.0	18391	0	0.22122	0.040603	0.042265	0.999998	803	1	0.22122
LRRC71	4	0.42588	0.42562	1.0	7844	0	-0.055025	0.040654	0.042308	0.999998	804	1	-0.055025
TRIM64B	4	0.37145	0.37105	1.0	6830	0	0.054226	0.040705	0.042349	0.999998	805	1	0.054226
RPL9	4	0.61213	0.61188	1.0	11302	0	0.24866	0.040806	0.042443	0.999998	806	1	0.24866
TLR1	4	0.48694	0.48674	1.0	8949	0	0.14118	0.040857	0.042493	0.999998	807	1	0.14118
FANCA	4	0.9826	0.98262	1.0	18736	0	0.27151	0.040908	0.042538	0.999998	808	1	0.27151
RAET1G	4	0.21165	0.21359	1.0	3931	1	0.21912	0.040959	0.042587	0.999998	809	1	0.21912
STAR	4	0.41526	0.41503	1.0	7648	0	0.055682	0.04101	0.042643	0.999998	810	1	0.055682
PLAU	4	0.99175	0.99177	1.0	18932	0	0.28434	0.04106	0.042682	0.999998	811	1	0.28434
CXorf49B	4	0.031217	0.05614	0.911226	1173	1	0.24542	0.041111	0.042729	0.999998	812	1	0.24542
FAM171A2	4	0.76157	0.76131	1.0	14199	0	0.34118	0.041162	0.042769	0.999998	813	1	0.34118
PROX2	4	0.63454	0.63435	1.0	11752	0	0.13946	0.041213	0.042818	0.999998	814	1	0.13946
NSUN6	4	0.64979	0.64963	1.0	12036	0	0.2637	0.041264	0.04287	0.999998	815	1	0.2637
ZNF131	4	0.50301	0.50271	1.0	9268	0	-0.031066	0.041314	0.042919	0.999998	816	1	-0.031066
RIN1	4	0.6004	0.60012	1.0	11067	0	-0.13749	0.041365	0.042968	0.999998	817	1	-0.13749
OR5A2	4	0.99746	0.99744	1.0	19053	0	0.38365	0.041416	0.043016	0.999998	818	1	0.38365
IL17F	4	0.36532	0.36492	1.0	6720	0	-0.24447	0.041467	0.043057	0.999998	819	1	-0.24447
TNFSF10	4	0.91512	0.91516	1.0	17334	0	0.36053	0.041518	0.043108	0.999998	820	1	0.36053
MAN1B1	4	0.84061	0.84045	1.0	15839	0	0.26301	0.041568	0.043146	0.999998	821	1	0.26301
SPRY1	4	0.039612	0.064559	0.929898	1308	1	0.30667	0.041619	0.043199	0.999998	822	1	0.30667
TAF7L	4	0.21901	0.22052	1.0	4063	1	0.17236	0.04167	0.043248	0.999998	823	1	0.17236
PAK6	4	0.63818	0.63799	1.0	11824	0	0.17159	0.041771	0.043341	0.999998	824	1	0.17159
SCGN	4	0.26835	0.26806	1.0	4917	1	0.064599	0.041822	0.043389	0.999998	825	1	0.064599
ICOSLG	4	0.072001	0.090955	0.979914	1769	1	0.48167	0.041873	0.043436	0.999998	826	1	0.48167
CBWD2	4	0.83774	0.83765	1.0	15777	0	0.090738	0.041924	0.043479	0.999998	827	1	0.090738
TMC5	4	0.11837	0.1299	1.0	2432	1	0.066313	0.041975	0.043526	0.999998	828	1	0.066313
OR5B21	4	0.1365	0.14563	1.0	2717	1	-0.026098	0.042025	0.043573	0.999998	829	1	-0.026098
HRH2	4	0.97004	0.97011	1.0	18464	0	0.34012	0.042076	0.043615	0.999998	830	1	0.34012
DSTYK	4	0.49172	0.49146	1.0	9057	0	0.066537	0.042127	0.043654	0.999998	831	1	0.066537
RBM15	4	0.34238	0.34188	1.0	6298	0	-0.11273	0.042228	0.043745	0.999998	832	1	-0.11273
CCDC96	4	0.42203	0.42178	1.0	7777	0	-0.24167	0.04233	0.043844	0.999998	833	1	-0.24167
CHRNB1	4	0.99417	0.99421	1.0	18982	0	0.50797	0.042381	0.04389	0.999998	834	1	0.50797
OR4D9	4	0.29868	0.29823	1.0	5476	0	-0.055542	0.042431	0.043939	0.999998	835	1	-0.055542
CHML	4	0.53046	0.52999	1.0	9776	0	0.43181	0.042482	0.043984	0.999998	836	1	0.43181
ASMTL	4	0.8747	0.87464	1.0	16497	0	0.30619	0.042533	0.044036	0.999998	837	1	0.30619
RASEF	4	0.99215	0.99217	1.0	18942	0	0.40972	0.042584	0.044095	0.999998	838	1	0.40972
MAATS1	4	0.44213	0.4419	1.0	8142	0	-0.36872	0.042634	0.044148	0.999998	839	1	-0.36872
BTLA	4	0.90582	0.90582	1.0	17129	0	0.16321	0.042685	0.044206	0.999998	840	1	0.16321
TULP2	3	0.2791	0.2788	1.0	5114	0	-0.1161	0.042691	0.043104	0.999998	841	1	-0.1161
LOC100507462	4	0.6592	0.65906	1.0	12200	0	0.32847	0.042736	0.044256	0.999998	842	1	0.32847
SEZ6L	4	0.20524	0.20755	1.0	3816	1	0.437	0.042787	0.044303	0.999998	843	1	0.437
GPD1	4	0.91668	0.91674	1.0	17367	0	0.19703	0.042888	0.044397	0.999998	844	1	0.19703
THTPA	4	0.0935	0.10888	0.998622	2081	1	0.29955	0.042939	0.044446	0.999998	845	1	0.29955
NTN1	4	0.11513	0.12715	1.0	2382	1	0.077154	0.04299	0.044495	0.999998	846	1	0.077154
ERCC6	4	0.43644	0.43619	1.0	8030	0	0.018873	0.04304	0.044546	0.999998	847	1	0.018873
NCBP2	4	0.37074	0.37036	1.0	6820	0	-0.3149	0.043091	0.044586	0.999998	848	1	-0.3149
NOX3	4	0.52287	0.5225	1.0	9630	0	0.14308	0.043142	0.044622	0.999998	849	1	0.14308
RASSF1	4	0.89137	0.89131	1.0	16833	0	0.54756	0.043192	0.044667	0.999998	850	1	0.54756
RUNX3	4	0.65044	0.65028	1.0	12051	0	0.2186	0.043243	0.04472	0.999998	851	1	0.2186
LILRB2	4	0.6544	0.65424	1.0	12115	0	0.12148	0.043294	0.044769	0.999998	852	1	0.12148
SCG3	4	0.7864	0.78628	1.0	14715	0	-0.11984	0.043345	0.044815	0.999998	853	1	-0.11984
WDR91	4	0.9406	0.94068	1.0	17850	0	0.29913	0.043395	0.044872	0.999998	854	1	0.29913
ARL9	4	0.63135	0.63119	1.0	11683	0	-0.014119	0.043446	0.044921	0.999998	855	1	-0.014119
LOC101927322	4	0.36098	0.36058	1.0	6632	0	-0.034584	0.043497	0.044972	0.999998	856	1	-0.034584
KRTAP2-4	4	0.32888	0.32842	1.0	6017	0	-0.054948	0.043598	0.045069	0.999998	857	1	-0.054948
ABCC3	4	0.43245	0.43219	1.0	7960	0	0.11439	0.043649	0.045118	0.999998	858	1	0.11439
USPL1	4	0.2683	0.26801	1.0	4916	1	-0.041716	0.0437	0.045163	0.999998	859	1	-0.041716
BPI	4	0.6616	0.66142	1.0	12246	0	0.55074	0.04375	0.045217	0.999998	860	1	0.55074
RPEL1	4	0.016025	0.030065	0.836475	687	1	0.37836	0.043801	0.045267	0.999998	861	1	0.37836
SAP30	4	0.99738	0.99738	1.0	19049	0	0.4619	0.043852	0.045318	0.999998	862	1	0.4619
MYO1G	4	0.86077	0.86059	1.0	16216	0	0.097289	0.043902	0.045362	0.999998	863	1	0.097289
ELSPBP1	4	0.55677	0.55622	1.0	10276	0	0.33692	0.043953	0.045404	0.999998	864	1	0.33692
SERTAD2	4	0.78599	0.78586	1.0	14708	0	0.22914	0.044004	0.045444	0.999998	865	1	0.22914
FBXL18	4	0.44135	0.44115	1.0	8128	0	0.062681	0.044054	0.045497	0.999998	866	1	0.062681
RSBN1	4	0.75817	0.75791	1.0	14127	0	0.54242	0.044105	0.04555	0.999998	867	1	0.54242
SHCBP1L	4	0.71535	0.71503	1.0	13257	0	0.3647	0.044207	0.045638	0.999998	868	1	0.3647
DBI	4	0.75706	0.75685	1.0	14102	0	0.35618	0.044257	0.045688	0.999998	869	1	0.35618
USP12	4	0.97682	0.97701	1.0	18603	0	0.18701	0.044308	0.045733	0.999998	870	1	0.18701
PDE3A	4	0.54119	0.54072	1.0	9994	0	-0.23982	0.044359	0.045777	0.999998	871	1	-0.23982
NUDT1	4	0.13408	0.14348	1.0	2676	1	0.16326	0.044409	0.045814	0.999998	872	1	0.16326
ZNF443	4	0.54903	0.54849	1.0	10138	0	-0.019755	0.04446	0.045864	0.999998	873	1	-0.019755
KLF9	4	0.85506	0.85493	1.0	16101	0	0.48248	0.044561	0.04596	0.999998	874	1	0.48248
JMJD7-PLA2G4B	4	0.89219	0.89212	1.0	16849	0	0.28016	0.044612	0.046001	0.999998	875	1	0.28016
C2orf50	4	0.68588	0.68575	1.0	12677	0	0.29489	0.044663	0.046045	0.999998	876	1	0.29489
ZNF84	4	0.92203	0.92218	1.0	17470	0	0.29652	0.044713	0.046094	0.999998	877	1	0.29652
EFCAB1	3	0.76352	0.76383	1.0	14237	0	0.12146	0.044753	0.045111	0.999998	878	1	0.12146
GP2	4	0.79756	0.79747	1.0	14944	0	0.69872	0.044764	0.046138	0.999998	879	1	0.69872
AP2A1	4	0.71528	0.71496	1.0	13255	0	0.038332	0.044815	0.046188	0.999998	880	1	0.038332
LYVE1	4	0.18886	0.19247	1.0	3553	1	-0.17986	0.044865	0.046235	0.999998	881	1	-0.17986
RPRD1A	4	0.88893	0.88887	1.0	16782	0	0.24021	0.044916	0.046289	0.999998	882	1	0.24021
TCTN3	3	0.6478	0.64802	1.0	12005	0	-0.11089	0.044943	0.045295	0.999998	883	1	-0.11089
ANKRA2	4	0.32989	0.32944	1.0	6041	0	-0.0097053	0.044967	0.046335	0.999998	884	1	-0.0097053
ISY1-RAB43	4	0.8024	0.8023	1.0	15045	0	0.074375	0.045017	0.04638	0.999998	885	1	0.074375
WDR4	4	0.12792	0.13814	1.0	2571	1	-0.20791	0.045068	0.046428	0.999998	886	1	-0.20791
OR51Q1	4	0.15403	0.1611	1.0	3005	1	0.19932	0.045118	0.046476	0.999998	887	1	0.19932
ZP1	4	0.2915	0.29105	1.0	5339	0	-0.066053	0.045169	0.046517	0.999998	888	1	-0.066053
ALDH3B1	4	0.5475	0.54699	1.0	10109	0	0.21997	0.04522	0.046555	0.999998	889	1	0.21997
FBL	4	0.21283	0.2147	1.0	3949	1	-0.24421	0.04527	0.046608	0.999998	890	1	-0.24421
PSMD4	4	0.079193	0.096911	0.985299	1878	1	0.10454	0.045321	0.046658	0.999998	891	1	0.10454
RGS1	4	0.80149	0.8014	1.0	15027	0	0.051228	0.045372	0.046706	0.999998	892	1	0.051228
HAX1	4	0.10238	0.11626	1.0	2205	1	0.18712	0.045422	0.046761	0.999998	893	1	0.18712
RNASE6	4	0.74424	0.74391	1.0	13849	0	0.017893	0.045473	0.046812	0.999998	894	1	0.017893
PIGS	4	0.29743	0.29695	1.0	5455	0	0.28933	0.045524	0.046855	0.999998	895	1	0.28933
RNPEPL1	4	0.29558	0.29506	1.0	5419	0	-0.034897	0.045625	0.046945	0.999998	896	1	-0.034897
LINGO3	4	0.97846	0.9786	1.0	18643	0	0.50884	0.045675	0.046992	0.999998	897	1	0.50884
PCTP	4	0.55555	0.555	1.0	10250	0	0.19739	0.045726	0.047036	0.999998	898	1	0.19739
LOC100144595	4	0.005781	0.012028	0.738471	308	1	-0.13028	0.045827	0.047128	0.999998	899	1	-0.13028
XRCC5	4	0.016904	0.031588	0.842116	716	2	-0.58599	0.045878	0.047177	0.999998	900	1	-0.58599
MT2A	4	0.40445	0.4042	1.0	7443	0	-0.24819	0.045979	0.047277	0.999998	901	1	-0.24819
HEY1	4	0.40435	0.4041	1.0	7441	0	-0.37025	0.04603	0.047327	0.999998	902	1	-0.37025
ZNF720	4	0.61373	0.61349	1.0	11337	0	-0.19208	0.04608	0.047376	0.999998	903	1	-0.19208
TSPAN5	4	0.064319	0.084596	0.975686	1654	1	0.020458	0.046131	0.047421	0.999998	904	1	0.020458
USF2	4	0.95244	0.9525	1.0	18091	0	0.35474	0.046182	0.047465	0.999998	905	1	0.35474
GCSAML	4	0.71776	0.71748	1.0	13290	0	0.08316	0.046232	0.047508	0.999998	906	1	0.08316
KIAA1217	4	0.15046	0.15791	1.0	2947	1	0.2491	0.046283	0.047554	0.999998	907	1	0.2491
PTPRE	4	0.59425	0.59395	1.0	10959	0	0.068127	0.046384	0.047642	0.999998	908	1	0.068127
FIGNL2	4	0.30628	0.30578	1.0	5605	0	0.12377	0.046435	0.047686	0.999998	909	1	0.12377
TNR	4	0.96157	0.96157	1.0	18308	0	0.19103	0.046485	0.047726	0.999998	910	1	0.19103
LOC100129940	4	0.6536	0.65342	1.0	12105	0	-0.20015	0.046536	0.047772	0.999998	911	1	-0.20015
ACTR1B	4	0.12413	0.13488	1.0	2514	1	0.1459	0.046586	0.047829	0.999998	912	1	0.1459
TNKS1BP1	4	0.4971	0.49678	1.0	9161	0	0.073105	0.046637	0.047869	0.999998	913	1	0.073105
MORF4L2	4	0.070191	0.089487	0.979914	1740	1	-0.12944	0.046688	0.04791	0.999998	914	1	-0.12944
ASIC3	4	0.89999	0.89995	1.0	17017	0	0.40883	0.046738	0.047955	0.999998	915	1	0.40883
RXFP2	4	0.87095	0.87086	1.0	16412	0	0.026607	0.046814	0.048032	0.999998	916	1	0.026607
ADGRE1	4	0.14413	0.15233	1.0	2837	1	-0.1858	0.04689	0.048102	0.999998	917	1	-0.1858
PSMC2	4	0.6058	0.60553	1.0	11174	0	0.33109	0.04694	0.048149	0.999998	918	1	0.33109
SP3	4	0.87043	0.87032	1.0	16403	0	0.23993	0.046991	0.048192	0.999998	919	1	0.23993
CCDC102A	4	0.1716	0.17681	1.0	3269	1	-0.17228	0.047042	0.048242	0.999998	920	1	-0.17228
FAM72B	4	0.72139	0.72115	1.0	13365	0	0.12579	0.047092	0.048294	0.999998	921	1	0.12579
VAX2	4	0.56563	0.56516	1.0	10426	0	0.10724	0.047143	0.04834	0.999998	922	1	0.10724
CCDC168	4	0.66992	0.66979	1.0	12395	0	-0.17361	0.047244	0.048429	0.999998	923	1	-0.17361
RTP5	4	0.69019	0.69002	1.0	12761	0	-0.057802	0.047294	0.048483	0.999998	924	1	-0.057802
ZNF143	4	0.016275	0.030522	0.840366	693	2	-0.60508	0.047345	0.048526	0.999998	925	1	-0.60508
GABRB3	4	0.15009	0.15757	1.0	2940	1	0.4367	0.047446	0.048623	0.999998	926	1	0.4367
C9orf64	4	0.2078	0.20999	1.0	3861	1	-0.55689	0.047547	0.048725	0.999998	927	1	-0.55689
PABPC1L2B	4	0.60392	0.60364	1.0	11138	0	0.22714	0.047598	0.048777	0.999998	928	1	0.22714
MEIS3	4	0.98896	0.98895	1.0	18859	0	0.41223	0.047648	0.048824	0.999998	929	1	0.41223
COL28A1	4	0.97922	0.97935	1.0	18656	0	0.23027	0.047699	0.048879	0.999998	930	1	0.23027
RAPGEFL1	4	0.68455	0.68442	1.0	12656	0	0.25671	0.0478	0.048969	0.999998	931	1	0.25671
METTL15	4	0.89874	0.89867	1.0	16989	0	0.091127	0.047901	0.049069	0.999998	932	1	0.091127
FAM71D	4	0.020855	0.038416	0.873447	840	2	-0.12333	0.048002	0.049165	0.999998	933	1	-0.12333
DNAJC3	4	0.4388	0.43853	1.0	8078	0	0.24042	0.048053	0.049212	0.999998	934	1	0.24042
KIAA1257	4	0.65763	0.6575	1.0	12168	0	0.20992	0.048103	0.049265	0.999998	935	1	0.20992
ADRA2C	4	0.77273	0.77248	1.0	14414	0	0.2931	0.048154	0.049321	0.999998	936	1	0.2931
LSAMP	4	0.98057	0.98062	1.0	18692	0	0.20827	0.048255	0.049405	0.999998	937	1	0.20827
RP1	4	0.90794	0.90792	1.0	17183	0	0.19817	0.048305	0.049448	0.999998	938	1	0.19817
TTC17	3	0.8835	0.88358	1.0	16668	0	0.1481	0.048333	0.048617	0.999998	939	1	0.1481
MAP3K8	4	0.99895	0.99894	1.0	19085	0	0.4095	0.048356	0.049492	0.999998	940	1	0.4095
VEPH1	4	0.98382	0.98381	1.0	18762	0	0.18511	0.048406	0.049541	0.999998	941	1	0.18511
PAOX	4	0.8773	0.87725	1.0	16539	0	0.48323	0.048457	0.049596	0.999998	942	1	0.48323
IFNL2	4	0.50372	0.5034	1.0	9278	0	0.33597	0.048507	0.049638	0.999998	943	1	0.33597
SCD	4	0.96316	0.9632	1.0	18339	0	0.098611	0.048558	0.049682	0.999998	944	1	0.098611
ARMC1	4	0.66923	0.66911	1.0	12383	0	0.11492	0.048608	0.049725	0.999998	945	1	0.11492
LDHAL6A	4	0.23905	0.23963	1.0	4408	1	-0.34138	0.048709	0.049818	0.999998	946	1	-0.34138
LECT2	4	0.79871	0.79864	1.0	14970	0	0.029477	0.04876	0.049864	0.999998	947	1	0.029477
R3HDM1	4	0.97037	0.97043	1.0	18474	0	0.29632	0.04881	0.049918	0.999998	948	1	0.29632
UGT2B11	4	0.60486	0.60458	1.0	11155	0	-0.16411	0.048861	0.049966	0.999998	949	1	-0.16411
CSF3R	4	0.9975	0.99749	1.0	19055	0	0.4976	0.048911	0.05001	0.999998	950	1	0.4976
BACH1	4	0.12204	0.13312	1.0	2483	1	-0.079384	0.048962	0.050057	0.999998	951	1	-0.079384
SYT7	4	0.3215	0.32103	1.0	5876	0	0.39737	0.049012	0.050106	0.999998	952	1	0.39737
SMIM10	4	0.85238	0.85222	1.0	16054	0	0.27505	0.049063	0.050156	0.999998	953	1	0.27505
MKNK1	4	0.1726	0.17772	1.0	3287	1	0.0024802	0.049113	0.05021	0.999998	954	1	0.0024802
ZNF219	4	0.78297	0.78281	1.0	14637	0	0.12847	0.049164	0.050263	0.999998	955	1	0.12847
LYL1	4	0.41294	0.41272	1.0	7607	0	0.072561	0.049214	0.050314	0.999998	956	1	0.072561
FAM45A	4	0.82655	0.82651	1.0	15545	0	0.011481	0.049265	0.050365	0.999998	957	1	0.011481
STT3B	4	0.14572	0.15373	1.0	2865	1	-0.57082	0.049315	0.050419	0.999998	958	1	-0.57082
SH3RF3	4	0.83362	0.83356	1.0	15684	0	0.18992	0.049366	0.050469	0.999998	959	1	0.18992
LOR	4	0.2155	0.21723	1.0	4005	1	0.16489	0.049416	0.050519	0.999998	960	1	0.16489
ALKBH7	4	0.064917	0.085085	0.976178	1663	1	-0.22647	0.049467	0.050567	0.999998	961	1	-0.22647
UBQLN2	4	0.40676	0.4065	1.0	7489	0	-0.16202	0.049568	0.050669	0.999998	962	1	-0.16202
ALDOA	4	0.39835	0.39812	1.0	7327	0	-0.036455	0.049719	0.05082	0.999998	963	1	-0.036455
ZNF138	4	0.95709	0.9571	1.0	18203	0	0.31341	0.049769	0.050871	0.999998	964	1	0.31341
MYH8	4	0.77025	0.77001	1.0	14375	0	0.12092	0.04982	0.050924	0.999998	965	1	0.12092
KCNN2	4	0.83205	0.83202	1.0	15644	0	0.20774	0.04987	0.050972	0.999998	966	1	0.20774
RASSF2	4	0.82049	0.82041	1.0	15416	0	-0.044527	0.050072	0.051165	0.999998	967	1	-0.044527
JOSD1	4	0.99661	0.99665	1.0	19034	0	0.4379	0.050123	0.051208	0.999998	968	1	0.4379
CCZ1	4	0.43305	0.4328	1.0	7974	0	0.094345	0.050173	0.051258	0.999998	969	1	0.094345
THAP10	4	0.9452	0.94521	1.0	17943	0	0.069992	0.050223	0.051309	0.999998	970	1	0.069992
PIGN	4	0.31979	0.31935	1.0	5848	0	0.048163	0.050274	0.051363	0.999998	971	1	0.048163
CLDN17	4	0.84993	0.8498	1.0	16002	0	0.15852	0.050324	0.051421	0.999998	972	1	0.15852
ZNF479	4	0.32389	0.32339	1.0	5919	0	-0.11964	0.050375	0.051471	0.999998	973	1	-0.11964
C1QTNF2	4	0.94894	0.94898	1.0	18018	0	0.097774	0.050425	0.051519	0.999998	974	1	0.097774
PLEKHN1	4	0.22056	0.22194	1.0	4087	1	-0.27735	0.050476	0.051574	0.999998	975	1	-0.27735
EHD3	4	0.93456	0.93467	1.0	17727	0	0.11486	0.050551	0.051647	0.999998	976	1	0.11486
ARAP3	4	0.14541	0.15347	1.0	2860	1	0.063487	0.050551	0.051647	0.999998	977	1	0.063487
PSPN	4	0.30461	0.30413	1.0	5572	0	-0.018038	0.050627	0.051728	0.999998	978	1	-0.018038
GPR82	4	0.64986	0.64971	1.0	12039	0	0.19579	0.050677	0.051777	0.999998	979	1	0.19579
NCKIPSD	4	0.92476	0.9249	1.0	17522	0	0.43675	0.050778	0.051875	0.999998	980	1	0.43675
CYP26C1	3	0.58707	0.58725	1.0	10824	0	-0.069244	0.050804	0.051073	0.999998	981	1	-0.069244
LIN52	4	0.011927	0.022867	0.81425	536	1	-0.34071	0.050879	0.051978	0.999998	982	1	-0.34071
GNB1L	4	0.020007	0.036963	0.870232	811	1	-0.48647	0.050929	0.052019	0.999998	983	1	-0.48647
SETD3	4	0.60562	0.60535	1.0	11171	0	0.25254	0.05098	0.052063	0.999998	984	1	0.25254
ZNF613	4	0.65169	0.65151	1.0	12072	0	-0.06693	0.05103	0.05211	0.999998	985	1	-0.06693
DTNBP1	4	0.75822	0.75797	1.0	14128	0	0.14187	0.051131	0.052204	0.999998	986	1	0.14187
ADAL	4	0.45899	0.45885	1.0	8447	0	0.3087	0.051181	0.052254	0.999998	987	1	0.3087
SOHLH2	4	0.88771	0.88766	1.0	16755	0	0.35219	0.051282	0.052351	0.999998	988	1	0.35219
NME2	4	0.92131	0.92143	1.0	17458	0	-0.015139	0.051333	0.052401	0.999998	989	1	-0.015139
NPAT	4	0.32005	0.3196	1.0	5854	0	-0.22425	0.051383	0.052451	0.999998	990	1	-0.22425
HIST1H3A	4	0.35266	0.35215	1.0	6485	0	-0.35183	0.051433	0.052511	0.999998	991	1	-0.35183
FAM53C	4	0.37396	0.37355	1.0	6886	0	0.15272	0.051484	0.052561	0.999998	992	1	0.15272
SLC44A5	4	0.66673	0.6666	1.0	12341	0	0.060928	0.051534	0.052606	0.999998	993	1	0.060928
PRRT1	4	0.72643	0.72621	1.0	13477	0	0.24391	0.051635	0.052696	0.999998	994	1	0.24391
CFD	4	0.97006	0.97013	1.0	18465	0	0.35983	0.051685	0.052751	0.999998	995	1	0.35983
MSANTD2	4	0.82767	0.82763	1.0	15561	0	0.067761	0.051736	0.052804	0.999998	996	1	0.067761
CAB39L	4	0.57727	0.57683	1.0	10655	0	-0.027786	0.051786	0.052848	0.999998	997	1	-0.027786
ENPP5	4	0.087102	0.10347	0.993403	1987	1	0.063558	0.051837	0.052899	0.999998	998	1	0.063558
TBATA	4	0.015814	0.029682	0.833743	678	2	-0.48341	0.051887	0.052951	0.999998	999	1	-0.48341
MEI4	4	0.12735	0.13765	1.0	2561	1	-0.053501	0.051937	0.052999	0.999998	1000	1	-0.053501
CEP83	4	0.36218	0.36179	1.0	6655	0	-0.19575	0.051988	0.053049	0.999998	1001	1	-0.19575
ARID1B	4	0.75295	0.75276	1.0	14026	0	-0.14532	0.052038	0.053098	0.999998	1002	1	-0.14532
NF1	4	0.31034	0.30993	1.0	5679	0	0.15421	0.052088	0.053146	0.999998	1003	1	0.15421
SMUG1	4	0.66684	0.6667	1.0	12344	0	0.03106	0.052139	0.053193	0.999998	1004	1	0.03106
NDUFS5	4	0.58512	0.58482	1.0	10790	0	-0.011	0.052189	0.053246	0.999998	1005	1	-0.011
SIL1	4	0.76072	0.76045	1.0	14181	0	0.5222	0.05224	0.053293	0.999998	1006	1	0.5222
LRRC37A2	4	0.015248	0.028683	0.833743	655	1	-0.25134	0.05229	0.053352	0.999998	1007	1	-0.25134
CLINT1	4	0.79012	0.78999	1.0	14790	0	-0.038334	0.05234	0.053412	0.999998	1008	1	-0.038334
ERO1L	4	0.78906	0.78895	1.0	14770	0	0.44173	0.052391	0.053455	0.999998	1009	1	0.44173
EDEM1	4	0.69536	0.69516	1.0	12863	0	0.2294	0.052441	0.053502	0.999998	1010	1	0.2294
SNAP25	4	0.8678	0.86766	1.0	16349	0	0.18403	0.052491	0.053553	0.999998	1011	1	0.18403
ZNF33A	4	0.78655	0.78641	1.0	14719	0	0.24559	0.052542	0.053594	0.999998	1012	1	0.24559
CDIPT	4	0.1902	0.19371	1.0	3574	1	-0.24143	0.052592	0.053646	0.999998	1013	1	-0.24143
SH3BGR	4	0.33569	0.33522	1.0	6157	0	0.11074	0.052642	0.053689	0.999998	1014	1	0.11074
PRAME	4	0.78453	0.78438	1.0	14681	0	0.29235	0.052693	0.053735	0.999998	1015	1	0.29235
TAF4B	4	0.85883	0.85865	1.0	16179	0	-0.016304	0.052743	0.053783	0.999998	1016	1	-0.016304
NOL7	4	0.19876	0.20155	1.0	3711	1	0.11685	0.052793	0.053838	0.999998	1017	1	0.11685
FXYD5	4	0.99171	0.99174	1.0	18931	0	0.25794	0.052844	0.053891	0.999998	1018	1	0.25794
EDRF1	4	0.74915	0.74886	1.0	13949	0	0.07875	0.052894	0.05393	0.999998	1019	1	0.07875
GJA9	4	0.68511	0.685	1.0	12665	0	-0.11827	0.052944	0.053982	0.999998	1020	1	-0.11827
AGAP1	4	0.97022	0.97029	1.0	18471	0	0.19723	0.052995	0.05403	0.999998	1021	1	0.19723
ADAMTS13	4	0.67581	0.67571	1.0	12499	0	0.077912	0.053045	0.054081	0.999998	1022	1	0.077912
DCAF15	4	0.71353	0.71319	1.0	13221	0	-0.12725	0.053095	0.05412	0.999998	1023	1	-0.12725
SPTSSB	4	0.66223	0.66203	1.0	12257	0	0.37433	0.053146	0.054162	0.999998	1024	1	0.37433
SLC17A5	4	0.34468	0.34416	1.0	6344	0	-0.17024	0.053196	0.054211	0.999998	1025	1	-0.17024
CCT6A	4	0.11333	0.12565	1.0	2358	1	-0.21149	0.053246	0.054266	0.999998	1026	1	-0.21149
COPG1	4	0.51912	0.51873	1.0	9565	0	0.053256	0.053297	0.054313	0.999998	1027	1	0.053256
GLYR1	4	0.61731	0.61711	1.0	11414	0	-0.17998	0.053347	0.05437	0.999998	1028	1	-0.17998
PAIP1	4	0.47511	0.47493	1.0	8733	0	0.080732	0.053397	0.054431	0.999998	1029	1	0.080732
KCNE2	4	0.63915	0.639	1.0	11847	0	0.19923	0.053448	0.054473	0.999998	1030	1	0.19923
ATP6V0E1	4	0.95664	0.95665	1.0	18191	0	0.52222	0.053498	0.054513	0.999998	1031	1	0.52222
MAP7D2	4	0.7958	0.7957	1.0	14914	0	0.085226	0.053548	0.054564	0.999998	1032	1	0.085226
ZNF341	4	0.20993	0.21194	1.0	3894	1	0.1814	0.053599	0.05462	0.999998	1033	1	0.1814
SLC19A1	4	0.54469	0.54417	1.0	10056	0	-0.0021413	0.053649	0.054671	0.999998	1034	1	-0.0021413
HOXD4	4	0.90942	0.90943	1.0	17219	0	0.12337	0.053699	0.054714	0.999998	1035	1	0.12337
TC2N	4	0.56114	0.56062	1.0	10349	0	0.056437	0.053749	0.054772	0.999998	1036	1	0.056437
FOXA3	4	0.99539	0.99539	1.0	19003	0	0.31047	0.0538	0.054822	0.999998	1037	1	0.31047
EEF1A2	4	0.85304	0.8529	1.0	16065	0	0.32819	0.05385	0.054864	0.999998	1038	1	0.32819
YBX1	4	0.99008	0.99005	1.0	18891	0	0.3812	0.0539	0.054919	0.999998	1039	1	0.3812
RAB4B	4	0.17827	0.18282	1.0	3384	1	-0.43511	0.053951	0.054959	0.999998	1040	1	-0.43511
PTPRC	4	0.4904	0.49011	1.0	9026	0	0.35078	0.054001	0.055008	0.999998	1041	1	0.35078
OR8U1	4	0.90331	0.90333	1.0	17088	0	0.095009	0.054051	0.055047	0.999998	1042	1	0.095009
THEM5	4	0.81168	0.81159	1.0	15231	0	-0.041104	0.054152	0.05514	0.999998	1043	1	-0.041104
NR1D1	4	0.41109	0.41086	1.0	7577	0	0.21795	0.054202	0.055188	0.999998	1044	1	0.21795
SLC7A14	4	0.91052	0.91049	1.0	17240	0	0.27492	0.054252	0.055237	0.999998	1045	1	0.27492
GIPC3	4	0.89373	0.89365	1.0	16887	0	0.2706	0.054353	0.055335	0.999998	1046	1	0.2706
TSC22D2	4	0.70806	0.70773	1.0	13114	0	0.43035	0.054403	0.055384	0.999998	1047	1	0.43035
PPP1R3F	4	0.53396	0.53343	1.0	9854	0	0.46412	0.054454	0.055434	0.999998	1048	1	0.46412
FAM120AOS	4	0.49005	0.48976	1.0	9016	0	0.12876	0.054504	0.055488	0.999998	1049	1	0.12876
TAF11	4	0.45004	0.44979	1.0	8294	0	-0.31594	0.054554	0.055535	0.999998	1050	1	-0.31594
FAM46D	4	0.75413	0.75394	1.0	14049	0	0.34464	0.054604	0.055583	0.999998	1051	1	0.34464
FAM209B	4	0.67381	0.67369	1.0	12462	0	0.46885	0.054655	0.05563	0.999998	1052	1	0.46885
KIAA0355	4	0.34989	0.3494	1.0	6434	0	0.64971	0.054705	0.055671	0.999998	1053	1	0.64971
OR5P2	4	0.15694	0.16374	1.0	3052	1	0.095939	0.054805	0.05577	0.999998	1054	1	0.095939
PKHD1L1	4	0.48107	0.48087	1.0	8848	0	-0.19268	0.054856	0.055816	0.999998	1055	1	-0.19268
KIAA1324L	4	0.99901	0.99901	1.0	19088	0	0.58127	0.054906	0.055864	0.999998	1056	1	0.58127
OR4F15	4	0.99916	0.99915	1.0	19091	0	0.40687	0.055057	0.055997	0.999998	1057	1	0.40687
C19orf44	4	0.32938	0.32893	1.0	6029	0	-0.27371	0.055107	0.056048	0.999998	1058	1	-0.27371
FZD9	4	0.98942	0.98939	1.0	18874	0	0.59738	0.055207	0.056143	0.999998	1059	1	0.59738
S100A1	4	0.78207	0.78189	1.0	14615	0	0.56246	0.055258	0.056193	0.999998	1060	1	0.56246
BMP4	4	0.66964	0.66953	1.0	12389	0	0.089366	0.055308	0.056246	0.999998	1061	1	0.089366
SYPL1	4	0.94439	0.94447	1.0	17933	0	0.37321	0.055358	0.05628	0.999998	1062	1	0.37321
CLSTN2	4	0.96431	0.96437	1.0	18367	0	0.31555	0.055459	0.056372	0.999998	1063	1	0.31555
AHNAK	4	0.74522	0.74486	1.0	13866	0	0.012045	0.055509	0.056419	0.999998	1064	1	0.012045
CACNG6	4	0.57059	0.57009	1.0	10532	0	-0.072341	0.055559	0.056468	0.999998	1065	1	-0.072341
SENP5	4	0.78232	0.78213	1.0	14624	0	0.31021	0.055609	0.056513	0.999998	1066	1	0.31021
SLIT1	4	0.77266	0.77241	1.0	14413	0	0.12013	0.05566	0.05656	0.999998	1067	1	0.12013
BHLHB9	4	0.74892	0.7486	1.0	13943	0	0.40487	0.05571	0.056616	0.999998	1068	1	0.40487
TOX	4	0.93398	0.93405	1.0	17719	0	0.069052	0.05576	0.056663	0.999998	1069	1	0.069052
LY6E	4	0.79398	0.79391	1.0	14863	0	0.29929	0.05581	0.056711	0.999998	1070	1	0.29929
PNLIP	4	0.10277	0.11659	1.0	2210	1	0.13223	0.05586	0.056762	0.999998	1071	1	0.13223
ENO4	4	0.68607	0.68598	1.0	12680	0	0.39424	0.055911	0.056809	0.999998	1072	1	0.39424
SLC22A25	4	0.29403	0.29351	1.0	5392	0	0.13078	0.055961	0.05686	0.999998	1073	1	0.13078
SZRD1	4	0.053146	0.075492	0.965834	1490	1	0.19316	0.056011	0.056913	0.999998	1074	1	0.19316
B3GNT4	4	0.62206	0.62183	1.0	11503	0	0.017813	0.056061	0.056962	0.999998	1075	1	0.017813
CLVS2	4	0.65032	0.65017	1.0	12047	0	-0.0048164	0.056111	0.057014	0.999998	1076	1	-0.0048164
LOC100130705	4	0.70283	0.70257	1.0	13008	0	0.074175	0.056162	0.057056	0.999998	1077	1	0.074175
B3GNT3	4	0.37771	0.37728	1.0	6957	0	0.14618	0.056212	0.05711	0.999998	1078	1	0.14618
CCT3	4	0.96076	0.96079	1.0	18295	0	0.10704	0.056262	0.057162	0.999998	1079	1	0.10704
EIF3L	4	0.00080977	0.0022655	0.495556	86	3	-0.76859	0.056312	0.057214	0.999998	1080	1	-0.76859
ITGAV	4	0.22956	0.23054	1.0	4239	1	-0.21699	0.056362	0.057262	0.999998	1081	1	-0.21699
EPB42	4	0.7765	0.77624	1.0	14495	0	0.070011	0.056563	0.057442	0.999998	1082	1	0.070011
B2M	4	0.60804	0.60774	1.0	11215	0	0.23813	0.056613	0.057492	0.999998	1083	1	0.23813
SDPR	4	0.62526	0.62509	1.0	11572	0	0.23965	0.056664	0.05755	0.999998	1084	1	0.23965
FDX1	4	0.74002	0.73964	1.0	13752	0	0.019728	0.056714	0.057601	0.999998	1085	1	0.019728
CSRP3	4	0.87649	0.87645	1.0	16524	0	0.28094	0.056764	0.057649	0.999998	1086	1	0.28094
CDK2	4	0.95984	0.95986	1.0	18273	0	0.15102	0.056814	0.057691	0.999998	1087	1	0.15102
ZNF658	4	0.59228	0.59199	1.0	10922	0	0.55286	0.056864	0.057743	0.999998	1088	1	0.55286
FAM84A	4	0.18742	0.19115	1.0	3529	1	0.065458	0.056915	0.057787	0.999998	1089	1	0.065458
DRD1	4	0.9898	0.98976	1.0	18887	0	0.57612	0.056965	0.05783	0.999998	1090	1	0.57612
ZC3H12A	4	0.98491	0.98491	1.0	18785	0	0.24814	0.057015	0.057874	0.999998	1091	1	0.24814
LAMTOR3	4	0.8304	0.8304	1.0	15611	0	0.062657	0.057065	0.057926	0.999998	1092	1	0.062657
XAGE5	4	0.89271	0.89261	1.0	16858	0	0.18999	0.057115	0.057972	0.999998	1093	1	0.18999
EIF3CL	4	0.62496	0.62481	1.0	11567	0	0.23831	0.057165	0.05802	0.999998	1094	1	0.23831
PBX3	4	0.72458	0.72437	1.0	13434	0	0.41837	0.057216	0.058067	0.999998	1095	1	0.41837
ZNF648	4	0.44247	0.44227	1.0	8148	0	0.07009	0.057266	0.058117	0.999998	1096	1	0.07009
GEN1	3	0.094697	0.10015	0.989314	2102	1	-0.46864	0.057284	0.057483	0.999998	1097	1	-0.46864
QRICH1	4	0.77801	0.77771	1.0	14533	0	0.18305	0.057316	0.058166	0.999998	1098	1	0.18305
FBXW12	4	0.17791	0.18249	1.0	3377	1	-0.34654	0.057366	0.058213	0.999998	1099	1	-0.34654
QSOX1	4	0.95627	0.9563	1.0	18180	0	0.45524	0.057416	0.058256	0.999998	1100	1	0.45524
OR6B3	4	0.93413	0.93422	1.0	17723	0	0.23214	0.057517	0.058351	0.999998	1101	1	0.23214
DCAF17	4	0.99811	0.9981	1.0	19068	0	0.50979	0.057567	0.0584	0.999998	1102	1	0.50979
RHOD	4	0.33858	0.3381	1.0	6215	0	0.0064031	0.057667	0.058496	0.999998	1103	1	0.0064031
DNAJC5B	4	0.19239	0.19574	1.0	3605	1	-0.20682	0.057717	0.05854	0.999998	1104	1	-0.20682
CD6	4	0.39119	0.39088	1.0	7198	0	0.30673	0.057767	0.058586	0.999998	1105	1	0.30673
DCXR	4	0.02583	0.046913	0.900128	992	1	0.068902	0.057817	0.058639	0.999998	1106	1	0.068902
FAM47C	4	0.96507	0.96512	1.0	18382	0	0.67523	0.057868	0.058688	0.999998	1107	1	0.67523
STAT2	4	0.14967	0.15721	1.0	2933	1	-0.35309	0.057918	0.05874	0.999998	1108	1	-0.35309
PFKP	4	0.43063	0.43035	1.0	7930	0	0.20682	0.057968	0.058801	0.999998	1109	1	0.20682
ZBTB1	4	0.30185	0.3014	1.0	5528	0	-0.17967	0.058018	0.058852	0.999998	1110	1	-0.17967
HOXC13	4	0.71918	0.71894	1.0	13322	0	-0.070425	0.058068	0.0589	0.999998	1111	1	-0.070425
OR14J1	4	0.51721	0.51684	1.0	9524	0	-0.11373	0.058118	0.058948	0.999998	1112	1	-0.11373
BCAR1	4	0.97543	0.9756	1.0	18575	0	0.60282	0.058168	0.058993	0.999998	1113	1	0.60282
MALT1	4	0.63127	0.63113	1.0	11680	0	0.2177	0.058218	0.059039	0.999998	1114	1	0.2177
S1PR1	4	0.8863	0.88626	1.0	16731	0	0.15294	0.058269	0.059091	0.999998	1115	1	0.15294
PHF14	4	0.87119	0.8711	1.0	16418	0	0.20622	0.058319	0.059133	0.999998	1116	1	0.20622
NT5C2	4	0.36042	0.36002	1.0	6621	0	-0.064616	0.058369	0.05918	0.999998	1117	1	-0.064616
DLX3	4	0.033876	0.059936	0.923142	1239	1	-0.21139	0.058419	0.059231	0.999998	1118	1	-0.21139
TRMT13	4	0.37602	0.37554	1.0	6922	0	0.15532	0.058469	0.059283	0.999998	1119	1	0.15532
DBR1	4	0.38193	0.38149	1.0	7036	0	-0.074087	0.058519	0.059326	0.999998	1120	1	-0.074087
CHM	4	0.94027	0.94037	1.0	17839	0	0.36618	0.058619	0.05942	0.999998	1121	1	0.36618
OTUD7B	4	0.37892	0.37849	1.0	6979	0	0.2235	0.058669	0.05947	0.999998	1122	1	0.2235
CAPN11	4	0.33985	0.33935	1.0	6244	0	0.016918	0.05872	0.059523	0.999998	1123	1	0.016918
HOXC5	4	0.42885	0.42859	1.0	7901	0	-0.34994	0.05877	0.059568	0.999998	1124	1	-0.34994
TCF7L1	4	0.73069	0.7304	1.0	13566	0	0.18823	0.05882	0.059615	0.999998	1125	1	0.18823
EYS	4	0.028116	0.050793	0.900912	1077	2	-0.51898	0.05887	0.059665	0.999998	1126	1	-0.51898
HOXA11	4	0.36188	0.36149	1.0	6649	0	0.077673	0.05892	0.059709	0.999998	1127	1	0.077673
ECI2	4	0.89934	0.89931	1.0	17001	0	0.26519	0.05897	0.059753	0.999998	1128	1	0.26519
VSTM4	4	0.74618	0.74582	1.0	13887	0	0.12988	0.05902	0.059791	0.999998	1129	1	0.12988
NTF3	4	0.54037	0.53992	1.0	9977	0	0.57752	0.05907	0.059846	0.999998	1130	1	0.57752
HYAL4	4	0.73819	0.73779	1.0	13707	0	-0.11899	0.05912	0.059907	0.999998	1131	1	-0.11899
TLX1	4	0.41774	0.41752	1.0	7687	0	0.1838	0.05917	0.059958	0.999998	1132	1	0.1838
SMPX	4	0.026958	0.04885	0.900128	1036	2	-0.62132	0.059271	0.060044	0.999998	1133	1	-0.62132
OGFR	4	0.072076	0.091023	0.979914	1770	1	-0.22784	0.059321	0.060085	0.999998	1134	1	-0.22784
NUP93	4	0.19716	0.20008	1.0	3682	1	0.20411	0.059421	0.060177	0.999998	1135	1	0.20411
WIPI2	4	0.65894	0.6588	1.0	12196	0	0.56733	0.059521	0.060269	0.999998	1136	1	0.56733
GATSL2	4	0.65685	0.65673	1.0	12159	0	-0.11246	0.059571	0.060312	0.999998	1137	1	-0.11246
CLEC18A	4	0.91253	0.91253	1.0	17282	0	0.019866	0.059621	0.060359	0.999998	1138	1	0.019866
EGR4	4	0.19805	0.20088	1.0	3698	1	-0.0825	0.059771	0.060489	0.999998	1139	1	-0.0825
CYB561A3	4	0.48926	0.489	1.0	8996	0	0.22737	0.059821	0.060533	0.999998	1140	1	0.22737
CSN2	4	0.83321	0.83317	1.0	15674	0	0.68703	0.059871	0.060584	0.999998	1141	1	0.68703
OR5AS1	4	0.18071	0.18504	1.0	3422	1	-0.19011	0.059921	0.060633	0.999998	1142	1	-0.19011
MTMR12	4	0.32639	0.32591	1.0	5972	0	0.04531	0.059972	0.06068	0.999998	1143	1	0.04531
TXNDC11	4	0.86675	0.86658	1.0	16329	0	0.16285	0.060022	0.060729	0.999998	1144	1	0.16285
FAM134A	4	0.66011	0.65995	1.0	12213	0	0.32844	0.060072	0.060783	0.999998	1145	1	0.32844
HGS	4	0.99947	0.99947	1.0	19095	0	0.46606	0.060122	0.060826	0.999998	1146	1	0.46606
MPST	4	0.93728	0.93738	1.0	17783	0	0.21188	0.060172	0.060877	0.999998	1147	1	0.21188
BAZ1A	4	0.90363	0.90364	1.0	17091	0	0.046769	0.060222	0.060929	0.999998	1148	1	0.046769
LAMC2	4	0.86901	0.8689	1.0	16373	0	0.09217	0.060272	0.060975	0.999998	1149	1	0.09217
OR1N2	4	0.20566	0.20795	1.0	3823	1	-0.22507	0.060322	0.061021	0.999998	1150	1	-0.22507
OTUD7A	3	0.090846	0.09672	0.985291	2045	1	-0.68707	0.060343	0.060472	0.999998	1151	1	-0.68707
B4GALT6	4	0.13725	0.14629	1.0	2729	1	-0.27792	0.060372	0.061068	0.999998	1152	1	-0.27792
BCL9	4	0.99809	0.99809	1.0	19067	0	0.46403	0.060422	0.06112	0.999998	1153	1	0.46403
MYO5C	4	0.93259	0.93269	1.0	17693	0	0.44569	0.060472	0.061168	0.999998	1154	1	0.44569
NUDT22	4	0.87316	0.8731	1.0	16461	0	0.40273	0.060522	0.061208	0.999998	1155	1	0.40273
FKBP3	4	0.93343	0.93354	1.0	17714	0	0.21808	0.060572	0.061255	0.999998	1156	1	0.21808
APOBEC3B	4	0.68726	0.68713	1.0	12702	0	0.35814	0.060622	0.061304	0.999998	1157	1	0.35814
HHATL	4	0.73522	0.73483	1.0	13643	0	0.066449	0.060672	0.061352	0.999998	1158	1	0.066449
TCEB3B	4	0.30578	0.30528	1.0	5597	0	-0.17777	0.060722	0.061399	0.999998	1159	1	-0.17777
TMEM50A	4	0.99746	0.99744	1.0	19054	0	0.50753	0.060772	0.061446	0.999998	1160	1	0.50753
MTSS1L	4	0.88972	0.88966	1.0	16795	0	0.14814	0.060822	0.061492	0.999998	1161	1	0.14814
CDCP1	4	0.38652	0.38617	1.0	7117	0	-0.02679	0.060922	0.061595	0.999998	1162	1	-0.02679
SERPINE1	4	0.14772	0.15549	1.0	2900	1	-0.23199	0.060972	0.061639	0.999998	1163	1	-0.23199
RGL1	4	0.42581	0.42555	1.0	7843	0	0.25664	0.061072	0.061739	0.999998	1164	1	0.25664
OPRD1	4	0.94666	0.94671	1.0	17973	0	0.30445	0.061122	0.061785	0.999998	1165	1	0.30445
SFMBT2	4	0.49622	0.49591	1.0	9144	0	-0.079063	0.061172	0.061829	0.999998	1166	1	-0.079063
ITM2C	4	0.75513	0.75494	1.0	14068	0	0.20373	0.061272	0.061915	0.999998	1167	1	0.20373
SCNN1D	4	0.74857	0.74826	1.0	13935	0	0.11625	0.061372	0.062025	0.999998	1168	1	0.11625
ALDH7A1	4	0.91827	0.9183	1.0	17393	0	0.4789	0.061422	0.062069	0.999998	1169	1	0.4789
C17orf50	4	0.88601	0.88596	1.0	16727	0	0.080341	0.061472	0.062118	0.999998	1170	1	0.080341
IP6K2	4	0.22051	0.2219	1.0	4086	1	0.21476	0.061522	0.062169	0.999998	1171	1	0.21476
EFNA2	4	0.93857	0.93863	1.0	17814	0	0.1576	0.061572	0.062228	0.999998	1172	1	0.1576
CTSS	4	0.4103	0.41004	1.0	7563	0	-0.019306	0.061622	0.062272	0.999998	1173	1	-0.019306
LCAT	4	0.66563	0.6655	1.0	12320	0	0.085912	0.061672	0.062317	0.999998	1174	1	0.085912
C2CD2L	4	0.70403	0.70375	1.0	13031	0	0.0010307	0.061722	0.062366	0.999998	1175	1	0.0010307
HECW1	4	0.18944	0.19302	1.0	3563	1	0.26421	0.061772	0.062405	0.999998	1176	1	0.26421
OR4C3	4	0.0018338	0.0049912	0.592553	157	1	0.11065	0.061822	0.062458	0.999998	1177	1	0.11065
DCDC2	4	0.4319	0.4316	1.0	7950	0	0.19096	0.061872	0.062511	0.999998	1178	1	0.19096
ZHX3	4	0.76778	0.76756	1.0	14324	0	0.068092	0.061922	0.062561	0.999998	1179	1	0.068092
ZNF749	4	0.73284	0.73253	1.0	13603	0	0.29089	0.062022	0.062659	0.999998	1180	1	0.29089
TIGD5	4	0.062522	0.083121	0.973515	1629	1	-0.203	0.062122	0.062768	0.999998	1181	1	-0.203
LCNL1	4	0.65254	0.65236	1.0	12083	0	0.044297	0.062172	0.062813	0.999998	1182	1	0.044297
IL6ST	4	0.50156	0.50128	1.0	9243	0	0.3416	0.062222	0.062865	0.999998	1183	1	0.3416
CARD10	4	0.89071	0.89066	1.0	16816	0	0.0050616	0.062272	0.062917	0.999998	1184	1	0.0050616
C15orf52	4	0.54154	0.54106	1.0	10001	0	0.51116	0.062322	0.062967	0.999998	1185	1	0.51116
ART1	4	0.039612	0.064559	0.929898	1317	1	0.14595	0.062372	0.063014	0.999998	1186	1	0.14595
TRIM17	4	0.97815	0.97831	1.0	18638	0	0.14753	0.062422	0.063063	0.999998	1187	1	0.14753
HCST	4	0.082933	0.10005	0.989314	1931	1	0.30414	0.062472	0.063111	0.999998	1188	1	0.30414
NEURL2	4	0.50479	0.50443	1.0	9301	0	0.02963	0.062522	0.063152	0.999998	1189	1	0.02963
UBL5	4	0.47866	0.47849	1.0	8803	0	0.039237	0.062572	0.063189	0.999998	1190	1	0.039237
CDH11	4	0.16672	0.17243	1.0	3191	1	0.1012	0.062622	0.063235	0.999998	1191	1	0.1012
ZNF552	4	0.70083	0.70057	1.0	12976	0	0.42295	0.062672	0.063288	0.999998	1192	1	0.42295
NNT	4	0.83566	0.83561	1.0	15735	0	0.14225	0.062721	0.063339	0.999998	1193	1	0.14225
PKN3	4	0.96383	0.96388	1.0	18354	0	0.19437	0.062771	0.06338	0.999998	1194	1	0.19437
GPR62	4	0.99818	0.99818	1.0	19070	0	0.43117	0.062821	0.063429	0.999998	1195	1	0.43117
ANXA11	4	0.96973	0.96978	1.0	18460	0	0.32885	0.062871	0.063478	0.999998	1196	1	0.32885
NOTCH2	4	0.89538	0.89533	1.0	16914	0	0.39789	0.062921	0.063527	0.999998	1197	1	0.39789
FBXO44	4	0.60434	0.60406	1.0	11145	0	0.033098	0.062971	0.063581	0.999998	1198	1	0.033098
ABCD2	4	0.61313	0.61289	1.0	11322	0	0.092578	0.063021	0.063627	0.999998	1199	1	0.092578
PRB2	4	0.86013	0.85995	1.0	16207	0	-0.080752	0.063071	0.063682	0.999998	1200	1	-0.080752
RALGAPA1	4	0.72299	0.72277	1.0	13405	0	-0.024497	0.063121	0.063719	0.999998	1201	1	-0.024497
IL18BP	4	0.11637	0.12819	1.0	2402	1	0.15216	0.063171	0.063763	0.999998	1202	1	0.15216
TOM1L1	4	0.38023	0.37976	1.0	7003	0	-0.2091	0.063246	0.063842	0.999998	1203	1	-0.2091
KRTAP6-2	4	0.5882	0.5879	1.0	10845	0	0.037982	0.063246	0.063842	0.999998	1204	1	0.037982
ANKRD13A	4	0.16053	0.16687	1.0	3099	1	-0.1002	0.063321	0.063918	0.999998	1205	1	-0.1002
WDR44	4	0.17347	0.17848	1.0	3302	1	0.47835	0.063371	0.063968	0.999998	1206	1	0.47835
NXPE4	4	0.065116	0.085253	0.976345	1666	1	0.17374	0.06342	0.064015	0.999998	1207	1	0.17374
RNF224	4	0.90663	0.90662	1.0	17153	0	0.29464	0.06347	0.064066	0.999998	1208	1	0.29464
LIPN	4	0.48334	0.48315	1.0	8890	0	-0.40363	0.06352	0.06411	0.999998	1209	1	-0.40363
ZNF445	4	0.82548	0.82541	1.0	15520	0	0.23104	0.06357	0.064167	0.999998	1210	1	0.23104
SLC35A1	4	0.299	0.29855	1.0	5480	0	-0.14223	0.06362	0.064227	0.999998	1211	1	-0.14223
CMC4	4	0.65906	0.65891	1.0	12198	0	0.16583	0.06372	0.06432	0.999998	1212	1	0.16583
DNAJC4	4	0.72204	0.7218	1.0	13378	0	0.21031	0.06377	0.064363	0.999998	1213	1	0.21031
BTG4	4	0.97988	0.97998	1.0	18673	0	0.55594	0.06382	0.064412	0.999998	1214	1	0.55594
OTOP2	4	0.31909	0.31865	1.0	5835	0	-0.27521	0.06387	0.064458	0.999998	1215	1	-0.27521
OMP	4	0.20244	0.20493	1.0	3768	1	-0.048597	0.063969	0.064546	0.999998	1216	1	-0.048597
KLHL38	4	0.025367	0.046131	0.900128	978	1	-0.38519	0.064019	0.064591	0.999998	1217	1	-0.38519
POLR2J	4	0.23021	0.23116	1.0	4251	1	0.5393	0.064069	0.064651	0.999998	1218	1	0.5393
OTOF	4	0.64148	0.64136	1.0	11895	0	-0.035774	0.064119	0.064712	0.999998	1219	1	-0.035774
LRCH3	4	0.82373	0.82368	1.0	15481	0	0.12051	0.064169	0.064763	0.999998	1220	1	0.12051
CCDC129	4	0.88709	0.88704	1.0	16747	0	0.12308	0.064219	0.064813	0.999998	1221	1	0.12308
ENTPD6	4	0.75808	0.75783	1.0	14125	0	0.14327	0.064269	0.064862	0.999998	1222	1	0.14327
IL3RA	4	0.94849	0.94854	1.0	18006	0	0.1719	0.064319	0.064905	0.999998	1223	1	0.1719
RNF103	4	0.67235	0.67223	1.0	12435	0	0.17736	0.064418	0.064997	0.999998	1224	1	0.17736
ARVCF	4	0.16592	0.17173	1.0	3179	1	-0.040279	0.064468	0.065049	0.999998	1225	1	-0.040279
TMEM55A	4	0.29639	0.29591	1.0	5435	0	-0.093471	0.064518	0.065103	0.999998	1226	1	-0.093471
ANP32B	4	0.95522	0.95525	1.0	18155	0	0.18804	0.064568	0.06515	0.999998	1227	1	0.18804
RASSF10	4	0.19863	0.20143	1.0	3708	1	0.25106	0.064618	0.065196	0.999998	1228	1	0.25106
BOD1	4	0.34811	0.34759	1.0	6405	0	0.19201	0.064668	0.065249	0.999998	1229	1	0.19201
SCGB1A1	4	0.99042	0.99041	1.0	18898	0	0.23941	0.064817	0.065394	0.999998	1230	1	0.23941
KRT18	4	0.061497	0.082265	0.97123	1615	1	-0.25121	0.064917	0.065486	0.999998	1231	1	-0.25121
PIGA	4	0.54643	0.54591	1.0	10089	0	0.02763	0.064967	0.065538	0.999998	1232	1	0.02763
TMEM204	4	0.010887	0.02106	0.807658	498	1	0.35636	0.065017	0.065585	0.999998	1233	1	0.35636
PAPD4	4	0.46788	0.46763	1.0	8610	0	-0.32364	0.065067	0.065631	0.999998	1234	1	-0.32364
CYP46A1	4	0.58944	0.58914	1.0	10867	0	-0.072437	0.065116	0.065687	0.999998	1235	1	-0.072437
DYNLRB2	4	0.86437	0.86425	1.0	16285	0	0.1588	0.065166	0.065736	0.999998	1236	1	0.1588
PRKCB	4	0.1358	0.14499	1.0	2703	1	0.25866	0.065216	0.065785	0.999998	1237	1	0.25866
CNGA2	4	0.021017	0.038688	0.874367	845	2	-0.1807	0.065266	0.065834	0.999998	1238	1	-0.1807
KIAA0020	4	0.35722	0.35677	1.0	6563	0	-0.34635	0.065316	0.065883	0.999998	1239	1	-0.34635
RNF225	4	0.88659	0.88652	1.0	16737	0	0.19827	0.065366	0.06595	0.999998	1240	1	0.19827
MAOA	4	0.87192	0.87185	1.0	16438	0	0.093223	0.065416	0.065999	0.999998	1241	1	0.093223
TCEAL5	4	0.47847	0.47829	1.0	8798	0	0.10908	0.065465	0.066048	0.999998	1242	1	0.10908
SART1	4	0.836	0.83594	1.0	15739	0	0.08646	0.065515	0.066091	0.999998	1243	1	0.08646
F12	4	0.90833	0.90833	1.0	17194	0	0.11357	0.065565	0.066138	0.999998	1244	1	0.11357
MATN4	4	0.61768	0.6175	1.0	11423	0	-0.085765	0.065615	0.066185	0.999998	1245	1	-0.085765
LCE3A	4	0.68559	0.68548	1.0	12672	0	0.3311	0.065665	0.066233	0.999998	1246	1	0.3311
ABCB4	4	0.22719	0.22826	1.0	4199	1	-0.19101	0.065715	0.066287	0.999998	1247	1	-0.19101
IGFLR1	4	0.93161	0.93174	1.0	17665	0	0.17528	0.065814	0.066376	0.999998	1248	1	0.17528
SMLR1	4	0.44571	0.4455	1.0	8208	0	0.36103	0.065864	0.066415	0.999998	1249	1	0.36103
TMEM209	4	0.26062	0.26053	1.0	4776	1	0.58768	0.065914	0.066468	0.999998	1250	1	0.58768
WFDC10A	4	0.80705	0.80697	1.0	15131	0	0.074714	0.065964	0.066516	0.999998	1251	1	0.074714
PLCB2	4	0.85635	0.85624	1.0	16130	0	-0.061002	0.066013	0.066567	0.999998	1252	1	-0.061002
HTR3A	4	0.63276	0.63259	1.0	11714	0	0.29088	0.066063	0.066618	0.999998	1253	1	0.29088
TLE3	4	0.97406	0.97419	1.0	18548	0	0.35774	0.066163	0.066714	0.999998	1254	1	0.35774
DBX1	4	0.98612	0.98611	1.0	18812	0	0.37355	0.066213	0.06676	0.999998	1255	1	0.37355
C11orf40	4	0.47803	0.47784	1.0	8793	0	0.11196	0.066262	0.066806	0.999998	1256	1	0.11196
FOXD4L4	4	0.77799	0.77769	1.0	14532	0	0.28513	0.066312	0.066857	0.999998	1257	1	0.28513
TMEM74B	4	0.76903	0.76882	1.0	14343	0	0.41749	0.066362	0.066904	0.999998	1258	1	0.41749
SMYD2	4	0.46459	0.46435	1.0	8549	0	0.209	0.066412	0.066949	0.999998	1259	1	0.209
PRPF18	4	0.18724	0.19099	1.0	3525	1	-0.13182	0.066462	0.067001	0.999998	1260	1	-0.13182
LEF1	4	0.9413	0.94138	1.0	17866	0	0.52341	0.066511	0.067051	0.999998	1261	1	0.52341
CCBL2	4	0.69525	0.69505	1.0	12860	0	-0.081829	0.066561	0.067108	0.999998	1262	1	-0.081829
LCTL	4	0.76604	0.76574	1.0	14287	0	0.2621	0.066611	0.06716	0.999998	1263	1	0.2621
CYP8B1	4	0.38728	0.38693	1.0	7131	0	0.28256	0.066661	0.067209	0.999998	1264	1	0.28256
ZBTB8A	4	0.90039	0.90034	1.0	17025	0	0.076896	0.066711	0.067262	0.999998	1265	1	0.076896
HGD	4	0.87593	0.8759	1.0	16518	0	0.209	0.06676	0.067318	0.999998	1266	1	0.209
MREG	4	0.98012	0.9802	1.0	18680	0	0.45245	0.06681	0.067364	0.999998	1267	1	0.45245
SULT1B1	4	0.73055	0.73027	1.0	13563	0	0.048302	0.06686	0.067427	0.999998	1268	1	0.048302
HEPHL1	4	0.78304	0.78287	1.0	14641	0	-0.064413	0.06691	0.06747	0.999998	1269	1	-0.064413
TRABD	4	0.9623	0.96232	1.0	18331	0	0.26496	0.066959	0.067525	0.999998	1270	1	0.26496
ZMAT1	4	0.69787	0.69767	1.0	12913	0	0.20885	0.067009	0.06757	0.999998	1271	1	0.20885
PNCK	4	0.99306	0.99307	1.0	18958	0	0.60816	0.067059	0.067619	0.999998	1272	1	0.60816
RAB27A	4	0.94621	0.94625	1.0	17964	0	0.32582	0.067109	0.067661	0.999998	1273	1	0.32582
CTXN1	4	0.43662	0.43638	1.0	8034	0	0.39855	0.067258	0.067819	0.999998	1274	1	0.39855
MYH15	4	0.94246	0.94255	1.0	17896	0	0.3055	0.067308	0.067869	0.999998	1275	1	0.3055
SOGA1	4	0.0018338	0.0049912	0.592553	158	1	0.14539	0.067358	0.067916	0.999998	1276	1	0.14539
LARP4B	4	0.77137	0.77112	1.0	14392	0	0.14073	0.067407	0.067969	0.999998	1277	1	0.14073
GINS1	4	0.025831	0.046914	0.900128	993	2	-0.40591	0.067457	0.068014	0.999998	1278	1	-0.40591
ABHD4	4	0.97928	0.97942	1.0	18657	0	0.62408	0.067557	0.068115	0.999998	1279	1	0.62408
MVP	4	0.83757	0.83748	1.0	15770	0	0.19595	0.067606	0.068156	0.999998	1280	1	0.19595
APOL5	4	0.067283	0.087085	0.978239	1695	1	0.085266	0.067656	0.068205	0.999998	1281	1	0.085266
HIST1H4G	4	0.36748	0.36709	1.0	6756	0	0.15473	0.067706	0.068258	0.999998	1282	1	0.15473
EIF4G1	4	0.92739	0.92754	1.0	17573	0	0.58493	0.067756	0.068302	0.999998	1283	1	0.58493
FAM111A	4	0.934	0.93408	1.0	17720	0	0.078303	0.067805	0.068347	0.999998	1284	1	0.078303
C2CD2	4	0.98372	0.98371	1.0	18759	0	0.28052	0.067855	0.068389	0.999998	1285	1	0.28052
LMNB1	4	0.23635	0.23704	1.0	4363	1	-0.19518	0.067905	0.068437	0.999998	1286	1	-0.19518
C7orf77	4	0.93268	0.93277	1.0	17694	0	0.29002	0.068004	0.068539	0.999998	1287	1	0.29002
NANOS1	4	0.98097	0.981	1.0	18702	0	0.42395	0.068054	0.068587	0.999998	1288	1	0.42395
GMNN	4	0.96114	0.96112	1.0	18302	0	0.31705	0.068104	0.06864	0.999998	1289	1	0.31705
MSMB	4	0.50812	0.50781	1.0	9364	0	-0.11287	0.068154	0.068692	0.999998	1290	1	-0.11287
SCGB1C2	4	0.92716	0.92733	1.0	17570	0	0.15168	0.068203	0.068746	0.999998	1291	1	0.15168
GLRB	4	0.85042	0.85028	1.0	16012	0	0.30383	0.068253	0.068789	0.999998	1292	1	0.30383
MESP2	4	0.996	0.99599	1.0	19015	0	0.33688	0.068303	0.06884	0.999998	1293	1	0.33688
CCDC97	4	0.24675	0.24705	1.0	4542	1	-0.14809	0.068352	0.068886	0.999998	1294	1	-0.14809
CFAP69	4	0.77702	0.77672	1.0	14512	0	0.2414	0.068402	0.068928	0.999998	1295	1	0.2414
ERCC6L2	4	0.0289	0.052108	0.903915	1101	2	-0.35934	0.068502	0.069013	0.999998	1296	1	-0.35934
OR2V1	4	0.72853	0.72824	1.0	13516	0	-0.17342	0.068551	0.069061	0.999998	1297	1	-0.17342
LDHB	4	0.77542	0.77515	1.0	14475	0	-0.047122	0.068601	0.06911	0.999998	1298	1	-0.047122
EXOSC3	4	0.10547	0.11895	1.0	2245	1	0.24999	0.0687	0.069215	0.999998	1299	1	0.24999
SFXN3	4	0.54099	0.5405	1.0	9988	0	0.09494	0.068775	0.069286	0.999998	1300	1	0.09494
APCDD1L	4	0.31319	0.31285	1.0	5725	0	-0.15839	0.068775	0.069286	0.999998	1301	1	-0.15839
SPANXA2	4	0.59718	0.5969	1.0	11003	0	0.089555	0.068899	0.069408	0.999998	1302	1	0.089555
ZNRD1	4	0.0063811	0.013091	0.738471	338	2	-0.19567	0.068949	0.069447	0.999998	1303	1	-0.19567
RICTOR	4	0.99977	0.99978	1.0	19103	0	0.73174	0.068999	0.06949	0.999998	1304	1	0.73174
KISS1R	4	0.83097	0.83098	1.0	15621	0	0.50566	0.069048	0.06954	0.999998	1305	1	0.50566
AMTN	4	0.24705	0.24735	1.0	4547	1	0.29874	0.069098	0.069579	0.999998	1306	1	0.29874
SSU72	4	0.064119	0.084432	0.975686	1651	1	0.17664	0.069148	0.069633	0.999998	1307	1	0.17664
ZNF117	4	0.71491	0.71456	1.0	13247	0	0.38924	0.069197	0.069687	0.999998	1308	1	0.38924
BRD1	4	0.73842	0.73803	1.0	13714	0	-0.024576	0.069247	0.069728	0.999998	1309	1	-0.024576
DCAF8L1	4	0.98641	0.98636	1.0	18819	0	0.55665	0.069297	0.069784	0.999998	1310	1	0.55665
MYADML2	4	0.90398	0.90398	1.0	17096	0	0.061766	0.069396	0.069875	0.999998	1311	1	0.061766
CCDC169-SOHLH2	4	0.36257	0.36219	1.0	6664	0	0.39008	0.069446	0.069927	0.999998	1312	1	0.39008
HOMER1	4	0.94807	0.94813	1.0	17999	0	0.083952	0.069495	0.069977	0.999998	1313	1	0.083952
FAM43B	4	0.9936	0.99363	1.0	18967	0	0.36902	0.069644	0.070117	0.999998	1314	1	0.36902
OR13J1	4	0.039612	0.064559	0.929898	1310	1	-0.043088	0.069694	0.070164	0.999998	1315	1	-0.043088
TUBGCP3	4	0.91963	0.91973	1.0	17423	0	0.30669	0.069793	0.070254	0.999998	1316	1	0.30669
SEC63	4	0.47129	0.47109	1.0	8664	0	0.10855	0.069843	0.070309	0.999998	1317	1	0.10855
HBA2	4	0.32508	0.32459	1.0	5941	0	0.27858	0.069893	0.070359	0.999998	1318	1	0.27858
TRIM60	4	0.36774	0.36733	1.0	6762	0	0.11002	0.069942	0.070409	0.999998	1319	1	0.11002
NUMB	4	0.99302	0.99304	1.0	18957	0	0.37766	0.069992	0.070472	0.999998	1320	1	0.37766
ELMO2	4	0.92142	0.92154	1.0	17460	0	0.26879	0.070091	0.070562	0.999998	1321	1	0.26879
PSPH	4	0.53319	0.53268	1.0	9836	0	-0.033552	0.070141	0.070608	0.999998	1322	1	-0.033552
GOLGA1	4	0.71946	0.71921	1.0	13327	0	0.054442	0.070191	0.070661	0.999998	1323	1	0.054442
PRAMEF9	4	0.0059376	0.012308	0.738471	315	1	0.304	0.07024	0.070707	0.999998	1324	1	0.304
KBTBD7	4	0.97948	0.9796	1.0	18663	0	0.4935	0.07029	0.070748	0.999998	1325	1	0.4935
C1orf198	4	0.99754	0.99753	1.0	19056	0	0.56792	0.07034	0.070794	0.999998	1326	1	0.56792
AGPS	4	0.22529	0.22648	1.0	4165	1	-0.17788	0.070389	0.070843	0.999998	1327	1	-0.17788
PCGF1	4	0.8812	0.88113	1.0	16612	0	0.077688	0.070439	0.070897	0.999998	1328	1	0.077688
SV2B	4	0.40029	0.4001	1.0	7367	0	0.035877	0.070488	0.070943	0.999998	1329	1	0.035877
LAMB1	4	0.18432	0.18835	1.0	3479	1	0.39414	0.070538	0.070991	0.999998	1330	1	0.39414
LSP1	4	0.3338	0.33331	1.0	6118	0	-0.1486	0.070588	0.071033	0.999998	1331	1	-0.1486
RGS18	4	0.12475	0.13544	1.0	2523	1	-0.045567	0.070637	0.071076	0.999998	1332	1	-0.045567
PGM2L1	4	0.65923	0.6591	1.0	12202	0	0.14015	0.070737	0.071166	0.999998	1333	1	0.14015
DMRTB1	4	0.26022	0.26015	1.0	4771	1	-0.12747	0.070786	0.071211	0.999998	1334	1	-0.12747
CTSH	4	0.85202	0.85185	1.0	16046	0	0.058383	0.070836	0.071258	0.999998	1335	1	0.058383
HOXA7	4	0.47705	0.47685	1.0	8768	0	0.55231	0.070885	0.071313	0.999998	1336	1	0.55231
DNM1L	4	0.50834	0.50802	1.0	9368	0	-0.12236	0.070985	0.071405	0.999998	1337	1	-0.12236
SLCO4A1	4	0.11587	0.12776	1.0	2393	1	-0.47121	0.071034	0.071452	0.999998	1338	1	-0.47121
STC2	4	0.5836	0.58324	1.0	10765	0	0.19864	0.071084	0.071497	0.999998	1339	1	0.19864
SHC2	4	0.50324	0.50296	1.0	9272	0	-0.22215	0.071134	0.071551	0.999998	1340	1	-0.22215
PES1	4	0.64658	0.64644	1.0	11983	0	-0.15604	0.071183	0.071597	0.999998	1341	1	-0.15604
GGT6	4	0.33311	0.3326	1.0	6105	0	0.26887	0.071233	0.071643	0.999998	1342	1	0.26887
CRACR2B	4	0.45468	0.45445	1.0	8374	0	-0.25302	0.071282	0.07169	0.999998	1343	1	-0.25302
TMEM155	4	0.68161	0.68151	1.0	12609	0	0.38787	0.071332	0.071743	0.999998	1344	1	0.38787
OR2M5	4	0.78658	0.78645	1.0	14720	0	0.089485	0.071382	0.071793	0.999998	1345	1	0.089485
CTSB	4	0.83949	0.83939	1.0	15819	0	0.2148	0.071431	0.071848	0.999998	1346	1	0.2148
TSC22D1	4	0.26231	0.26214	1.0	4806	1	0.039407	0.071481	0.071895	0.999998	1347	1	0.039407
HEXDC	4	0.97309	0.97323	1.0	18525	0	0.18681	0.07153	0.071936	0.999998	1348	1	0.18681
ARL16	4	0.63355	0.63339	1.0	11732	0	0.21017	0.071679	0.072073	0.999998	1349	1	0.21017
GSTCD	4	0.37792	0.37747	1.0	6961	0	0.35934	0.071729	0.072123	0.999998	1350	1	0.35934
RBCK1	4	0.84198	0.84183	1.0	15865	0	0.46584	0.071778	0.072176	0.999998	1351	1	0.46584
C2orf70	4	0.28418	0.28381	1.0	5205	0	-0.30291	0.071828	0.072221	0.999998	1352	1	-0.30291
PDE2A	4	0.88868	0.88863	1.0	16777	0	0.40756	0.071877	0.072272	0.999998	1353	1	0.40756
FAM81A	4	0.67779	0.67768	1.0	12534	0	-0.038182	0.071927	0.072329	0.999998	1354	1	-0.038182
ARL4D	4	0.9917	0.99172	1.0	18930	0	0.36345	0.071977	0.072372	0.999998	1355	1	0.36345
KLB	4	0.4428	0.44259	1.0	8155	0	-0.26336	0.072026	0.072422	0.999998	1356	1	-0.26336
SPDEF	4	0.90154	0.90154	1.0	17056	0	0.15318	0.072076	0.072467	0.999998	1357	1	0.15318
NUPR1L	4	0.00034622	0.00099688	0.464743	41	2	-0.60951	0.072125	0.07252	0.999998	1358	1	-0.60951
PPFIA2	4	0.95763	0.95766	1.0	18220	0	0.31803	0.072175	0.072574	0.999998	1359	1	0.31803
TRIM67	4	0.85982	0.85964	1.0	16199	0	0.026223	0.072224	0.072619	0.999998	1360	1	0.026223
HIST1H2AL	4	0.0014648	0.0040189	0.57068	133	3	-0.74618	0.072274	0.072665	0.999998	1361	1	-0.74618
C1orf174	4	0.68323	0.68313	1.0	12635	0	0.15104	0.072324	0.072706	0.999998	1362	1	0.15104
LRRC19	4	0.70912	0.70878	1.0	13135	0	0.023789	0.072373	0.072752	0.999998	1363	1	0.023789
HDDC2	4	0.67321	0.67308	1.0	12451	0	0.09938	0.072423	0.072809	0.999998	1364	1	0.09938
PIF1	3	0.78894	0.78911	1.0	14766	0	-0.024924	0.072438	0.072255	0.999998	1365	1	-0.024924
FCHO1	4	0.20531	0.20761	1.0	3817	1	-0.29808	0.072522	0.072898	0.999998	1366	1	-0.29808
SCTR	4	0.41834	0.4181	1.0	7702	0	0.1269	0.072571	0.072947	0.999998	1367	1	0.1269
RALGPS1	4	0.6701	0.66997	1.0	12396	0	0.35404	0.072621	0.073001	0.999998	1368	1	0.35404
ZNF281	4	0.18517	0.18914	1.0	3494	1	0.032887	0.07267	0.073046	0.999998	1369	1	0.032887
BUD31	4	0.41427	0.41401	1.0	7632	0	0.13355	0.07272	0.07309	0.999998	1370	1	0.13355
TRIM44	4	0.89962	0.89959	1.0	17009	0	0.62232	0.072769	0.073137	0.999998	1371	1	0.62232
NELL2	4	0.29485	0.29435	1.0	5406	0	-0.1025	0.072819	0.073188	0.999998	1372	1	-0.1025
FCRL6	4	0.99157	0.9916	1.0	18926	0	0.26502	0.072869	0.073241	0.999998	1373	1	0.26502
CLRN2	4	0.92855	0.92872	1.0	17605	0	0.07343	0.072918	0.073286	0.999998	1374	1	0.07343
RPS11	4	0.57879	0.57836	1.0	10684	0	0.057952	0.072968	0.073332	0.999998	1375	1	0.057952
SH3BGRL2	4	0.21397	0.21578	1.0	3973	1	0.21331	0.073017	0.073373	0.999998	1376	1	0.21331
ADAMTS16	4	0.73642	0.73599	1.0	13668	0	0.10372	0.073067	0.073432	0.999998	1377	1	0.10372
ZNF728	4	0.2424	0.24287	1.0	4457	1	0.099197	0.073116	0.073472	0.999998	1378	1	0.099197
AIM2	4	0.35828	0.35782	1.0	6583	0	-0.057412	0.073166	0.073522	0.999998	1379	1	-0.057412
CHST3	4	0.64533	0.64516	1.0	11963	0	0.1362	0.073215	0.07357	0.999998	1380	1	0.1362
ARHGEF19	4	0.17678	0.18147	1.0	3360	1	-0.37496	0.073314	0.073666	0.999998	1381	1	-0.37496
LKAAEAR1	4	0.34689	0.34634	1.0	6384	0	0.18182	0.073364	0.073721	0.999998	1382	1	0.18182
PRPF6	4	0.76376	0.76347	1.0	14243	0	0.07189	0.073512	0.073848	0.999998	1383	1	0.07189
ABCA8	4	0.61754	0.61735	1.0	11419	0	-0.0058082	0.073562	0.07389	0.999998	1384	1	-0.0058082
RPS6KC1	4	0.26406	0.26388	1.0	4838	1	-0.33177	0.073611	0.07393	0.999998	1385	1	-0.33177
DNAAF2	4	0.8726	0.87253	1.0	16452	0	0.27676	0.073661	0.07398	0.999998	1386	1	0.27676
ATP10B	4	0.98519	0.98518	1.0	18793	0	0.37075	0.07371	0.074034	0.999998	1387	1	0.37075
HIST1H1E	4	0.43499	0.43477	1.0	8003	0	0.18767	0.07376	0.074084	0.999998	1388	1	0.18767
FCGR1B	4	0.71399	0.71361	1.0	13229	0	0.54378	0.073859	0.074201	0.999998	1389	1	0.54378
CRYM	4	0.64668	0.64655	1.0	11985	0	0.29276	0.073908	0.074244	0.999998	1390	1	0.29276
POLD1	4	0.41694	0.41671	1.0	7673	0	-0.15569	0.073958	0.074287	0.999998	1391	1	-0.15569
EDN2	4	0.29397	0.29344	1.0	5390	0	0.041029	0.074007	0.074335	0.999998	1392	1	0.041029
FSTL5	4	0.93916	0.93924	1.0	17825	0	0.19593	0.074057	0.074374	0.999998	1393	1	0.19593
PADI6	4	0.47647	0.47628	1.0	8756	0	0.13991	0.074156	0.074465	0.999998	1394	1	0.13991
RHOU	4	0.85777	0.85765	1.0	16156	0	0.3993	0.074205	0.074516	0.999998	1395	1	0.3993
KRT79	4	0.32929	0.32883	1.0	6026	0	0.36576	0.074255	0.074555	0.999998	1396	1	0.36576
AKT2	4	0.006329	0.012986	0.738471	335	1	-0.27611	0.074304	0.074614	0.999998	1397	1	-0.27611
GEMIN2	4	0.95648	0.95649	1.0	18187	0	0.48921	0.074354	0.074655	0.999998	1398	1	0.48921
C6orf106	4	0.029372	0.052942	0.903915	1115	1	-0.031394	0.074403	0.074697	0.999998	1399	1	-0.031394
C10orf71	4	0.55033	0.5498	1.0	10157	0	-0.080417	0.074453	0.074746	0.999998	1400	1	-0.080417
RNF128	4	0.93041	0.93054	1.0	17647	0	0.63015	0.074502	0.074792	0.999998	1401	1	0.63015
SLC35E3	4	0.93825	0.93831	1.0	17805	0	0.4544	0.074552	0.074838	0.999998	1402	1	0.4544
SDC2	4	0.24739	0.24766	1.0	4555	1	-0.016999	0.074601	0.074893	0.999998	1403	1	-0.016999
FMO5	4	0.13387	0.14329	1.0	2674	1	0.014838	0.074651	0.074941	0.999998	1404	1	0.014838
PTK2	4	0.99914	0.99914	1.0	19090	0	0.36602	0.0747	0.074993	0.999998	1405	1	0.36602
VAMP1	4	0.45932	0.45917	1.0	8454	0	0.056805	0.07475	0.075041	0.999998	1406	1	0.056805
MARCH9	4	0.59026	0.58996	1.0	10883	0	0.19358	0.074799	0.075094	0.999998	1407	1	0.19358
INO80	4	0.1411	0.14969	1.0	2793	1	-0.012077	0.074848	0.075147	0.999998	1408	1	-0.012077
DDO	4	0.80566	0.80556	1.0	15104	0	0.30246	0.074898	0.075198	0.999998	1409	1	0.30246
BLVRA	4	0.6354	0.6352	1.0	11770	0	0.079598	0.074947	0.075242	0.999998	1410	1	0.079598
PRAM1	4	0.40524	0.40498	1.0	7458	0	-0.20586	0.074997	0.075287	0.999998	1411	1	-0.20586
PPAP2C	4	0.25111	0.25125	1.0	4616	1	0.070808	0.075046	0.075336	0.999998	1412	1	0.070808
SLC4A7	4	0.8102	0.81012	1.0	15194	0	0.31555	0.075096	0.075387	0.999998	1413	1	0.31555
MFSD11	4	0.20654	0.20879	1.0	3835	1	0.38784	0.075145	0.075438	0.999998	1414	1	0.38784
ACOT13	4	0.98674	0.98668	1.0	18823	0	0.31882	0.075195	0.075483	0.999998	1415	1	0.31882
TTLL5	4	0.054705	0.076779	0.967391	1512	1	0.41812	0.075244	0.075531	0.999998	1416	1	0.41812
RORC	4	0.41994	0.41964	1.0	7736	0	0.25343	0.075294	0.075579	0.999998	1417	1	0.25343
MED29	4	0.21484	0.2166	1.0	3991	1	0.11786	0.075343	0.075627	0.999998	1418	1	0.11786
MGEA5	4	0.024836	0.045207	0.896918	963	2	-0.54195	0.075392	0.075678	0.999998	1419	1	-0.54195
C2orf57	4	0.71835	0.71806	1.0	13302	0	-0.087923	0.075442	0.075726	0.999998	1420	1	-0.087923
APEH	4	0.79545	0.79536	1.0	14904	0	0.027869	0.075491	0.075774	0.999998	1421	1	0.027869
ZNF761	4	0.90064	0.90061	1.0	17031	0	0.27382	0.075541	0.075829	0.999998	1422	1	0.27382
SMCP	4	0.81104	0.81094	1.0	15215	0	-0.00053572	0.07559	0.075884	0.999998	1423	1	-0.00053572
CLCN1	4	0.64853	0.64841	1.0	12016	0	-0.070262	0.075689	0.075993	0.999998	1424	1	-0.070262
BMP8A	4	0.64056	0.64043	1.0	11878	0	0.29462	0.075738	0.076052	0.999998	1425	1	0.29462
ZNF142	4	0.34139	0.34091	1.0	6278	0	0.14137	0.075788	0.076102	0.999998	1426	1	0.14137
TNFRSF10B	4	0.96953	0.96958	1.0	18457	0	0.31135	0.075887	0.076186	0.999998	1427	1	0.31135
UBE2V1	4	0.39322	0.39292	1.0	7235	0	0.078124	0.075936	0.076233	0.999998	1428	1	0.078124
RPS4Y1	4	0.97887	0.97901	1.0	18651	0	0.3562	0.075986	0.076288	0.999998	1429	1	0.3562
TMEM31	4	0.56544	0.56496	1.0	10423	0	0.23415	0.076035	0.076326	0.999998	1430	1	0.23415
RPS27L	4	0.26664	0.26641	1.0	4885	1	-0.11059	0.076084	0.076379	0.999998	1431	1	-0.11059
ZNF384	4	0.91024	0.91024	1.0	17236	0	0.2855	0.076183	0.076472	0.999998	1432	1	0.2855
ZNF557	4	0.93279	0.93288	1.0	17697	0	0.26596	0.076233	0.076519	0.999998	1433	1	0.26596
EPB41L4A	4	0.40889	0.40858	1.0	7535	0	0.080806	0.076282	0.076566	0.999998	1434	1	0.080806
STK35	4	0.639	0.63885	1.0	11844	0	0.31223	0.076331	0.076611	0.999998	1435	1	0.31223
KRT24	4	0.35974	0.35933	1.0	6607	0	0.28458	0.076381	0.076657	0.999998	1436	1	0.28458
TULP1	4	0.78462	0.78446	1.0	14683	0	0.038061	0.07643	0.076704	0.999998	1437	1	0.038061
CXXC5	4	0.68365	0.68355	1.0	12642	0	0.056953	0.07648	0.076748	0.999998	1438	1	0.056953
RBMY1A1	4	0.73536	0.73497	1.0	13647	0	0.3722	0.076529	0.076787	0.999998	1439	1	0.3722
C8orf33	4	0.30573	0.30522	1.0	5596	0	-0.29421	0.076578	0.076832	0.999998	1440	1	-0.29421
PCYOX1	4	0.81041	0.81034	1.0	15198	0	0.10804	0.076628	0.07687	0.999998	1441	1	0.10804
NPHP1	4	0.74354	0.7432	1.0	13828	0	0.30101	0.076677	0.076919	0.999998	1442	1	0.30101
KRT31	4	0.60301	0.60273	1.0	11119	0	0.12367	0.076726	0.076968	0.999998	1443	1	0.12367
TUFM	4	0.16606	0.17185	1.0	3180	1	0.046821	0.076776	0.077009	0.999998	1444	1	0.046821
SPRED1	4	0.46222	0.46202	1.0	8507	0	-0.16732	0.076825	0.077055	0.999998	1445	1	-0.16732
FITM1	4	0.080622	0.09812	0.987609	1897	1	-0.35837	0.076875	0.077097	0.999998	1446	1	-0.35837
DIO3	4	0.62485	0.6247	1.0	11563	0	0.10554	0.076924	0.077144	0.999998	1447	1	0.10554
AGBL5	4	0.1906	0.19407	1.0	3579	1	-0.29227	0.076973	0.077204	0.999998	1448	1	-0.29227
UBXN2A	4	0.97843	0.97858	1.0	18640	0	0.42003	0.077023	0.077249	0.999998	1449	1	0.42003
SLC35E4	4	0.92452	0.92468	1.0	17517	0	0.37799	0.077072	0.077305	0.999998	1450	1	0.37799
TF	4	0.33527	0.33478	1.0	6148	0	-0.046053	0.077121	0.077353	0.999998	1451	1	-0.046053
C5AR2	4	0.88813	0.88808	1.0	16766	0	0.43981	0.077171	0.077399	0.999998	1452	1	0.43981
GBP1	4	0.41568	0.41544	1.0	7655	0	-0.059286	0.07722	0.077444	0.999998	1453	1	-0.059286
HAGHL	4	0.55868	0.55811	1.0	10300	0	-0.10264	0.07727	0.077486	0.999998	1454	1	-0.10264
MTRNR2L6	4	0.11072	0.12341	1.0	2318	1	0.22411	0.077319	0.077532	0.999998	1455	1	0.22411
TVP23C-CDRT4	4	0.29936	0.29889	1.0	5488	0	-0.016291	0.077368	0.077586	0.999998	1456	1	-0.016291
SIK3	4	0.36686	0.36646	1.0	6746	0	0.11237	0.077418	0.077635	0.999998	1457	1	0.11237
NKX2-5	4	0.42733	0.42706	1.0	7872	0	0.13358	0.077467	0.077675	0.999998	1458	1	0.13358
UBN2	4	0.99559	0.99558	1.0	19009	0	0.45156	0.077516	0.077728	0.999998	1459	1	0.45156
PIK3C2B	4	0.39591	0.39566	1.0	7282	0	0.19438	0.077566	0.077768	0.999998	1460	1	0.19438
SULT1A3	4	0.14616	0.15411	1.0	2875	1	-0.16394	0.077615	0.077815	0.999998	1461	1	-0.16394
EMC9	4	0.099476	0.11388	1.0	2170	1	-0.32107	0.077664	0.077861	0.999998	1462	1	-0.32107
C11orf58	4	0.2743	0.27396	1.0	5020	1	0.18822	0.077714	0.077908	0.999998	1463	1	0.18822
FADS3	4	0.84767	0.84751	1.0	15957	0	-0.047824	0.077812	0.078003	0.999998	1464	1	-0.047824
KLC3	4	0.16227	0.16841	1.0	3126	1	0.11181	0.077862	0.078054	0.999998	1465	1	0.11181
TIAM2	4	0.7896	0.78948	1.0	14778	0	0.22993	0.077911	0.078112	0.999998	1466	1	0.22993
SLC4A5	4	0.32685	0.32637	1.0	5980	0	0.14773	0.07796	0.078157	0.999998	1467	1	0.14773
BCAR3	4	0.6581	0.65795	1.0	12177	0	-0.030385	0.07801	0.078206	0.999998	1468	1	-0.030385
JUNB	4	0.18364	0.18774	1.0	3469	1	0.22014	0.078059	0.078263	0.999998	1469	1	0.22014
TCTN1	4	0.98456	0.98455	1.0	18777	0	0.33487	0.078108	0.078308	0.999998	1470	1	0.33487
RAB2A	4	0.1218	0.13289	1.0	2478	1	-0.12342	0.078207	0.078392	0.999998	1471	1	-0.12342
ZNF446	4	0.19771	0.20058	1.0	3691	1	0.357	0.078256	0.078441	0.999998	1472	1	0.357
SPTA1	4	0.85468	0.85454	1.0	16095	0	0.091138	0.078355	0.078537	0.999998	1473	1	0.091138
PDE7B	4	0.97549	0.97567	1.0	18576	0	0.30082	0.078404	0.078583	0.999998	1474	1	0.30082
FKBP15	4	0.55231	0.55176	1.0	10189	0	0.22106	0.078454	0.078636	0.999998	1475	1	0.22106
AATF	4	0.087249	0.10359	0.993403	1990	1	-0.16274	0.078503	0.078676	0.999998	1476	1	-0.16274
CTSW	4	0.99963	0.99963	1.0	19096	0	0.55594	0.078552	0.078722	0.999998	1477	1	0.55594
MT1A	4	0.64296	0.64285	1.0	11920	0	0.3239	0.078602	0.078769	0.999998	1478	1	0.3239
XRCC2	4	0.58712	0.5868	1.0	10826	0	0.028131	0.078651	0.07882	0.999998	1479	1	0.028131
CYP2J2	4	0.95754	0.95756	1.0	18217	0	0.10022	0.0787	0.078863	0.999998	1480	1	0.10022
MFAP3L	4	0.70172	0.70145	1.0	12991	0	0.15546	0.078799	0.078975	0.999998	1481	1	0.15546
BFSP2	4	0.57651	0.57608	1.0	10637	0	-0.19915	0.078848	0.07902	0.999998	1482	1	-0.19915
TRIML1	4	0.72234	0.72212	1.0	13385	0	0.23999	0.078897	0.079068	0.999998	1483	1	0.23999
POLA1	4	0.59763	0.59734	1.0	11015	0	-0.027301	0.078947	0.079109	0.999998	1484	1	-0.027301
ZMYND15	4	0.78063	0.78041	1.0	14580	0	0.2385	0.078996	0.07917	0.999998	1485	1	0.2385
BRINP2	4	0.090281	0.10612	0.994265	2036	1	0.31008	0.079045	0.079211	0.999998	1486	1	0.31008
CNTD2	4	0.98402	0.984	1.0	18765	0	0.33921	0.079095	0.07926	0.999998	1487	1	0.33921
CBR4	4	0.49603	0.49572	1.0	9138	0	0.25547	0.079144	0.079307	0.999998	1488	1	0.25547
TXNDC12	4	0.72248	0.72226	1.0	13390	0	0.086237	0.079193	0.079351	0.999998	1489	1	0.086237
TOB2	4	0.17037	0.1757	1.0	3248	1	-0.040037	0.079242	0.079402	0.999998	1490	1	-0.040037
C2orf72	4	0.19391	0.19713	1.0	3630	1	0.026672	0.079341	0.079504	0.999998	1491	1	0.026672
ZNF596	4	0.50584	0.50549	1.0	9323	0	0.13583	0.07939	0.079552	0.999998	1492	1	0.13583
CLEC10A	4	0.82138	0.82133	1.0	15437	0	-0.0097544	0.07944	0.079608	0.999998	1493	1	-0.0097544
MARCH6	4	0.00078622	0.0022059	0.495556	81	1	-0.073545	0.079489	0.07966	0.999998	1494	1	-0.073545
OTX2	4	0.96361	0.96365	1.0	18351	0	0.53696	0.079538	0.079714	0.999998	1495	1	0.53696
RPL17	4	0.033314	0.059495	0.921268	1232	1	-0.20799	0.079587	0.079755	0.999998	1496	1	-0.20799
PRKAG1	4	0.39242	0.39213	1.0	7217	0	0.25707	0.079686	0.079852	0.999998	1497	1	0.25707
CCNC	4	0.69408	0.69393	1.0	12832	0	0.023391	0.079735	0.079911	0.999998	1498	1	0.023391
BCO2	4	0.094668	0.10988	0.998649	2101	1	-0.32685	0.079784	0.079957	0.999998	1499	1	-0.32685
CDK20	4	0.76053	0.76026	1.0	14176	0	0.53494	0.079834	0.079997	0.999998	1500	1	0.53494
MEF2BNB-MEF2B	4	0.96201	0.96202	1.0	18321	0	0.29683	0.079883	0.080044	0.999998	1501	1	0.29683
SNRPA	4	0.90809	0.90808	1.0	17187	0	0.28285	0.079932	0.080091	0.999998	1502	1	0.28285
KIF17	4	0.45534	0.45513	1.0	8386	0	0.33273	0.079981	0.080129	0.999998	1503	1	0.33273
USP51	4	0.98029	0.98037	1.0	18686	0	0.35132	0.080031	0.080179	0.999998	1504	1	0.35132
FIBIN	4	0.90738	0.90739	1.0	17173	0	0.1219	0.08008	0.080227	0.999998	1505	1	0.1219
ELN	4	0.40325	0.40309	1.0	7420	0	0.22847	0.080129	0.08028	0.999998	1506	1	0.22847
AP1G2	4	0.79193	0.79182	1.0	14827	0	0.065488	0.080178	0.080328	0.999998	1507	1	0.065488
TMEM63C	4	0.85985	0.85968	1.0	16201	0	0.41135	0.080228	0.080371	0.999998	1508	1	0.41135
ADAM19	4	0.16544	0.17129	1.0	3172	1	0.45309	0.080277	0.080414	0.999998	1509	1	0.45309
TAS2R38	4	0.008676	0.017159	0.79691	409	2	-0.5434	0.080326	0.080464	0.999998	1510	1	-0.5434
NPIPA7	4	0.20471	0.20705	1.0	3807	1	0.33619	0.080375	0.080514	0.999998	1511	1	0.33619
ZNF804A	4	0.94416	0.94426	1.0	17927	0	0.17989	0.080425	0.080556	0.999998	1512	1	0.17989
ADAM7	4	0.73501	0.73463	1.0	13638	0	0.20732	0.080474	0.080602	0.999998	1513	1	0.20732
MAMDC4	4	0.006329	0.012986	0.738471	331	1	-0.00032832	0.080523	0.080651	0.999998	1514	1	-0.00032832
THEM6	4	0.45544	0.45524	1.0	8387	0	-0.060568	0.080622	0.080758	0.999998	1515	1	-0.060568
CHAT	4	0.37821	0.37775	1.0	6968	0	0.31963	0.080671	0.080806	0.999998	1516	1	0.31963
CT45A3	4	0.90106	0.90103	1.0	17044	0	0.13905	0.08072	0.080857	0.999998	1517	1	0.13905
RLIM	4	0.92608	0.92623	1.0	17546	0	0.36694	0.080769	0.080903	0.999998	1518	1	0.36694
EPS8L1	4	0.29687	0.2964	1.0	5445	0	0.37029	0.080818	0.08096	0.999998	1519	1	0.37029
RXRG	4	0.35504	0.35455	1.0	6524	0	-0.068422	0.080868	0.081018	0.999998	1520	1	-0.068422
TNIP1	4	0.39426	0.39398	1.0	7249	0	-0.010385	0.080917	0.081058	0.999998	1521	1	-0.010385
PCDHGA12	4	0.25486	0.25494	1.0	4677	1	0.29172	0.080966	0.081103	0.999998	1522	1	0.29172
SRSF7	4	0.30652	0.30601	1.0	5610	0	0.096038	0.081015	0.081144	0.999998	1523	1	0.096038
OR4D6	4	0.74747	0.74714	1.0	13917	0	0.043506	0.081065	0.081201	0.999998	1524	1	0.043506
CDRT1	4	0.32822	0.32773	1.0	6003	0	-0.043949	0.081114	0.081254	0.999998	1525	1	-0.043949
FAM122A	4	0.79301	0.79291	1.0	14846	0	0.016408	0.081163	0.081315	0.999998	1526	1	0.016408
HAVCR1	4	0.39599	0.39573	1.0	7283	0	0.16855	0.081212	0.081361	0.999998	1527	1	0.16855
UTF1	4	0.74575	0.74542	1.0	13879	0	0.21161	0.081261	0.08141	0.999998	1528	1	0.21161
DKK3	4	0.78849	0.78835	1.0	14754	0	0.23049	0.081311	0.081466	0.999998	1529	1	0.23049
OR3A1	4	0.24662	0.24693	1.0	4540	1	0.18626	0.08136	0.081512	0.999998	1530	1	0.18626
ZDHHC17	4	0.77764	0.77734	1.0	14524	0	0.25705	0.081409	0.08156	0.999998	1531	1	0.25705
CLCN7	4	0.8324	0.83237	1.0	15653	0	-0.061717	0.081458	0.081613	0.999998	1532	1	-0.061717
LUZP4	4	0.37289	0.37248	1.0	6863	0	0.11061	0.081507	0.08167	0.999998	1533	1	0.11061
GSTM4	4	0.3197	0.31926	1.0	5846	0	0.30341	0.081557	0.081716	0.999998	1534	1	0.30341
KIAA1644	4	0.24556	0.2459	1.0	4521	1	-0.02537	0.081606	0.081767	0.999998	1535	1	-0.02537
TMEM79	4	0.48283	0.48264	1.0	8879	0	0.53932	0.081655	0.081814	0.999998	1536	1	0.53932
IQCF5	4	0.93682	0.9369	1.0	17775	0	0.15039	0.081704	0.081861	0.999998	1537	1	0.15039
ZCCHC11	4	0.89984	0.8998	1.0	17014	0	0.41146	0.081753	0.081912	0.999998	1538	1	0.41146
TUBG2	4	0.41143	0.4112	1.0	7582	0	0.15324	0.081802	0.081959	0.999998	1539	1	0.15324
NCR2	4	0.13791	0.14689	1.0	2740	1	-0.26998	0.081852	0.082012	0.999998	1540	1	-0.26998
DNAJB2	4	0.85972	0.85954	1.0	16196	0	0.038467	0.081901	0.082056	0.999998	1541	1	0.038467
HAPLN4	4	0.037091	0.062555	0.929898	1279	1	0.16472	0.08195	0.082093	0.999998	1542	1	0.16472
ANKRD61	4	0.6351	0.63492	1.0	11764	0	0.33424	0.081999	0.082138	0.999998	1543	1	0.33424
ZNF385D	4	0.71979	0.71954	1.0	13334	0	-0.054662	0.082048	0.08219	0.999998	1544	1	-0.054662
RNASE2	4	0.97969	0.97981	1.0	18666	0	0.34325	0.082097	0.082241	0.999998	1545	1	0.34325
TMEM82	4	0.84717	0.84701	1.0	15949	0	0.31544	0.082147	0.082287	0.999998	1546	1	0.31544
DCTN6	4	0.042685	0.067015	0.94342	1354	1	-0.3875	0.082196	0.082329	0.999998	1547	1	-0.3875
PPM1F	4	0.73581	0.73539	1.0	13653	0	-0.1452	0.082245	0.082374	0.999998	1548	1	-0.1452
KIAA1143	4	0.73457	0.73419	1.0	13631	0	0.048722	0.082294	0.082426	0.999998	1549	1	0.048722
PDE12	4	0.21151	0.21347	1.0	3928	1	-0.2686	0.082343	0.08247	0.999998	1550	1	-0.2686
RAB6C	4	0.49059	0.49031	1.0	9031	0	0.30953	0.082442	0.082566	0.999998	1551	1	0.30953
IBA57	4	0.42432	0.42406	1.0	7820	0	0.60206	0.082491	0.082612	0.999998	1552	1	0.60206
ARHGAP36	4	0.55896	0.5584	1.0	10305	0	0.17074	0.08254	0.082659	0.999998	1553	1	0.17074
YY1	4	0.30702	0.30651	1.0	5621	0	-0.31004	0.082589	0.082697	0.999998	1554	1	-0.31004
SUMO2	4	0.010419	0.02024	0.805766	480	1	-0.37799	0.082638	0.082748	0.999998	1555	1	-0.37799
QRICH2	4	0.085142	0.10189	0.992134	1961	1	-0.44122	0.082687	0.082794	0.999998	1556	1	-0.44122
GXYLT1	4	0.93454	0.93465	1.0	17726	0	0.14327	0.082737	0.082838	0.999998	1557	1	0.14327
NMI	4	0.4316	0.4313	1.0	7946	0	-0.24385	0.082786	0.082894	0.999998	1558	1	-0.24385
FBXO10	4	0.65265	0.65246	1.0	12084	0	0.20927	0.082835	0.082944	0.999998	1559	1	0.20927
MYH6	4	0.86238	0.86226	1.0	16251	0	0.16179	0.082884	0.082992	0.999998	1560	1	0.16179
GAS1	4	0.75161	0.7514	1.0	13999	0	0.083001	0.082933	0.08304	0.999998	1561	1	0.083001
SSTR5	4	0.59604	0.59575	1.0	10990	0	0.093564	0.082982	0.083087	0.999998	1562	1	0.093564
FIGNL1	4	0.58024	0.57984	1.0	10712	0	0.11672	0.083031	0.083136	0.999998	1563	1	0.11672
ZMYM4	4	0.88563	0.88558	1.0	16714	0	0.33161	0.08308	0.083177	0.999998	1564	1	0.33161
TUBA4A	4	0.22978	0.23074	1.0	4243	1	0.3477	0.08313	0.083226	0.999998	1565	1	0.3477
OTOG	4	0.93745	0.93755	1.0	17789	0	0.23497	0.083179	0.083276	0.999998	1566	1	0.23497
SELT	4	0.98435	0.98434	1.0	18773	0	0.36529	0.083228	0.083317	0.999998	1567	1	0.36529
TCN1	4	0.36212	0.36174	1.0	6654	0	0.24198	0.083277	0.083363	0.999998	1568	1	0.24198
ZASP	4	0.99642	0.99645	1.0	19028	0	0.43743	0.083326	0.083411	0.999998	1569	1	0.43743
HOXA6	4	0.25578	0.25585	1.0	4693	1	0.059012	0.083375	0.083462	0.999998	1570	1	0.059012
RPL19	4	0.90393	0.90394	1.0	17094	0	0.27892	0.083424	0.083505	0.999998	1571	1	0.27892
GOSR1	4	0.17005	0.17541	1.0	3242	1	-0.17043	0.083473	0.08356	0.999998	1572	1	-0.17043
GABRA6	4	0.91669	0.91674	1.0	17368	0	0.30709	0.083572	0.08367	0.999998	1573	1	0.30709
MAGEE2	4	0.96812	0.96818	1.0	18436	0	0.13267	0.08367	0.08377	0.999998	1574	1	0.13267
ZNF385B	4	0.89103	0.89098	1.0	16827	0	0.15608	0.083719	0.08382	0.999998	1575	1	0.15608
RPS8	4	0.021865	0.04012	0.879578	870	1	0.1333	0.083768	0.083865	0.999998	1576	1	0.1333
RPSA	4	0.10918	0.12208	1.0	2296	1	-0.13518	0.083817	0.083902	0.999998	1577	1	-0.13518
CAMK1	4	0.31682	0.31642	1.0	5791	0	0.043501	0.083866	0.083949	0.999998	1578	1	0.043501
IGF1R	4	0.99664	0.99667	1.0	19035	0	0.36083	0.083915	0.083996	0.999998	1579	1	0.36083
BCL6B	4	0.52601	0.52566	1.0	9690	0	0.084156	0.083964	0.084044	0.999998	1580	1	0.084156
NRDE2	4	0.78869	0.78857	1.0	14761	0	0.046788	0.084014	0.084088	0.999998	1581	1	0.046788
PRDX5	4	0.96327	0.9633	1.0	18341	0	0.08971	0.084063	0.084137	0.999998	1582	1	0.08971
GADD45A	4	0.053599	0.075881	0.966109	1497	1	-0.17522	0.084112	0.084186	0.999998	1583	1	-0.17522
C2CD4C	3	0.60158	0.60191	1.0	11090	0	-0.069221	0.084132	0.08396	0.999998	1584	0	-0.069221
LIN28A	4	0.56744	0.56692	1.0	10465	0	0.32865	0.084161	0.084236	0.999998	1585	1	0.32865
MROH2A	4	0.60468	0.6044	1.0	11150	0	-0.052245	0.08421	0.084285	0.999998	1586	1	-0.052245
MEF2D	4	0.37377	0.37334	1.0	6883	0	0.43852	0.084308	0.084379	0.999998	1587	1	0.43852
AOX1	4	0.36751	0.36712	1.0	6757	0	0.12594	0.084357	0.084423	0.999998	1588	1	0.12594
OR5B17	4	0.64422	0.64405	1.0	11942	0	0.28787	0.084406	0.084474	0.999998	1589	1	0.28787
C11orf85	4	0.67712	0.67701	1.0	12522	0	0.084965	0.084455	0.084519	0.999998	1590	1	0.084965
POU2F2	4	0.94676	0.94682	1.0	17975	0	0.33091	0.084504	0.084573	0.999998	1591	1	0.33091
KRT40	4	0.98712	0.98707	1.0	18829	0	0.21087	0.084553	0.084619	0.999998	1592	1	0.21087
SLC30A8	4	0.34177	0.34128	1.0	6285	0	-0.10877	0.084602	0.084665	0.999998	1593	1	-0.10877
SH3GL3	4	0.1648	0.17071	1.0	3163	1	-0.052513	0.084652	0.084718	0.999998	1594	1	-0.052513
DUSP14	4	0.79884	0.79877	1.0	14973	0	0.067884	0.084701	0.084766	0.999998	1595	1	0.067884
C6orf165	4	0.9583	0.95832	1.0	18236	0	0.22993	0.08475	0.084815	0.999998	1596	1	0.22993
IKZF5	4	0.98224	0.98226	1.0	18728	0	0.23457	0.084799	0.084865	0.999998	1597	1	0.23457
TMEM247	4	0.029723	0.053564	0.903915	1129	2	-0.13851	0.084848	0.084911	0.999998	1598	1	-0.13851
FAM72C	4	0.39724	0.39698	1.0	7309	0	0.55189	0.084897	0.084952	0.999998	1599	1	0.55189
CYP2S1	4	0.36268	0.3623	1.0	6667	0	0.022229	0.084946	0.084996	0.999998	1600	1	0.022229
HRSP12	4	0.278	0.27766	1.0	5096	1	-0.26106	0.085044	0.085095	0.999998	1601	1	-0.26106
KCNK12	4	0.97912	0.97925	1.0	18655	0	0.36697	0.085093	0.085139	0.999998	1602	1	0.36697
SLC25A26	4	0.30069	0.30025	1.0	5510	0	-0.13546	0.085191	0.085234	0.999998	1603	1	-0.13546
PACS1	4	0.8666	0.86646	1.0	16326	0	0.092145	0.08524	0.085282	0.999998	1604	1	0.092145
CXCL9	4	0.5664	0.5659	1.0	10442	0	0.020626	0.085289	0.085327	0.999998	1605	1	0.020626
PABPC1L	4	0.94781	0.94786	1.0	17989	0	0.2827	0.085338	0.085371	0.999998	1606	1	0.2827
FOLR1	4	0.7647	0.76439	1.0	14261	0	-0.15714	0.085387	0.085415	0.999998	1607	1	-0.15714
GPER1	4	0.69752	0.69733	1.0	12905	0	0.17398	0.085436	0.08546	0.999998	1608	1	0.17398
PAFAH1B3	4	0.57511	0.57463	1.0	10612	0	-0.044226	0.085485	0.085512	0.999998	1609	1	-0.044226
GYG1	4	0.4295	0.42925	1.0	7913	0	0.14832	0.085534	0.085555	0.999998	1610	1	0.14832
OFD1	4	0.70785	0.70752	1.0	13108	0	0.21388	0.085583	0.0856	0.999998	1611	1	0.21388
GDPD4	4	0.77139	0.77115	1.0	14393	0	0.18513	0.085632	0.085644	0.999998	1612	1	0.18513
CDS2	4	0.54718	0.54665	1.0	10105	0	0.069125	0.085681	0.085695	0.999998	1613	1	0.069125
AGAP2	4	0.83752	0.83744	1.0	15768	0	0.3662	0.08573	0.085735	0.999998	1614	1	0.3662
TIMM10	4	0.006386	0.013097	0.738471	339	2	-0.44957	0.08578	0.085782	0.999998	1615	1	-0.44957
AHNAK2	4	0.61965	0.61944	1.0	11460	0	0.10994	0.085829	0.085829	0.999998	1616	1	0.10994
CHRNA3	4	0.024524	0.044665	0.895821	953	2	0.038707	0.085878	0.085871	0.999998	1617	1	0.038707
ZNF561	4	0.84156	0.84141	1.0	15856	0	0.63206	0.085927	0.085927	0.999998	1618	1	0.63206
TMIGD1	4	0.61863	0.61843	1.0	11444	0	-0.0020373	0.085976	0.08597	0.999998	1619	1	-0.0020373
CETN2	4	0.33109	0.33062	1.0	6062	0	-0.112	0.086025	0.086019	0.999998	1620	1	-0.112
KIF1B	4	0.82996	0.82995	1.0	15603	0	0.35656	0.086074	0.086071	0.999998	1621	1	0.35656
SNX7	4	0.20049	0.20315	1.0	3739	1	0.023	0.086123	0.08612	0.999998	1622	1	0.023
HACD1	4	0.81729	0.81722	1.0	15346	0	0.19004	0.086172	0.08617	0.999998	1623	1	0.19004
KRT83	4	0.45796	0.45776	1.0	8433	0	-0.21441	0.086221	0.086227	0.999998	1624	1	-0.21441
CPLX3	4	0.99298	0.99301	1.0	18956	0	0.34584	0.086319	0.086321	0.999998	1625	1	0.34584
BCL7C	4	0.71599	0.71566	1.0	13269	0	0.078585	0.086368	0.086368	0.999998	1626	1	0.078585
NPR1	4	0.89935	0.89931	1.0	17002	0	0.19124	0.086417	0.08642	0.999998	1627	1	0.19124
C4orf29	4	0.044967	0.068816	0.948805	1381	1	0.09675	0.086466	0.086467	0.999998	1628	1	0.09675
ZNF821	4	0.92448	0.92463	1.0	17515	0	0.19617	0.086515	0.086517	0.999998	1629	1	0.19617
LY6G5C	4	0.95493	0.95495	1.0	18147	0	0.53395	0.086564	0.08656	0.999998	1630	1	0.53395
RAB8B	4	0.33793	0.33743	1.0	6200	0	0.020958	0.086662	0.08665	0.999998	1631	1	0.020958
AVIL	4	0.30553	0.30503	1.0	5592	0	0.011856	0.086711	0.086696	0.999998	1632	1	0.011856
CDK17	4	0.84149	0.84134	1.0	15853	0	0.47814	0.08676	0.086743	0.999998	1633	1	0.47814
HMCN1	4	0.25423	0.25433	1.0	4665	1	0.049469	0.086808	0.086784	0.999998	1634	1	0.049469
SRI	4	0.26427	0.26407	1.0	4843	1	0.29451	0.086857	0.086837	0.999998	1635	1	0.29451
PPAPDC3	4	0.91727	0.91732	1.0	17377	0	0.11921	0.086906	0.086878	0.999998	1636	1	0.11921
ACAD8	4	0.73175	0.73145	1.0	13584	0	0.061564	0.086955	0.086926	0.999998	1637	1	0.061564
NCS1	4	0.82769	0.82766	1.0	15562	0	0.054935	0.087004	0.086983	0.999998	1638	1	0.054935
ST6GALNAC4	4	0.95825	0.95827	1.0	18233	0	0.18538	0.087102	0.08706	0.999998	1639	1	0.18538
DCAF7	4	0.98797	0.98797	1.0	18844	0	0.28452	0.087151	0.08711	0.999998	1640	1	0.28452
TAF13	4	0.79874	0.79868	1.0	14971	0	0.18923	0.0872	0.087151	0.999998	1641	1	0.18923
RAPH1	4	0.28414	0.28377	1.0	5204	0	-0.012014	0.087249	0.087207	0.999998	1642	1	-0.012014
GLS2	4	0.27919	0.27887	1.0	5116	0	-0.023995	0.087298	0.087252	0.999998	1643	1	-0.023995
R3HDML	4	0.56367	0.56317	1.0	10390	0	0.10072	0.087347	0.0873	0.999998	1644	1	0.10072
LTBR	4	0.0747	0.09317	0.982638	1810	1	0.14822	0.087396	0.087352	0.999998	1645	1	0.14822
PTGER3	4	0.8953	0.89525	1.0	16913	0	0.46007	0.087445	0.087398	0.999998	1646	1	0.46007
SYTL5	4	0.82703	0.82698	1.0	15552	0	0.24045	0.087494	0.087445	0.999998	1647	1	0.24045
KDM5A	4	0.96847	0.96854	1.0	18439	0	0.37877	0.087543	0.087488	0.999998	1648	1	0.37877
SH3GLB2	4	0.22472	0.22595	1.0	4156	1	0.51944	0.087592	0.087529	0.999998	1649	1	0.51944
AKIRIN1	4	0.073859	0.092491	0.981063	1799	1	-0.24812	0.087641	0.087571	0.999998	1650	1	-0.24812
KCNK10	4	0.67433	0.67421	1.0	12470	0	-0.06793	0.08769	0.087621	0.999998	1651	1	-0.06793
WNT4	4	0.042025	0.06647	0.940744	1347	1	0.048465	0.087739	0.087672	0.999998	1652	1	0.048465
CD300LB	4	0.96398	0.96403	1.0	18358	0	0.53335	0.087788	0.087723	0.999998	1653	1	0.53335
PAQR3	4	0.031524	0.056648	0.911226	1183	1	-0.15255	0.087886	0.087834	0.999998	1654	1	-0.15255
MARK1	4	0.96813	0.96819	1.0	18437	0	0.31523	0.087934	0.087887	0.999998	1655	1	0.31523
HS6ST2	4	0.77938	0.77909	1.0	14558	0	0.31209	0.087983	0.087943	0.999998	1656	1	0.31209
TAL2	4	0.847	0.84684	1.0	15947	0	0.53512	0.088032	0.087989	0.999998	1657	1	0.53512
ABTB2	4	0.83895	0.83882	1.0	15810	0	0.27459	0.088081	0.088036	0.999998	1658	1	0.27459
TAZ	4	0.94908	0.94912	1.0	18022	0	0.10823	0.08813	0.088081	0.999998	1659	1	0.10823
OR9Q1	4	0.069247	0.088698	0.978369	1728	1	-0.40983	0.088179	0.088138	0.999998	1660	1	-0.40983
APOL6	4	0.94999	0.95004	1.0	18041	0	0.37847	0.088228	0.088184	0.999998	1661	1	0.37847
TPD52L3	4	0.97886	0.979	1.0	18650	0	0.28469	0.088277	0.088231	0.999998	1662	1	0.28469
RNF183	4	0.83952	0.83942	1.0	15820	0	0.23179	0.088326	0.088285	0.999998	1663	1	0.23179
TSPY4	4	0.47669	0.47651	1.0	8762	0	0.033322	0.088375	0.088337	0.999998	1664	1	0.033322
NHLRC1	4	0.96866	0.96872	1.0	18442	0	0.21029	0.088424	0.088387	0.999998	1665	1	0.21029
IGSF3	4	0.39584	0.39559	1.0	7280	0	0.39249	0.088473	0.088427	0.999998	1666	1	0.39249
RELB	4	0.73106	0.73076	1.0	13573	0	0.15714	0.08857	0.088526	0.999998	1667	1	0.15714
T	4	0.0041286	0.0091289	0.697018	248	2	-0.23318	0.088619	0.08858	0.999998	1668	1	-0.23318
TEAD3	4	0.46639	0.46617	1.0	8581	0	0.34369	0.088668	0.088637	0.999998	1669	1	0.34369
ACTRT3	4	0.31991	0.31947	1.0	5850	0	-0.16542	0.088717	0.088688	0.999998	1670	1	-0.16542
KCNE5	4	0.7043	0.70401	1.0	13036	0	0.091638	0.088766	0.088733	0.999998	1671	1	0.091638
LOXL2	4	0.84985	0.84971	1.0	15999	0	0.14765	0.088815	0.088784	0.999998	1672	1	0.14765
AGTRAP	4	0.44023	0.44004	1.0	8110	0	0.035399	0.088864	0.088824	0.999998	1673	1	0.035399
PGR	4	0.0028544	0.0068409	0.631678	206	1	-0.16152	0.088913	0.088877	0.999998	1674	1	-0.16152
RFC4	4	0.15735	0.1641	1.0	3057	1	0.18312	0.088962	0.088918	0.999998	1675	1	0.18312
ABCG8	4	0.83123	0.83125	1.0	15629	0	0.30356	0.089011	0.08896	0.999998	1676	1	0.30356
HIST1H4D	4	0.9999	0.9999	1.0	19105	0	0.57825	0.089059	0.089014	0.999998	1677	1	0.57825
PPP1R3D	4	0.85231	0.85213	1.0	16051	0	0.36981	0.089108	0.089055	0.999998	1678	1	0.36981
KIF11	4	0.0872	0.10355	0.993403	1989	1	0.098646	0.089157	0.089112	0.999998	1679	1	0.098646
PTPRZ1	4	0.48216	0.48197	1.0	8870	0	0.0030268	0.089206	0.089156	0.999998	1680	1	0.0030268
CNGA3	4	0.57181	0.57131	1.0	10553	0	-0.15698	0.089255	0.08921	0.999998	1681	1	-0.15698
NIT2	4	0.032379	0.058098	0.914728	1213	2	-0.23661	0.089304	0.089256	0.999998	1682	1	-0.23661
PCBD1	4	0.63415	0.63398	1.0	11746	0	0.051181	0.089353	0.089302	0.999998	1683	1	0.051181
OR8H2	4	0.20368	0.20607	1.0	3790	1	-0.021691	0.089402	0.08934	0.999998	1684	1	-0.021691
GRM6	4	0.55449	0.55396	1.0	10231	0	-0.14389	0.08945	0.089397	0.999998	1685	1	-0.14389
UBQLN1	4	0.81122	0.81113	1.0	15218	0	0.067633	0.089499	0.089442	0.999998	1686	1	0.067633
PHPT1	4	0.93223	0.93233	1.0	17684	0	0.30605	0.089548	0.089486	0.999998	1687	1	0.30605
PRIMPOL	4	0.14086	0.1495	1.0	2788	1	0.085386	0.089597	0.089531	0.999998	1688	1	0.085386
SERPINB5	4	0.32806	0.32758	1.0	5999	0	0.54076	0.089646	0.089577	0.999998	1689	1	0.54076
HMBS	4	0.72488	0.72466	1.0	13443	0	0.025959	0.089695	0.089626	0.999998	1690	1	0.025959
DNAJC9	4	0.69095	0.69079	1.0	12777	0	0.16639	0.089744	0.089673	0.999998	1691	1	0.16639
C7orf34	4	0.14711	0.15495	1.0	2892	1	-0.49919	0.089792	0.089727	0.999998	1692	1	-0.49919
MYH1	4	0.5375	0.53699	1.0	9924	0	0.26072	0.089841	0.089779	0.999998	1693	1	0.26072
APOA1BP	4	0.89823	0.89815	1.0	16978	0	0.048818	0.08989	0.089818	0.999998	1694	1	0.048818
WFDC13	4	0.97784	0.97802	1.0	18625	0	0.4539	0.089939	0.089868	0.999998	1695	1	0.4539
STK25	4	0.71123	0.71089	1.0	13178	0	0.28112	0.089988	0.08991	0.999998	1696	1	0.28112
C7orf31	4	0.32866	0.32818	1.0	6012	0	0.10467	0.090037	0.089957	0.999998	1697	1	0.10467
RAD9A	4	0.033723	0.059812	0.922712	1237	1	-0.11134	0.090086	0.090012	0.999998	1698	1	-0.11134
ARFGEF3	4	0.82802	0.82797	1.0	15568	0	0.11956	0.090134	0.090053	0.999998	1699	1	0.11956
TGFB3	4	0.19484	0.19796	1.0	3647	1	0.27561	0.090183	0.090098	0.999998	1700	1	0.27561
C8orf37	4	0.3655	0.36511	1.0	6723	0	-0.033333	0.090232	0.090156	0.999998	1701	1	-0.033333
TAF9B	4	0.91187	0.91184	1.0	17271	0	0.16498	0.09033	0.090257	0.999998	1702	1	0.16498
GLE1	4	0.91732	0.91737	1.0	17379	0	0.21336	0.090379	0.09031	0.999998	1703	1	0.21336
PLD4	4	0.54676	0.54624	1.0	10096	0	0.027042	0.090427	0.090359	0.999998	1704	1	0.027042
GSG1L	4	0.69814	0.69794	1.0	12921	0	0.24583	0.090476	0.090407	0.999998	1705	1	0.24583
ELOVL1	4	0.82393	0.8239	1.0	15488	0	0.44405	0.090525	0.09046	0.999998	1706	1	0.44405
FAM26D	4	0.9938	0.99384	1.0	18971	0	0.32071	0.090574	0.090507	0.999998	1707	1	0.32071
KRTCAP3	4	0.6103	0.61001	1.0	11262	0	0.21927	0.090623	0.090556	0.999998	1708	1	0.21927
TPST1	4	0.79214	0.79203	1.0	14833	0	0.12635	0.090672	0.090597	0.999998	1709	1	0.12635
ZFPL1	4	0.75427	0.75409	1.0	14053	0	0.4297	0.09072	0.090643	0.999998	1710	1	0.4297
ATRNL1	4	0.67217	0.67204	1.0	12432	0	0.15406	0.090769	0.090697	0.999998	1711	1	0.15406
CARD6	4	0.42168	0.42142	1.0	7769	0	-0.12246	0.090818	0.090746	0.999998	1712	1	-0.12246
CFAP126	4	0.76062	0.76034	1.0	14178	0	0.09558	0.090867	0.090795	0.999998	1713	1	0.09558
KIAA0101	4	0.63758	0.63739	1.0	11809	0	-0.28995	0.090916	0.090845	0.999998	1714	1	-0.28995
OR2K2	4	0.18409	0.18814	1.0	3476	1	0.19772	0.091013	0.090945	0.999998	1715	1	0.19772
EFNA4	4	0.25607	0.25614	1.0	4699	1	0.1382	0.091111	0.091049	0.999998	1716	1	0.1382
HUWE1	4	0.21086	0.21285	1.0	3914	1	-0.10428	0.09116	0.091104	0.999998	1717	1	-0.10428
ADAT1	4	0.80311	0.80303	1.0	15060	0	0.25822	0.091209	0.091154	0.999998	1718	1	0.25822
CKLF-CMTM1	4	0.98318	0.98318	1.0	18749	0	0.41229	0.091257	0.091202	0.999998	1719	1	0.41229
GRTP1	4	0.62531	0.62514	1.0	11574	0	0.23809	0.091306	0.091245	0.999998	1720	1	0.23809
PDE4B	4	0.60606	0.60577	1.0	11181	0	0.27456	0.091355	0.091286	0.999998	1721	1	0.27456
RPRM	4	0.48592	0.48571	1.0	8934	0	0.29611	0.091404	0.091341	0.999998	1722	1	0.29611
LHFPL5	4	0.99027	0.99026	1.0	18892	0	0.30811	0.091453	0.091387	0.999998	1723	1	0.30811
SCGB3A1	4	0.71729	0.717	1.0	13281	0	0.34749	0.091501	0.091425	0.999998	1724	1	0.34749
CIDEC	4	0.96738	0.96741	1.0	18423	0	0.19206	0.09155	0.091473	0.999998	1725	1	0.19206
HSD11B1	4	0.95388	0.95391	1.0	18126	0	0.10017	0.091599	0.091515	0.999998	1726	1	0.10017
RASL12	4	0.91851	0.91854	1.0	17398	0	0.25886	0.091648	0.091561	0.999998	1727	1	0.25886
GPATCH3	4	0.13622	0.14537	1.0	2711	1	0.15216	0.091696	0.091615	0.999998	1728	1	0.15216
TPK1	4	0.60175	0.60147	1.0	11094	0	-0.034796	0.091794	0.091704	0.999998	1729	1	-0.034796
ANKRD30A	4	0.93588	0.93596	1.0	17751	0	0.14359	0.091843	0.091759	0.999998	1730	1	0.14359
CRIPAK	4	0.47524	0.47506	1.0	8736	0	-0.086839	0.091892	0.091808	0.999998	1731	1	-0.086839
TMEM175	4	0.72964	0.72934	1.0	13543	0	0.006453	0.09194	0.091855	0.999998	1732	1	0.006453
KRT26	4	0.9738	0.97393	1.0	18542	0	0.52672	0.092038	0.091958	0.999998	1733	1	0.52672
NMUR2	4	0.017963	0.033408	0.843748	756	2	-0.46415	0.092087	0.092009	0.999998	1734	1	-0.46415
CDK10	4	0.36109	0.36069	1.0	6635	0	-0.32389	0.092135	0.092063	0.999998	1735	1	-0.32389
OR1J4	4	0.20177	0.2043	1.0	3759	1	0.39552	0.092184	0.092112	0.999998	1736	1	0.39552
MORN5	4	0.09462	0.10983	0.998649	2100	1	0.055447	0.092233	0.092163	0.999998	1737	1	0.055447
CCND3	4	0.89685	0.89677	1.0	16954	0	0.37278	0.092282	0.09221	0.999998	1738	1	0.37278
TIAL1	4	0.59943	0.59915	1.0	11048	0	0.24982	0.09233	0.092261	0.999998	1739	1	0.24982
ZFYVE16	4	0.076578	0.094743	0.98313	1840	1	0.056799	0.092428	0.092359	0.999998	1740	1	0.056799
ATP9A	4	0.2219	0.22321	1.0	4110	1	-0.0034991	0.092477	0.092418	0.999998	1741	1	-0.0034991
HADH	4	0.86541	0.8653	1.0	16301	0	0.34462	0.092525	0.092467	0.999998	1742	1	0.34462
SPATA13	4	0.29679	0.29631	1.0	5443	0	0.16492	0.092574	0.092514	0.999998	1743	1	0.16492
SGPP2	4	0.013665	0.02587	0.824541	589	2	-0.22894	0.092623	0.092565	0.999998	1744	1	-0.22894
MBLAC1	4	0.39062	0.39032	1.0	7189	0	-0.12211	0.092672	0.092619	0.999998	1745	1	-0.12211
EIF1AX	4	0.66243	0.66224	1.0	12262	0	0.49236	0.09272	0.092668	0.999998	1746	1	0.49236
PROX1	4	0.79141	0.7913	1.0	14817	0	0.20545	0.092769	0.092724	0.999998	1747	1	0.20545
CLIC6	4	0.16663	0.17234	1.0	3190	1	0.27684	0.092867	0.09282	0.999998	1748	1	0.27684
SNX1	4	0.11033	0.12308	1.0	2312	1	0.13259	0.092915	0.09287	0.999998	1749	1	0.13259
PRDX6	4	0.90912	0.90912	1.0	17212	0	0.26832	0.092964	0.092921	0.999998	1750	1	0.26832
SLMO1	4	0.96751	0.96754	1.0	18424	0	0.15572	0.093013	0.092971	0.999998	1751	1	0.15572
SPDYE2B	4	0.89287	0.89277	1.0	16862	0	0.22677	0.093062	0.093016	0.999998	1752	1	0.22677
FABP5	4	0.025727	0.046734	0.900128	987	1	0.098709	0.09311	0.093062	0.999998	1753	1	0.098709
KIF13B	4	0.86409	0.86397	1.0	16280	0	0.10822	0.093159	0.093098	0.999998	1754	1	0.10822
DEDD2	4	0.76367	0.76339	1.0	14240	0	0.1798	0.093256	0.093193	0.999998	1755	1	0.1798
NME1-NME2	4	0.5976	0.59731	1.0	11014	0	-0.11017	0.093305	0.093247	0.999998	1756	1	-0.11017
SEMA6B	4	0.57455	0.57405	1.0	10601	0	0.11693	0.093354	0.093294	0.999998	1757	1	0.11693
RUFY2	4	0.5797	0.57928	1.0	10699	0	0.40383	0.093403	0.093341	0.999998	1758	1	0.40383
IRF6	4	0.54303	0.54253	1.0	10026	0	0.40235	0.093451	0.093388	0.999998	1759	1	0.40235
RIT2	4	0.41736	0.41711	1.0	7678	0	-0.10076	0.0935	0.09344	0.999998	1760	1	-0.10076
WDR88	4	0.79983	0.79974	1.0	14994	0	0.32312	0.093549	0.09349	0.999998	1761	1	0.32312
MYO3A	4	0.29368	0.29318	1.0	5384	0	-0.075264	0.093597	0.093539	0.999998	1762	1	-0.075264
RPS6KB2	4	0.15393	0.16101	1.0	3003	1	-0.01097	0.093646	0.093588	0.999998	1763	1	-0.01097
GNPTAB	4	0.725	0.72478	1.0	13447	0	-0.038579	0.093695	0.09363	0.999998	1764	1	-0.038579
WIPF2	4	0.98735	0.98731	1.0	18835	0	0.19956	0.093744	0.093676	0.999998	1765	1	0.19956
BBX	4	0.017269	0.032239	0.842271	731	2	-0.2886	0.093792	0.093725	0.999998	1766	1	-0.2886
BTBD1	4	0.10127	0.11536	1.0	2194	1	-0.13786	0.09389	0.093817	0.999998	1767	1	-0.13786
JUN	4	0.65802	0.65788	1.0	12176	0	0.20128	0.093938	0.093865	0.999998	1768	1	0.20128
GLIS3	4	0.52364	0.52329	1.0	9645	0	0.45211	0.093987	0.093912	0.999998	1769	1	0.45211
CFHR5	4	0.31777	0.31736	1.0	5809	0	0.13911	0.094036	0.093959	0.999998	1770	1	0.13911
FAM110B	4	0.60763	0.6073	1.0	11209	0	0.30501	0.094084	0.094007	0.999998	1771	1	0.30501
IAPP	4	0.698	0.6978	1.0	12918	0	0.18777	0.094133	0.094054	0.999998	1772	1	0.18777
TMEM229B	4	0.5366	0.5361	1.0	9905	0	-0.16887	0.094182	0.094104	0.999998	1773	1	-0.16887
GHDC	4	0.0068904	0.014007	0.764936	350	2	-0.31241	0.09423	0.094148	0.999998	1774	1	-0.31241
CCL25	4	0.27745	0.27709	1.0	5084	1	-0.33034	0.094303	0.094224	0.999998	1775	1	-0.33034
NUDCD1	4	0.47734	0.47717	1.0	8774	0	-0.14964	0.094303	0.094224	0.999998	1776	1	-0.14964
FAM166B	4	0.93907	0.93917	1.0	17823	0	0.046803	0.094376	0.094299	0.999998	1777	1	0.046803
SACS	4	0.50865	0.50832	1.0	9371	0	0.27482	0.094425	0.094344	0.999998	1778	1	0.27482
ZDBF2	4	0.47111	0.47091	1.0	8662	0	-0.077302	0.094474	0.094388	0.999998	1779	1	-0.077302
INPP1	4	0.44645	0.44625	1.0	8227	0	-0.098782	0.094522	0.09444	0.999998	1780	1	-0.098782
ZSCAN4	4	0.60781	0.6075	1.0	11211	0	0.65464	0.094571	0.094485	0.999998	1781	1	0.65464
CAPN13	4	0.75215	0.75195	1.0	14013	0	0.27303	0.09462	0.094539	0.999998	1782	1	0.27303
PRR19	4	0.28124	0.28094	1.0	5157	0	-0.16049	0.094668	0.094594	0.999998	1783	1	-0.16049
ELMO3	4	0.1512	0.15855	1.0	2959	1	0.48887	0.094717	0.094635	0.999998	1784	1	0.48887
PMEL	4	0.63599	0.63577	1.0	11781	0	-0.00743	0.094766	0.094677	0.999998	1785	1	-0.00743
CCR5	4	0.70924	0.7089	1.0	13137	0	0.048891	0.094814	0.09473	0.999998	1786	1	0.048891
FAM157B	4	0.51346	0.51305	1.0	9456	0	0.11652	0.094863	0.094779	0.999998	1787	1	0.11652
C11orf70	4	0.43352	0.43328	1.0	7982	0	-0.11621	0.094912	0.094834	0.999998	1788	1	-0.11621
OR2L13	4	0.98027	0.98035	1.0	18685	0	0.50397	0.09496	0.09488	0.999998	1789	1	0.50397
LRP5	4	0.38506	0.38471	1.0	7091	0	0.14963	0.095009	0.09492	0.999998	1790	1	0.14963
CACYBP	4	0.53496	0.53445	1.0	9874	0	-0.073944	0.095058	0.094962	0.999998	1791	1	-0.073944
FRMD1	4	0.26331	0.26316	1.0	4823	1	-0.3782	0.095106	0.095012	0.999998	1792	1	-0.3782
IGF2	4	0.37007	0.36968	1.0	6807	0	-0.040342	0.095155	0.095063	0.999998	1793	1	-0.040342
NFATC2IP	4	0.76166	0.7614	1.0	14203	0	-0.010856	0.095204	0.095114	0.999998	1794	1	-0.010856
OR8K3	4	0.50439	0.50406	1.0	9290	0	0.39532	0.095252	0.095162	0.999998	1795	1	0.39532
DVL3	4	0.28712	0.28672	1.0	5255	0	-0.054626	0.09535	0.095258	0.999998	1796	1	-0.054626
FBXW2	4	0.90122	0.9012	1.0	17049	0	-0.012665	0.095447	0.095352	0.999998	1797	1	-0.012665
ISCA1	4	0.064668	0.084889	0.975925	1659	1	0.20472	0.095495	0.095401	0.999998	1798	1	0.20472
HOXB5	4	0.14888	0.15653	1.0	2920	1	-0.27835	0.095544	0.095456	0.999998	1799	1	-0.27835
KANK1	4	0.7953	0.7952	1.0	14902	0	0.15188	0.095593	0.095501	0.999998	1800	1	0.15188
ANKRD55	4	0.95549	0.95552	1.0	18166	0	0.5392	0.095641	0.095544	0.999998	1801	1	0.5392
LCE3C	4	0.527	0.5266	1.0	9707	0	0.088703	0.09569	0.095594	0.999998	1802	1	0.088703
VCX	4	0.91242	0.91242	1.0	17281	0	0.12419	0.095739	0.095632	0.999998	1803	1	0.12419
TMED6	4	0.53378	0.53325	1.0	9849	0	-0.17548	0.095787	0.095687	0.999998	1804	1	-0.17548
CEACAM16	4	0.82792	0.82787	1.0	15566	0	0.22205	0.095884	0.095774	0.999998	1805	1	0.22205
MAN2A2	4	0.45365	0.45339	1.0	8352	0	-0.11128	0.09603	0.095919	0.999998	1806	1	-0.11128
SMO	4	0.36019	0.3598	1.0	6617	0	-0.10368	0.096127	0.09602	0.999998	1807	1	-0.10368
FAXDC2	3	0.32536	0.32525	1.0	5949	0	-0.062611	0.096132	0.095726	0.999998	1808	0	-0.062611
KRTAP27-1	4	0.98654	0.98648	1.0	18820	0	0.17272	0.096176	0.096066	0.999998	1809	1	0.17272
SLX1B	4	0.99716	0.99716	1.0	19045	0	0.31415	0.096225	0.096125	0.999998	1810	1	0.31415
RFT1	4	0.023823	0.043479	0.892782	929	1	-0.38318	0.096273	0.096174	0.999998	1811	1	-0.38318
HIST1H2AB	4	0.48929	0.48903	1.0	8998	0	-0.029497	0.096322	0.09622	0.999998	1812	1	-0.029497
KRT222	4	0.7196	0.71935	1.0	13329	0	-0.063533	0.09637	0.096265	0.999998	1813	1	-0.063533
PLBD2	4	0.61782	0.61764	1.0	11428	0	-0.056674	0.096419	0.096306	0.999998	1814	1	-0.056674
C4A	4	0.056965	0.078609	0.968009	1547	1	-0.015284	0.096468	0.096363	0.999998	1815	1	-0.015284
ALDH1A3	4	0.55941	0.55884	1.0	10315	0	0.034336	0.096516	0.096408	0.999998	1816	1	0.034336
CLDND1	4	0.71904	0.71879	1.0	13320	0	-0.032996	0.096565	0.096457	0.999998	1817	1	-0.032996
GDPD2	4	0.31204	0.31167	1.0	5705	0	0.17144	0.096662	0.096546	0.999998	1818	1	0.17144
SFTPC	4	0.32177	0.32129	1.0	5881	0	-0.19211	0.096711	0.096591	0.999998	1819	1	-0.19211
TAGLN2	4	0.65319	0.653	1.0	12099	0	-0.040916	0.096759	0.096649	0.999998	1820	1	-0.040916
LRIG1	4	0.84441	0.84425	1.0	15900	0	0.11169	0.096808	0.096696	0.999998	1821	1	0.11169
RGCC	4	0.62241	0.62217	1.0	11513	0	0.31729	0.096856	0.096742	0.999998	1822	1	0.31729
KRT32	4	0.016646	0.031158	0.842116	703	1	0.013083	0.096905	0.096784	0.999998	1823	1	0.013083
PCDH18	4	0.83083	0.83083	1.0	15618	0	0.071445	0.096953	0.096828	0.999998	1824	1	0.071445
LRRC4B	4	0.7241	0.7239	1.0	13427	0	0.29943	0.097002	0.096876	0.999998	1825	1	0.29943
EHF	4	0.49716	0.49684	1.0	9163	0	-0.22045	0.097051	0.096923	0.999998	1826	1	-0.22045
MAP4K3	4	0.63412	0.63395	1.0	11745	0	0.10887	0.097099	0.096977	0.999998	1827	1	0.10887
OR10X1	4	0.88498	0.88492	1.0	16702	0	0.025008	0.097148	0.097023	0.999998	1828	1	0.025008
CISH	4	0.83668	0.83662	1.0	15747	0	-0.0073523	0.097196	0.09707	0.999998	1829	1	-0.0073523
MDC1	4	0.88807	0.88802	1.0	16764	0	0.26823	0.097293	0.097164	0.999998	1830	1	0.26823
OAZ3	4	0.99543	0.99543	1.0	19005	0	0.36101	0.097342	0.097208	0.999998	1831	1	0.36101
CREBRF	4	0.98674	0.98668	1.0	18824	0	0.47908	0.09739	0.097251	0.999998	1832	1	0.47908
CREM	4	0.015559	0.029231	0.833743	667	1	0.20556	0.097439	0.097301	0.999998	1833	1	0.20556
DCUN1D3	4	0.39044	0.39013	1.0	7186	0	0.26793	0.097488	0.097353	0.999998	1834	1	0.26793
CYFIP1	4	0.67603	0.6759	1.0	12506	0	0.54778	0.097536	0.097396	0.999998	1835	1	0.54778
SPATA5L1	4	0.49907	0.49875	1.0	9199	0	-0.22353	0.097585	0.097443	0.999998	1836	1	-0.22353
FAM172A	4	0.031811	0.057116	0.911265	1197	2	-0.25838	0.097633	0.097483	0.999998	1837	1	-0.25838
RTFDC1	4	0.419	0.41872	1.0	7716	0	-0.097901	0.097682	0.097525	0.999998	1838	1	-0.097901
RNASE8	4	0.86851	0.86839	1.0	16363	0	0.013808	0.09773	0.097569	0.999998	1839	1	0.013808
DPPA2	4	0.28181	0.28149	1.0	5167	0	0.22097	0.097779	0.097618	0.999998	1840	1	0.22097
GNG10	4	0.94956	0.94961	1.0	18033	0	0.055523	0.097827	0.097669	0.999998	1841	1	0.055523
UBALD2	4	0.91223	0.91222	1.0	17275	0	-0.0058407	0.097876	0.097712	0.999998	1842	1	-0.0058407
PIGB	4	0.62006	0.61984	1.0	11468	0	-0.25924	0.097924	0.097765	0.999998	1843	1	-0.25924
MYC	4	0.029167	0.05259	0.903915	1109	1	0.14893	0.097973	0.09781	0.999998	1844	1	0.14893
DENND5A	4	0.17809	0.18266	1.0	3380	1	0.50868	0.098021	0.097853	0.999998	1845	1	0.50868
COMMD4	4	0.16786	0.17344	1.0	3208	1	-0.015054	0.098167	0.097986	0.999998	1846	1	-0.015054
NFATC1	4	0.94973	0.94978	1.0	18037	0	0.47347	0.098216	0.098033	0.999998	1847	1	0.47347
LEFTY2	4	0.74002	0.73964	1.0	13751	0	0.28253	0.098264	0.098083	0.999998	1848	1	0.28253
SLFN11	4	0.89628	0.89624	1.0	16940	0	0.43928	0.098313	0.098133	0.999998	1849	1	0.43928
ZNF160	4	0.56953	0.569	1.0	10508	0	0.4095	0.098361	0.098179	0.999998	1850	1	0.4095
TTC26	4	0.6919	0.69175	1.0	12798	0	0.051338	0.09841	0.098231	0.999998	1851	1	0.051338
CSTA	4	0.98173	0.98174	1.0	18718	0	0.2724	0.098458	0.098277	0.999998	1852	1	0.2724
NONO	4	0.83772	0.83763	1.0	15776	0	-0.069216	0.098507	0.098322	0.999998	1853	1	-0.069216
TMEM165	4	0.82386	0.82383	1.0	15486	0	0.27642	0.098604	0.098415	0.999998	1854	1	0.27642
ENC1	4	0.94497	0.94501	1.0	17939	0	0.074582	0.098652	0.098451	0.999998	1855	1	0.074582
NOS1	4	0.97225	0.97239	1.0	18510	0	0.33228	0.098701	0.098497	0.999998	1856	1	0.33228
MSMO1	4	0.43263	0.43236	1.0	7966	0	0.076513	0.098798	0.098592	0.999998	1857	1	0.076513
MTRNR2L7	4	0.99964	0.99964	1.0	19097	0	0.57975	0.098846	0.098642	0.999998	1858	1	0.57975
CCDC113	4	0.36207	0.36168	1.0	6653	0	0.012241	0.098895	0.098691	0.999998	1859	1	0.012241
NFATC3	4	0.53911	0.53863	1.0	9952	0	0.2429	0.098943	0.098749	0.999998	1860	1	0.2429
GLT6D1	4	0.38554	0.38517	1.0	7098	0	0.32525	0.098992	0.098802	0.999998	1861	1	0.32525
FIZ1	4	0.47998	0.4798	1.0	8827	0	0.42717	0.099089	0.098914	0.999998	1862	1	0.42717
NDST4	4	0.96617	0.96624	1.0	18400	0	0.41876	0.099137	0.098958	0.999998	1863	1	0.41876
GTF2H5	4	0.36915	0.36874	1.0	6789	0	0.38503	0.099186	0.099008	0.999998	1864	1	0.38503
THSD1	4	0.86368	0.86355	1.0	16275	0	0.0029485	0.099234	0.099066	0.999998	1865	1	0.0029485
TMEM109	4	0.63744	0.63724	1.0	11805	0	0.42373	0.099282	0.099114	0.999998	1866	1	0.42373
SLC6A8	4	0.9554	0.95543	1.0	18162	0	0.33293	0.099331	0.099165	0.999998	1867	1	0.33293
CMTM5	4	0.90087	0.90082	1.0	17040	0	0.017626	0.099379	0.099213	0.999998	1868	1	0.017626
MAGED1	4	0.92432	0.92448	1.0	17513	0	0.080364	0.099428	0.099267	0.999998	1869	1	0.080364
HPSE2	4	0.84936	0.84921	1.0	15990	0	0.040951	0.099476	0.099318	0.999998	1870	1	0.040951
TACR2	4	0.81125	0.81116	1.0	15219	0	0.22704	0.099525	0.099363	0.999998	1871	1	0.22704
BRAF	4	0.71898	0.71872	1.0	13317	0	0.10266	0.099573	0.099407	0.999998	1872	1	0.10266
ZNF233	4	0.92909	0.92924	1.0	17617	0	0.25827	0.099622	0.099459	0.999998	1873	1	0.25827
ATG101	4	0.93348	0.9336	1.0	17715	0	0.22826	0.09967	0.099507	0.999998	1874	1	0.22826
KLC1	4	0.21171	0.21364	1.0	3932	1	-0.17542	0.099719	0.099555	0.999998	1875	1	-0.17542
HIST1H2BC	4	0.10431	0.11793	1.0	2229	1	0.019613	0.099767	0.099593	0.999998	1876	1	0.019613
PANX1	4	0.21929	0.22077	1.0	4067	1	-0.055378	0.099816	0.099635	0.999998	1877	1	-0.055378
HCN3	4	0.70473	0.70443	1.0	13048	0	0.14373	0.099864	0.099674	0.999998	1878	1	0.14373
FRMD8	4	0.95417	0.9542	1.0	18130	0	0.12369	0.099961	0.099771	0.999998	1879	1	0.12369
HP	4	0.87029	0.87018	1.0	16398	0	0.32433	0.10001	0.099816	0.999998	1880	1	0.32433
GAD2	4	0.98898	0.98896	1.0	18861	0	0.23504	0.10006	0.099859	0.999998	1881	1	0.23504
ZNF681	4	0.87374	0.87368	1.0	16471	0	0.022459	0.10011	0.09991	0.999998	1882	1	0.022459
NTMT1	4	0.71181	0.71146	1.0	13191	0	-0.068006	0.10015	0.099962	0.999998	1883	1	-0.068006
SMIM13	4	0.38852	0.38815	1.0	7149	0	0.19135	0.1003	0.10009	0.999998	1884	1	0.19135
C21orf140	4	0.77454	0.77428	1.0	14450	0	0.13312	0.10035	0.10014	0.999998	1885	1	0.13312
NCDN	4	0.84926	0.84911	1.0	15988	0	0.25689	0.1004	0.10018	0.999998	1886	1	0.25689
KLHDC7A	4	0.90855	0.90854	1.0	17197	0	0.16971	0.10045	0.10022	0.999998	1887	1	0.16971
FAM217B	4	0.67949	0.67939	1.0	12566	0	-0.060869	0.10049	0.10027	0.999998	1888	1	-0.060869
SLC5A1	4	0.74595	0.74561	1.0	13881	0	0.46292	0.10054	0.10032	0.999998	1889	1	0.46292
CUL1	4	0.48583	0.48562	1.0	8933	0	0.12372	0.10059	0.10036	0.999998	1890	1	0.12372
TNS3	4	0.97977	0.97988	1.0	18668	0	0.496	0.10064	0.10041	0.999998	1891	1	0.496
C1orf162	4	0.25437	0.25447	1.0	4669	1	-0.34314	0.10074	0.10051	0.999998	1892	1	-0.34314
UGT1A6	4	0.90597	0.90598	1.0	17133	0	0.38071	0.10078	0.10056	0.999998	1893	1	0.38071
RELL2	4	0.73973	0.73933	1.0	13744	0	0.048997	0.10083	0.10061	0.999998	1894	1	0.048997
MSC	4	0.55634	0.55578	1.0	10267	0	0.37667	0.10088	0.10066	0.999998	1895	1	0.37667
CORT	4	0.83827	0.83815	1.0	15790	0	0.4177	0.10093	0.10071	0.999998	1896	1	0.4177
RDM1	4	0.56811	0.56758	1.0	10479	0	0.38223	0.10098	0.10076	0.999998	1897	1	0.38223
KRTAP25-1	4	0.25014	0.25033	1.0	4600	1	-0.51169	0.10103	0.1008	0.999998	1898	1	-0.51169
GPHA2	4	0.93761	0.93772	1.0	17795	0	0.36374	0.10107	0.10085	0.999998	1899	1	0.36374
SLC25A31	4	0.21147	0.21344	1.0	3927	1	-0.028185	0.10112	0.1009	0.999998	1900	1	-0.028185
CRELD1	4	0.58002	0.5796	1.0	10707	0	0.2984	0.10117	0.10095	0.999998	1901	1	0.2984
DEFB115	4	0.40959	0.40933	1.0	7549	0	0.48425	0.10122	0.101	0.999998	1902	1	0.48425
CD7	4	0.092233	0.10779	0.99726	2064	1	0.11442	0.10127	0.10106	0.999998	1903	1	0.11442
ALG6	4	0.32693	0.32645	1.0	5981	0	-0.05651	0.10132	0.10111	0.999998	1904	1	-0.05651
C12orf77	4	0.17401	0.17899	1.0	3311	1	0.014803	0.10137	0.10116	0.999998	1905	1	0.014803
FAH	4	0.99803	0.99802	1.0	19066	0	0.37179	0.10141	0.10121	0.999998	1906	1	0.37179
F3	4	0.097148	0.11194	1.0	2135	1	-0.29676	0.10146	0.10125	0.999998	1907	1	-0.29676
AMPD2	4	0.82444	0.82441	1.0	15504	0	0.27531	0.10151	0.1013	0.999998	1908	1	0.27531
FBXO5	4	0.56895	0.56845	1.0	10495	0	0.47162	0.10156	0.10134	0.999998	1909	1	0.47162
ATP6V1G1	4	0.032265	0.057899	0.913377	1210	2	-0.55397	0.10161	0.10138	0.999998	1910	1	-0.55397
KLHL14	4	0.19203	0.19541	1.0	3601	1	0.13417	0.1017	0.10147	0.999998	1911	1	0.13417
OLFM2	4	0.20958	0.21163	1.0	3887	1	-0.18063	0.10175	0.10151	0.999998	1912	1	-0.18063
IRAK1BP1	4	0.26319	0.26303	1.0	4820	1	0.10345	0.1018	0.10157	0.999998	1913	1	0.10345
ZNF470	4	0.74171	0.74136	1.0	13786	0	-0.10062	0.10185	0.10162	0.999998	1914	1	-0.10062
KCNJ1	4	0.090134	0.10599	0.994265	2034	1	0.10173	0.1019	0.10167	0.999998	1915	1	0.10173
SOAT1	4	0.82081	0.82074	1.0	15428	0	0.11196	0.10195	0.10171	0.999998	1916	1	0.11196
TSEN15	4	0.16198	0.16815	1.0	3120	1	-0.31844	0.10199	0.10176	0.999998	1917	1	-0.31844
APOL4	4	0.78325	0.7831	1.0	14650	0	0.10563	0.10204	0.10181	0.999998	1918	1	0.10563
ASB7	4	0.824	0.82398	1.0	15491	0	0.012457	0.10209	0.10185	0.999998	1919	1	0.012457
B3GALT1	4	0.57959	0.57918	1.0	10698	0	0.24103	0.10219	0.10195	0.999998	1920	1	0.24103
PCDH10	4	0.88503	0.88498	1.0	16705	0	0.39802	0.10224	0.102	0.999998	1921	1	0.39802
RERE	4	0.05234	0.074854	0.962831	1482	1	0.30321	0.10228	0.10204	0.999998	1922	1	0.30321
ACAN	4	0.69885	0.69863	1.0	12936	0	0.32784	0.10233	0.10209	0.999998	1923	1	0.32784
PSRC1	4	0.91203	0.91201	1.0	17274	0	0.26789	0.10238	0.10214	0.999998	1924	1	0.26789
PCSK5	4	0.81012	0.81004	1.0	15192	0	0.20792	0.10248	0.10222	0.999998	1925	1	0.20792
BOLA3	3	0.20175	0.20155	1.0	3758	1	-0.53395	0.10251	0.10219	0.999998	1926	0	-0.53395
LRTOMT	4	0.99189	0.99191	1.0	18937	0	0.3367	0.10253	0.10228	0.999998	1927	1	0.3367
COL11A1	4	0.071134	0.090237	0.979914	1755	1	-0.047761	0.10257	0.10233	0.999998	1928	1	-0.047761
FAM117A	4	0.50405	0.50372	1.0	9285	0	0.02331	0.10262	0.10238	0.999998	1929	1	0.02331
PKD2L1	4	0.97445	0.9746	1.0	18559	0	0.23054	0.10267	0.10243	0.999998	1930	1	0.23054
LILRB5	4	0.83201	0.83198	1.0	15643	0	0.14173	0.10272	0.10247	0.999998	1931	1	0.14173
KRT84	4	0.37551	0.37503	1.0	6913	0	0.3189	0.10277	0.10252	0.999998	1932	1	0.3189
THPO	4	0.83776	0.83766	1.0	15778	0	0.31847	0.10282	0.10257	0.999998	1933	1	0.31847
BBC3	4	0.96196	0.96198	1.0	18318	0	0.68092	0.10286	0.10262	0.999998	1934	1	0.68092
DNAJC1	4	0.26965	0.26933	1.0	4941	1	0.06819	0.10291	0.10268	0.999998	1935	1	0.06819
ZNF546	4	0.44378	0.44357	1.0	8174	0	0.030935	0.10296	0.10272	0.999998	1936	1	0.030935
CHST2	4	0.60387	0.60359	1.0	11137	0	-0.10674	0.10301	0.10277	0.999998	1937	1	-0.10674
RRAS	4	0.62438	0.62421	1.0	11554	0	0.16636	0.10306	0.10283	0.999998	1938	1	0.16636
PDK1	4	0.3781	0.37764	1.0	6965	0	-0.17933	0.10311	0.10289	0.999998	1939	1	-0.17933
HBQ1	4	0.51745	0.5171	1.0	9530	0	0.05832	0.10315	0.10294	0.999998	1940	1	0.05832
ERGIC1	4	0.84964	0.84949	1.0	15997	0	0.35124	0.1032	0.10298	0.999998	1941	1	0.35124
KCNMB3	4	0.81546	0.81539	1.0	15310	0	0.28974	0.1033	0.10307	0.999998	1942	1	0.28974
OR1M1	4	0.0087556	0.017302	0.79691	414	2	-0.52894	0.10335	0.10313	0.999998	1943	1	-0.52894
KCNC1	4	0.93951	0.93962	1.0	17828	0	0.38857	0.1034	0.10317	0.999998	1944	1	0.38857
PLXND1	4	0.64119	0.64105	1.0	11888	0	-0.14925	0.10344	0.10323	0.999998	1945	1	-0.14925
USP17L19	4	0.21901	0.22052	1.0	4062	1	0.019967	0.10349	0.10327	0.999998	1946	1	0.019967
LGI4	4	0.092769	0.10827	0.99726	2073	1	-0.104	0.10354	0.10332	0.999998	1947	1	-0.104
OR52E8	4	0.57245	0.5719	1.0	10568	0	0.30087	0.10359	0.10337	0.999998	1948	1	0.30087
DUSP13	4	0.21068	0.21268	1.0	3910	1	-0.18741	0.10364	0.10342	0.999998	1949	1	-0.18741
CCHCR1	4	0.67247	0.67235	1.0	12438	0	0.051204	0.10369	0.10346	0.999998	1950	1	0.051204
GLDC	4	0.82948	0.82944	1.0	15595	0	0.19027	0.10373	0.10351	0.999998	1951	1	0.19027
GNRH2	4	0.89452	0.89448	1.0	16902	0	0.092776	0.10378	0.10356	0.999998	1952	1	0.092776
UGT1A4	4	0.91835	0.91839	1.0	17394	0	0.49335	0.10383	0.10362	0.999998	1953	1	0.49335
PHLDB2	4	0.31483	0.31447	1.0	5754	0	0.10295	0.10388	0.10366	0.999998	1954	1	0.10295
KLHL33	4	0.33785	0.33735	1.0	6198	0	0.16731	0.10393	0.10371	0.999998	1955	1	0.16731
CITED4	4	0.90789	0.90788	1.0	17182	0	0.32384	0.10402	0.1038	0.999998	1956	1	0.32384
RIPPLY2	4	0.19676	0.19971	1.0	3677	1	0.60708	0.10407	0.10385	0.999998	1957	1	0.60708
PTH2	4	0.28451	0.28411	1.0	5211	0	0.33427	0.10417	0.10394	0.999998	1958	1	0.33427
ST7L	4	0.57727	0.57683	1.0	10654	0	0.24758	0.10422	0.10399	0.999998	1959	1	0.24758
GLYATL3	4	0.83753	0.83744	1.0	15769	0	0.011645	0.10427	0.10404	0.999998	1960	1	0.011645
TSPAN33	4	0.99474	0.99476	1.0	18994	0	0.46998	0.10431	0.10408	0.999998	1961	1	0.46998
WIBG	4	0.72532	0.72511	1.0	13452	0	0.38498	0.10441	0.10417	0.999998	1962	1	0.38498
RPS6KA6	4	0.45892	0.45877	1.0	8446	0	0.38236	0.10446	0.10423	0.999998	1963	1	0.38236
NPC1	4	0.81466	0.81458	1.0	15291	0	-0.015282	0.10451	0.10429	0.999998	1964	1	-0.015282
DEFB129	4	0.91121	0.91118	1.0	17256	0	0.080707	0.10455	0.10434	0.999998	1965	1	0.080707
RPL14	3	0.95924	0.9595	1.0	18254	0	0.19405	0.1046	0.10428	0.999998	1966	0	0.19405
KCNA3	4	0.82301	0.82296	1.0	15467	0	0.077873	0.1047	0.10448	0.999998	1967	1	0.077873
TSKS	4	0.93686	0.93694	1.0	17776	0	0.25276	0.10475	0.10454	0.999998	1968	1	0.25276
AMMECR1L	4	0.98662	0.98655	1.0	18821	0	0.44352	0.1048	0.10459	0.999998	1969	1	0.44352
TAOK2	4	0.774	0.77373	1.0	14436	0	0.039597	0.10484	0.10464	0.999998	1970	1	0.039597
ZFAND1	4	0.63382	0.63367	1.0	11738	0	-0.18021	0.10489	0.1047	0.999998	1971	1	-0.18021
FLT3LG	4	0.95379	0.95383	1.0	18123	0	0.28723	0.10494	0.10475	0.999998	1972	1	0.28723
TMC7	4	0.94788	0.94794	1.0	17992	0	0.24068	0.10499	0.10479	0.999998	1973	1	0.24068
CEP78	4	0.43276	0.4325	1.0	7968	0	0.161	0.10504	0.10485	0.999998	1974	1	0.161
MMACHC	4	0.46063	0.46048	1.0	8477	0	-0.11295	0.10509	0.10489	0.999998	1975	1	-0.11295
MTERF1	4	0.79434	0.79428	1.0	14875	0	-0.013498	0.10513	0.10493	0.999998	1976	1	-0.013498
ASGR2	4	0.94045	0.94053	1.0	17844	0	0.21786	0.10523	0.10504	0.999998	1977	1	0.21786
KCNN3	4	0.53307	0.53256	1.0	9834	0	0.12701	0.10528	0.10509	0.999998	1978	1	0.12701
NKX3-1	4	0.6736	0.67347	1.0	12457	0	0.045307	0.10533	0.10514	0.999998	1979	1	0.045307
ZBTB26	4	0.37764	0.37721	1.0	6955	0	-0.42143	0.10537	0.10519	0.999998	1980	1	-0.42143
MMP11	4	0.95569	0.95574	1.0	18168	0	0.22903	0.10542	0.10523	0.999998	1981	1	0.22903
FEM1C	4	0.14637	0.1543	1.0	2880	1	-0.03552	0.10547	0.10528	0.999998	1982	0	-0.03552
CCNG2	4	0.55483	0.55429	1.0	10240	0	0.0036265	0.10552	0.10533	0.999998	1983	0	0.0036265
ATOH8	4	0.63318	0.63301	1.0	11721	0	0.2195	0.10557	0.10538	0.999998	1984	0	0.2195
VSX2	4	0.86653	0.86639	1.0	16325	0	0.33783	0.10566	0.10547	0.999998	1985	0	0.33783
GSTZ1	4	0.87097	0.87089	1.0	16413	0	0.11985	0.10571	0.10551	0.999998	1986	0	0.11985
C9orf170	4	0.053045	0.075421	0.965572	1489	1	0.11464	0.10576	0.10557	0.999998	1987	0	0.11464
XKR5	4	0.5893	0.58898	1.0	10864	0	-0.11495	0.10581	0.10562	0.999998	1988	0	-0.11495
COPE	4	0.17651	0.18122	1.0	3355	1	-0.15616	0.10586	0.10568	0.999998	1989	0	-0.15616
ALPK1	4	0.76817	0.76795	1.0	14330	0	0.067764	0.10591	0.10573	0.999998	1990	0	0.067764
NPIPB6	4	0.90297	0.90297	1.0	17082	0	0.28636	0.106	0.10582	0.999998	1991	0	0.28636
PLEKHH3	4	0.37167	0.37126	1.0	6835	0	0.064904	0.10605	0.10587	0.999998	1992	0	0.064904
ZNF462	4	0.018612	0.034537	0.854771	772	1	0.41968	0.1061	0.10592	0.999998	1993	0	0.41968
MCOLN3	4	0.66554	0.6654	1.0	12317	0	0.11467	0.10615	0.10596	0.999998	1994	0	0.11467
SCN2B	4	0.79124	0.79112	1.0	14816	0	0.21656	0.10619	0.10602	0.999998	1995	0	0.21656
TSPAN17	4	0.6009	0.60062	1.0	11077	0	-0.10705	0.10624	0.10607	0.999998	1996	0	-0.10705
NOL9	4	0.021723	0.039893	0.879578	866	2	-0.38831	0.10631	0.10614	0.999998	1997	0	-0.38831
AHSG	4	0.60835	0.60804	1.0	11216	0	-0.010232	0.10631	0.10614	0.999998	1998	0	-0.010232
CYP1A1	4	0.1711	0.17635	1.0	3260	1	0.16979	0.10639	0.1062	0.999998	1999	0	0.16979
[truncated: 17,115 more rows]
