# Supplementary material for: Genome-Wide CRISPR-Cas9 Screen Reveals the Importance of the Heparan Sulfate Pathway and the Conserved Oligomeric Golgi Complex for Synthetic Double-Stranded RNA Uptake and Sindbis Virus Infection
Source: mSphere. 2020 Nov 11;5(6):e00914-20. doi: 10.1128/mSphere.00914-20 (PMC7657590; doi:10.1128/mSphere.00914-20)
Supplement: DATA SET S3 [file mSphere.00914-20-sd003.txt]

id	num	neg|score	neg|p-value	neg|fdr	neg|rank	neg|goodsgrna	neg|lfc	pos|score	pos|p-value	pos|fdr	pos|rank	pos|goodsgrna	pos|lfc
SLC35B2	4	1.0	1.0	1.0	19114	0	4.442	3.8772e-08	2.59e-07	0.00495	1	4	4.442
B4GALT7	4	1.0	1.0	1.0	19113	0	2.6394	4.1262e-07	2.331e-06	0.022277	2	4	2.6394
AATK	4	0.92645	0.92728	1.0	17649	1	4.0399	1.6542e-05	4.6879e-05	0.29868	3	3	4.0399
KPNB1	4	0.92472	0.92575	1.0	17620	1	0.72443	2.6216e-05	7.5887e-05	0.362624	4	1	0.72443
SYK	4	0.52762	0.69033	1.0	13085	1	3.7486	4.0575e-05	0.00011733	0.427864	5	3	3.7486
LYRM4	4	0.98728	0.98723	1.0	18826	0	1.6288	4.7332e-05	0.00013442	0.427864	6	3	1.6288
COG4	4	1.0	1.0	1.0	19112	0	2.1966	5.5691e-05	0.00015669	0.427864	7	3	2.1966
SCUBE2	4	0.48648	0.65958	1.0	12495	1	0.2159	7.8647e-05	0.00022093	0.527847	8	1	0.2159
RNF8	4	0.8913	0.9004	1.0	17130	1	3.0781	0.00011674	0.00029811	0.615004	9	2	3.0781
USP48	4	0.97136	0.97148	1.0	18493	0	0.47338	0.00013108	0.00032867	0.615004	10	1	0.47338
LRG1	4	0.65373	0.78694	1.0	14862	2	2.5649	0.00014905	0.00036234	0.615004	11	2	2.5649
DBI	4	0.91942	0.92118	1.0	17521	1	2.7043	0.00017081	0.00039756	0.615004	12	2	2.7043
PLG	4	0.88754	0.89793	1.0	17077	1	0.31152	0.0001835	0.00041828	0.615004	13	1	0.31152
HDAC11	4	0.34153	0.55426	1.0	10520	2	0.1442	0.00023593	0.00051256	0.680547	14	1	0.1442
HIST1H4B	4	0.65068	0.78462	1.0	14819	2	2.2907	0.000256	0.000554	0.680547	15	2	2.2907
NEBL	4	0.92956	0.93003	1.0	17699	1	2.784	0.00026733	0.00057316	0.680547	16	2	2.784
CENPB	4	0.68613	0.81247	1.0	15357	2	0.17409	0.00028835	0.00060528	0.680547	17	1	0.17409
CYP3A5	4	0.84946	0.87591	1.0	16648	1	0.40665	0.00034077	0.00069334	0.736249	18	1	0.40665
SSR2	4	0.76065	0.83762	1.0	15872	1	1.9483	0.00039319	0.00079331	0.768069	19	2	1.9483
VWA2	4	0.67579	0.80433	1.0	15195	2	2.3155	0.00040151	0.00080367	0.768069	20	2	2.3155
CTXN3	4	0.062375	0.17485	0.983163	3385	2	1.9698	0.00043527	0.00086324	0.771602	21	2	1.9698
SNX2	4	0.42116	0.61162	1.0	11610	2	-0.10669	0.00044561	0.00088811	0.771602	22	1	-0.10669
C1RL	4	0.10432	0.24305	0.991969	4655	1	0.56705	0.00049802	0.0009917	0.790635	23	1	0.56705
RASSF1	4	0.14274	0.30207	0.991969	5811	2	2.242	0.0004983	0.00099274	0.790635	24	2	2.242
HNRNPL	4	0.85227	0.87732	1.0	16680	1	0.14259	0.00055043	0.0010886	0.816301	25	1	0.14259
DIAPH1	4	0.13578	0.29156	0.991969	5601	2	0.24227	0.00060284	0.0011813	0.816301	26	1	0.24227
EDDM3B	4	0.34417	0.55612	1.0	10558	2	2.2302	0.00060851	0.0011929	0.816301	27	2	2.2302
HCN1	4	0.86058	0.88185	1.0	16757	1	2.377	0.00061008	0.0011958	0.816301	28	2	2.377
HOXC11	4	0.37726	0.5798	1.0	11019	2	0.019239	0.00065525	0.0012792	0.843121	29	1	0.019239
TAS2R1	4	0.27927	0.49151	1.0	9299	2	0.14819	0.00070766	0.0013802	0.879373	30	1	0.14819
SLC30A10	4	0.07757	0.20019	0.98577	3875	2	-0.070609	0.00076006	0.0014791	0.912009	31	1	-0.070609
HDX	4	0.8909	0.90013	1.0	17123	1	0.52195	0.00081246	0.0015791	0.943224	32	1	0.52195
PNPLA2	4	0.04808	0.13948	0.967227	2746	2	0.056222	0.00086486	0.0016781	0.957882	33	1	0.056222
IP6K2	4	0.8203	0.86186	1.0	16375	1	2.2143	0.00095073	0.0018474	0.957882	34	2	2.2143
GAPT	4	0.095885	0.22992	0.991588	4430	2	-0.28421	0.00096966	0.0018785	0.957882	35	1	-0.28421
CIC	4	0.16497	0.33506	0.999069	6406	2	1.9265	0.001018	0.0019661	0.957882	36	2	1.9265
CNN1	4	0.094089	0.22708	0.990633	4372	2	0.10301	0.001022	0.0019712	0.957882	37	1	0.10301
SCAF4	4	0.21575	0.40704	1.0	7706	2	1.7943	0.0010241	0.0019759	0.957882	38	2	1.7943
INVS	4	0.24951	0.45257	1.0	8538	2	1.7718	0.0010281	0.0019816	0.957882	39	2	1.7718
KIAA1468	4	0.17234	0.34576	0.999373	6607	2	1.8139	0.0010567	0.0020448	0.957882	40	2	1.8139
RNF31	4	0.33459	0.54925	1.0	10424	2	-0.0026189	0.0010744	0.0020811	0.957882	41	1	-0.0026189
PARK2	4	0.13979	0.29766	0.991969	5722	2	-0.21306	0.0011268	0.0021847	0.957882	42	1	-0.21306
SMCR8	4	0.96833	0.96839	1.0	18434	0	0.35768	0.0011792	0.0022831	0.957882	43	1	0.35768
TBC1D3B	4	0.48228	0.65643	1.0	12435	2	1.9326	0.0011919	0.0023017	0.957882	44	2	1.9326
TNFRSF12A	4	0.90881	0.91275	1.0	17366	1	2.0128	0.0012269	0.0023696	0.957882	45	2	2.0128
METTL25	4	0.80577	0.85551	1.0	16232	1	0.65219	0.0012316	0.002382	0.957882	46	1	0.65219
KCMF1	4	0.10495	0.24405	0.991969	4679	2	0.49353	0.001284	0.0024789	0.957882	47	1	0.49353
CASKIN1	4	0.15823	0.32521	0.997795	6222	2	-0.0018301	0.0013364	0.0025716	0.957882	48	1	-0.0018301
RCSD1	4	0.047372	0.13769	0.967227	2714	2	-0.30841	0.0013887	0.0026711	0.957882	49	1	-0.30841
LUC7L	4	0.13246	0.28651	0.991969	5505	2	0.36333	0.0014411	0.0027715	0.957882	50	1	0.36333
STAT4	4	0.97993	0.98001	1.0	18675	0	0.29769	0.0014935	0.0028658	0.957882	51	1	0.29769
ICAM1	4	0.40001	0.59625	1.0	11317	2	0.081643	0.0015459	0.0029715	0.957882	52	1	0.081643
EXTL3	4	0.99899	0.99898	1.0	19086	0	1.1485	0.0015982	0.003072	0.957882	53	1	1.1485
TSC22D4	4	0.96681	0.96686	1.0	18406	0	2.1249	0.0016401	0.0031585	0.957882	54	2	2.1249
MAP3K7	4	0.34603	0.55745	1.0	10580	2	-0.016409	0.0016506	0.0031761	0.957882	55	1	-0.016409
ZNF185	4	0.8848	0.89615	1.0	17039	1	0.36187	0.001703	0.0032719	0.957882	56	1	0.36187
ZNF706	4	0.16865	0.34037	0.999373	6493	1	1.8854	0.0017172	0.0032999	0.957882	57	2	1.8854
EXT2	4	0.99376	0.99379	1.0	18959	0	2.206	0.0017553	0.0033786	0.957882	58	2	2.206
UGGT1	4	0.076928	0.19915	0.985362	3849	2	-0.35092	0.0018077	0.0034729	0.957882	59	1	-0.35092
SHISA7	4	0.35595	0.5645	1.0	10706	2	1.626	0.0018121	0.0034796	0.957882	60	2	1.626
PRKD2	4	0.0082587	0.027856	0.81581	649	1	0.032938	0.0018601	0.0035677	0.957882	61	1	0.032938
TRA2A	4	0.99976	0.99977	1.0	19104	0	-0.24699	0.0018903	0.0036288	0.957882	62	2	-0.24699
CYP2R1	4	0.98572	0.98569	1.0	18795	0	0.29309	0.0019124	0.0036734	0.957882	63	1	0.29309
OVCH2	4	0.92292	0.9242	1.0	17582	1	2.1299	0.001948	0.0037392	0.957882	64	2	2.1299
SETMAR	4	0.19961	0.38443	1.0	7307	1	1.9729	0.0019648	0.0037744	0.957882	65	2	1.9729
NLRP7	4	0.70231	0.81801	1.0	15478	1	2.2952	0.0019757	0.0037941	0.957882	66	2	2.2952
RDH14	4	0.29714	0.51425	1.0	9753	2	1.5379	0.0019897	0.0038194	0.957882	67	2	1.5379
IFI6	4	0.36406	0.57035	1.0	10812	1	2.0307	0.0020149	0.0038733	0.957882	68	2	2.0307
MAX	4	0.47486	0.65093	1.0	12311	2	0.38136	0.0020171	0.0038785	0.957882	69	1	0.38136
SMN1	4	0.33407	0.54885	1.0	10417	1	1.8574	0.0020573	0.0039515	0.957882	70	2	1.8574
ANKRD20A3	4	0.3308	0.54657	1.0	10371	2	0.25308	0.0020695	0.0039764	0.957882	71	1	0.25308
APOBEC3B	4	0.81991	0.86169	1.0	16371	1	2.0755	0.0020801	0.0039951	0.957882	72	2	2.0755
ABCG8	4	0.3533	0.56264	1.0	10668	2	1.742	0.002103	0.0040448	0.957882	73	2	1.742
SMG9	4	0.30817	0.52806	1.0	10011	2	-0.2944	0.0021218	0.0040883	0.957882	74	1	-0.2944
TMEM104	4	0.44259	0.62718	1.0	11880	1	2.0911	0.0021492	0.0041427	0.957882	75	2	2.0911
MRPL52	4	0.08891	0.21877	0.986799	4220	3	-0.38978	0.0021742	0.0041888	0.957882	76	1	-0.38978
CELA2A	4	0.094673	0.22803	0.990633	4396	2	1.5048	0.0022105	0.0042572	0.957882	77	2	1.5048
CACNB1	4	0.27103	0.48086	1.0	9088	2	0.13404	0.0022265	0.0042898	0.957882	78	1	0.13404
ADCY6	4	0.10808	0.24897	0.991969	4777	1	0.10095	0.0022789	0.0043856	0.957882	79	1	0.10095
ZNF57	4	0.96612	0.96618	1.0	18392	0	1.8356	0.0022876	0.0044048	0.957882	80	2	1.8356
PABPC5	4	0.33837	0.55199	1.0	10476	1	2.0252	0.0023146	0.0044628	0.957882	81	2	2.0252
CDH16	4	0.49925	0.66916	1.0	12669	1	1.2874	0.0023266	0.0044918	0.957882	82	2	1.2874
ITPRIP	4	0.042685	0.12572	0.96283	2490	2	-0.20952	0.0023312	0.0044965	0.957882	83	1	-0.20952
CIART	4	0.97126	0.97137	1.0	18490	0	1.9218	0.0023417	0.0045151	0.957882	84	2	1.9218
LRRC14B	4	0.46346	0.64246	1.0	12159	1	0.40726	0.0023836	0.0045964	0.957882	85	1	0.40726
MEF2C	4	0.039028	0.11614	0.942605	2349	2	1.5352	0.0024057	0.0046332	0.957882	86	2	1.5352
NBPF9	4	0.13362	0.28827	0.991969	5541	2	0.21565	0.0024359	0.0046858	0.957882	87	1	0.21565
C11orf70	4	0.25994	0.46644	1.0	8805	2	1.6224	0.0024642	0.0047379	0.957882	88	2	1.6224
C14orf166	4	0.23209	0.4292	1.0	8089	2	0.25432	0.0024882	0.0047834	0.957882	89	1	0.25432
PTEN	4	0.13132	0.28482	0.991969	5460	2	1.5304	0.0025235	0.0048446	0.957882	90	2	1.5304
RNF2	4	0.18172	0.35918	1.0	6838	2	0.078723	0.0025406	0.0048824	0.957882	91	1	0.078723
AKT2	4	0.25474	0.45949	1.0	8679	2	-0.264	0.0025898	0.0049637	0.957882	92	2	-0.264
COA3	4	0.46139	0.64098	1.0	12140	2	-0.20843	0.0025898	0.0049637	0.957882	93	2	-0.20843
NTN3	4	0.85429	0.87843	1.0	16696	1	0.39847	0.0025929	0.004972	0.957882	94	1	0.39847
TNFRSF10B	4	0.98082	0.98085	1.0	18701	0	1.9235	0.0026089	0.0050031	0.957882	95	2	1.9235
GDF11	4	0.34987	0.56021	1.0	10625	1	0.3093	0.0026452	0.0050746	0.957882	96	1	0.3093
MSL1	4	0.60402	0.74847	1.0	14171	1	0.31459	0.0026976	0.0051662	0.957882	97	1	0.31459
DBH	4	0.91699	0.91917	1.0	17470	1	1.9388	0.0027021	0.005174	0.957882	98	2	1.9388
SOX10	4	0.34884	0.55946	1.0	10612	1	1.8774	0.0027412	0.0052434	0.957882	99	2	1.8774
VIPR2	4	0.39023	0.58915	1.0	11192	2	0.43876	0.0027499	0.0052657	0.957882	100	1	0.43876
SLMO1	4	0.64895	0.78326	1.0	14797	1	1.6917	0.0027838	0.0053361	0.957882	101	2	1.6917
SSC4D	4	0.78083	0.84532	1.0	16034	1	0.48766	0.0028022	0.0053714	0.957882	102	1	0.48766
LOC100289561	4	0.52044	0.68499	1.0	12990	1	1.8998	0.0028035	0.0053745	0.957882	103	2	1.8998
LAMTOR1	4	0.99886	0.99884	1.0	19084	0	1.8429	0.0028234	0.0054164	0.957882	104	2	1.8429
RHOBTB3	4	0.95352	0.95356	1.0	18149	0	1.6861	0.0028333	0.0054387	0.957882	105	2	1.6861
TXNDC15	4	0.34766	0.55861	1.0	10597	1	1.6641	0.0028433	0.0054605	0.957882	106	2	1.6641
OASL	4	0.36682	0.57235	1.0	10859	2	1.4878	0.0028499	0.0054729	0.957882	107	2	1.4878
KIF15	4	0.67586	0.80439	1.0	15197	2	0.052678	0.0028545	0.0054843	0.957882	108	1	0.052678
BCL2L2	4	0.24047	0.44047	1.0	8281	1	1.6919	0.00288	0.0055361	0.957882	109	2	1.6919
CLPP	4	0.25919	0.46545	1.0	8790	3	-0.28463	0.0029069	0.0055863	0.957882	110	1	-0.28463
STRN4	4	0.16627	0.33695	0.999373	6440	3	-0.44527	0.0029592	0.0056925	0.957882	111	1	-0.44527
RPF2	4	0.35515	0.56395	1.0	10698	2	1.1821	0.0029675	0.005707	0.957882	112	2	1.1821
EEF1D	4	0.80761	0.85629	1.0	16250	1	1.7787	0.0029811	0.0057329	0.957882	113	2	1.7787
RPS6KA4	4	0.96755	0.9676	1.0	18425	0	0.18368	0.0030564	0.0058686	0.957882	114	2	0.18368
HNF1B	4	0.11342	0.25738	0.991969	4928	3	-0.44735	0.0030638	0.0058769	0.957882	115	1	-0.44735
OSGIN1	4	0.92141	0.92291	1.0	17558	1	1.4979	0.003084	0.0059153	0.957882	116	2	1.4979
38231	4	0.34345	0.5556	1.0	10545	2	1.4655	0.0030978	0.0059417	0.957882	117	2	1.4655
TMEM183B	4	0.65809	0.79034	1.0	14927	1	0.36166	0.0031161	0.0059759	0.957882	118	1	0.36166
PTH2R	4	0.21091	0.40037	1.0	7595	1	1.5979	0.003164	0.0060753	0.957882	119	2	1.5979
SOX13	4	0.43734	0.62332	1.0	11814	2	0.36483	0.0031684	0.0060846	0.957882	120	1	0.36483
FKBP8	4	0.84076	0.87153	1.0	16569	1	1.8187	0.0031991	0.0061406	0.957882	121	2	1.8187
ARHGEF35	4	0.42721	0.61607	1.0	11682	2	0.28135	0.0032207	0.0061841	0.957882	122	1	0.28135
ZG16	4	0.25038	0.45373	1.0	8564	1	0.46192	0.003273	0.0062887	0.957882	123	1	0.46192
SCGB2A1	4	0.62036	0.76103	1.0	14399	1	1.6338	0.0032876	0.0063177	0.957882	124	2	1.6338
NUP62CL	4	0.040859	0.12098	0.952798	2419	1	1.5987	0.0033091	0.0063473	0.957882	125	2	1.5987
HSP90AA1	4	0.51936	0.68417	1.0	12974	1	1.381	0.0033126	0.006353	0.957882	126	2	1.381
FAM126B	4	0.67233	0.80158	1.0	15133	1	0.61393	0.0033253	0.0063815	0.957882	127	1	0.61393
ACTR8	4	0.26655	0.47502	1.0	8973	2	1.1636	0.0033413	0.0064146	0.957882	128	2	1.1636
EPT1	4	0.61759	0.75894	1.0	14356	2	0.044253	0.0033776	0.0064877	0.959063	129	1	0.044253
OR4N2	4	0.54584	0.70399	1.0	13338	1	1.4302	0.0033954	0.0065229	0.959063	130	2	1.4302
BRIX1	4	0.34654	0.55782	1.0	10587	1	0.65868	0.0034299	0.0065871	0.961103	131	1	0.65868
KLF15	4	0.97553	0.97571	1.0	18599	0	0.36315	0.0034822	0.006684	0.961103	132	1	0.36315
HPS4	4	0.14949	0.31217	0.995146	5994	3	-0.37978	0.0035345	0.0067829	0.963073	133	1	-0.37978
RIPPLY2	4	0.77225	0.84195	1.0	15965	1	0.81438	0.0035492	0.0068021	0.963073	134	2	0.81438
NPM1	4	0.92774	0.92843	1.0	17671	1	0.83091	0.0036391	0.0069886	0.977385	135	1	0.83091
TMEM255B	4	0.67322	0.80229	1.0	15153	2	0.9144	0.0036685	0.0070492	0.977385	136	2	0.9144
MTRR	4	0.30172	0.52	1.0	9850	3	-0.14603	0.0037437	0.0071818	0.977385	137	1	-0.14603
TLN1	4	0.9977	0.9977	1.0	19066	0	0.55465	0.003796	0.0072802	0.977385	138	1	0.55465
CRYGB	4	0.96031	0.96033	1.0	18280	0	0.80175	0.0038434	0.0073708	0.977385	139	2	0.80175
ETV5	4	0.086781	0.21529	0.98619	4165	2	0.043872	0.0038483	0.0073781	0.977385	140	1	0.043872
OR14I1	4	0.99558	0.99556	1.0	19013	0	1.4362	0.0038974	0.007463	0.977385	141	2	1.4362
PRPS1	4	0.98643	0.98638	1.0	18807	0	0.46357	0.0039005	0.0074693	0.977385	142	1	0.46357
TTL	4	0.076533	0.1985	0.985362	3839	3	-0.27671	0.0039528	0.0075501	0.977385	143	1	-0.27671
DMRT3	4	0.2708	0.48053	1.0	9085	1	0.12115	0.0040051	0.0076039	0.977385	144	1	0.12115
NADSYN1	4	0.15663	0.32278	0.997795	6177	3	-0.065993	0.0040574	0.0076547	0.977385	145	1	-0.065993
NEUROD2	4	0.52985	0.692	1.0	13121	1	0.3524	0.0041096	0.007706	0.977385	146	1	0.3524
EIF2B4	4	0.029776	0.091178	0.942122	1842	3	-0.29259	0.0042142	0.007807	0.977385	147	1	-0.29259
UTP11L	4	0.55108	0.70791	1.0	13399	2	0.18744	0.0042664	0.0078578	0.977385	148	1	0.18744
COG7	4	0.51652	0.682	1.0	12936	2	0.095484	0.0043187	0.0079028	0.977385	149	1	0.095484
TMEM52B	4	0.99695	0.99698	1.0	19043	0	0.58062	0.004371	0.0079562	0.977385	150	1	0.58062
SUN3	4	0.99594	0.99593	1.0	19020	0	1.0045	0.0044232	0.0079966	0.977385	151	1	1.0045
RSPO1	4	0.94135	0.94142	1.0	17927	0	0.84307	0.0044755	0.0080385	0.977385	152	1	0.84307
YIF1A	4	0.94166	0.94173	1.0	17931	0	0.23604	0.0045277	0.0080846	0.977385	153	1	0.23604
ACP5	4	0.99317	0.9932	1.0	18939	0	0.56711	0.00458	0.0081318	0.977385	154	1	0.56711
CLEC4D	4	0.30448	0.52345	1.0	9928	1	0.27942	0.0046322	0.008181	0.977385	155	1	0.27942
PITX2	4	0.073754	0.19391	0.985362	3743	3	-0.15471	0.0046845	0.0082219	0.977385	156	1	-0.15471
SEZ6L2	4	0.46279	0.64198	1.0	12154	1	0.43575	0.0047367	0.0082804	0.977385	157	1	0.43575
GFPT2	4	0.48301	0.65698	1.0	12447	1	0.09748	0.0048412	0.0083794	0.977385	158	1	0.09748
DMRTC2	4	0.34581	0.55731	1.0	10577	2	0.18539	0.0048935	0.0084281	0.977385	159	1	0.18539
CXCR6	4	0.52128	0.68565	1.0	13000	1	0.40253	0.0049457	0.0084648	0.977385	160	1	0.40253
PRKCH	4	0.75021	0.83388	1.0	15795	1	0.40757	0.0049979	0.008512	0.977385	161	1	0.40757
GFRA4	4	0.030783	0.093972	0.942122	1891	3	-0.40973	0.0050502	0.0085596	0.977385	162	1	-0.40973
TMEM42	4	0.23728	0.43622	1.0	8203	2	-0.035597	0.0051024	0.0086114	0.977385	163	1	-0.035597
SHANK1	4	0.24725	0.44952	1.0	8470	2	0.13918	0.0051546	0.0086575	0.977385	164	1	0.13918
TANC2	4	0.99255	0.99258	1.0	18928	0	0.64735	0.0052069	0.0087093	0.977385	165	1	0.64735
PLA2G1B	4	0.4349	0.62159	1.0	11777	2	0.30587	0.0052591	0.0087534	0.977385	166	1	0.30587
COL6A2	4	0.45584	0.63688	1.0	12068	2	-0.008621	0.0053113	0.0088114	0.977385	167	1	-0.008621
MAGED4	4	0.51342	0.67964	1.0	12884	1	0.95021	0.0054158	0.008902	0.977385	168	1	0.95021
RERGL	4	0.38973	0.58878	1.0	11184	2	0.626	0.005468	0.0089642	0.977385	169	1	0.626
KIAA0895	4	0.35475	0.56369	1.0	10693	1	0.35648	0.0055202	0.0090077	0.977385	170	1	0.35648
SCN8A	4	0.10774	0.24842	0.991969	4767	2	0.067257	0.0055724	0.0090569	0.977385	171	1	0.067257
ROGDI	4	0.036706	0.10998	0.942122	2217	2	-0.30916	0.0056246	0.0091077	0.977385	172	1	-0.30916
KIAA0930	4	0.14467	0.30494	0.992337	5871	2	-0.26921	0.0056768	0.0091522	0.977385	173	1	-0.26921
LMO7DN	4	0.39129	0.58992	1.0	11201	2	0.089109	0.0057291	0.0092102	0.977385	174	1	0.089109
MOGAT1	4	0.82077	0.86208	1.0	16379	1	0.3303	0.0057813	0.0092527	0.977385	175	1	0.3303
HSF4	4	0.95935	0.95937	1.0	18262	0	0.33631	0.0058335	0.0092973	0.977385	176	1	0.33631
GGH	4	0.1129	0.25657	0.991969	4912	2	-0.29793	0.0058857	0.0093465	0.977385	177	1	-0.29793
FOLH1	4	0.85953	0.88126	1.0	16747	1	0.71112	0.0059379	0.0093983	0.977385	178	1	0.71112
GMDS	4	0.27658	0.48798	1.0	9232	1	1.1252	0.0059901	0.0094444	0.977385	179	1	1.1252
COL8A1	4	0.69128	0.81471	1.0	15402	1	0.46906	0.0060423	0.0094894	0.977385	180	1	0.46906
LILRB5	4	0.94473	0.94478	1.0	17983	0	0.22488	0.0060945	0.0095438	0.977385	181	1	0.22488
PPM1K	4	0.20999	0.39905	1.0	7567	2	-0.069958	0.0061466	0.0095915	0.977385	182	1	-0.069958
KNTC1	4	0.95386	0.9539	1.0	18155	0	0.34223	0.0061988	0.009634	0.977385	183	1	0.34223
CHRM5	4	0.41692	0.60857	1.0	11554	2	0.26974	0.006251	0.0096837	0.977385	184	1	0.26974
EXOC5	4	0.45695	0.6377	1.0	12081	2	-0.20964	0.0063032	0.009722	0.977385	185	1	-0.20964
TMEM150A	4	0.56914	0.72159	1.0	13659	1	0.51174	0.0063554	0.0097681	0.977385	186	1	0.51174
USP17L30	4	0.030519	0.093256	0.942122	1884	3	-0.82019	0.0064076	0.0098184	0.977385	187	1	-0.82019
LRRC3C	4	0.96327	0.9633	1.0	18334	0	0.74787	0.0064598	0.0098707	0.977385	188	1	0.74787
DENND2C	4	0.38214	0.58324	1.0	11079	2	0.0044248	0.0065119	0.0099246	0.977385	189	1	0.0044248
SLC38A11	4	0.26627	0.47467	1.0	8965	2	-0.00050928	0.0065641	0.0099743	0.977385	190	1	-0.00050928
TULP2	3	0.86332	0.86368	1.0	16785	1	0.3503	0.0065724	0.0082856	0.977385	191	1	0.3503
FBXL21	4	0.1301	0.28296	0.991969	5427	2	-0.14664	0.0066163	0.010022	0.977385	192	1	-0.14664
PRR29	4	0.97262	0.97277	1.0	18526	0	0.39335	0.0066685	0.010078	0.977385	193	1	0.39335
KRT2	4	0.93805	0.93812	1.0	17857	0	0.79029	0.0067206	0.010121	0.977385	194	1	0.79029
DEFB107B	1	0.99326	0.99328	1.0	18941	0	5.3037	0.0067442	0.0066876	0.961103	195	1	5.3037
SH3BP2	4	0.65651	0.78915	1.0	14901	1	0.33326	0.0067728	0.010176	0.977385	196	1	0.33326
NDUFA11	4	0.19526	0.37832	1.0	7193	2	-0.31602	0.006825	0.010217	0.977385	197	1	-0.31602
NLRP3	4	0.99885	0.99883	1.0	19083	0	0.57929	0.0068771	0.01026	0.977385	198	1	0.57929
TCP10L2	4	0.062921	0.17582	0.983163	3405	3	-0.27706	0.0069293	0.010313	0.977385	199	1	-0.27706
TCL1B	4	0.26472	0.47271	1.0	8926	3	-0.076883	0.0069814	0.01036	0.977385	200	1	-0.076883
GRAPL	4	0.98936	0.98935	1.0	18869	0	0.6611	0.0070336	0.010407	0.977385	201	1	0.6611
TRPM4	4	0.97645	0.97664	1.0	18619	0	0.54993	0.0070857	0.010454	0.977385	202	1	0.54993
C9orf50	4	0.21543	0.40662	1.0	7702	3	-0.10595	0.0071379	0.010516	0.977385	203	1	-0.10595
GAS2	4	0.09917	0.23504	0.991969	4522	3	-0.15801	0.0071901	0.010565	0.977385	204	1	-0.15801
ZNF25	4	0.49279	0.66433	1.0	12576	2	0.023689	0.0072422	0.010608	0.977385	205	1	0.023689
CD84	4	0.55169	0.70834	1.0	13409	1	0.57553	0.0072943	0.010658	0.977385	206	1	0.57553
HSPB1	4	0.56145	0.71581	1.0	13547	2	-0.04893	0.0073465	0.010706	0.977385	207	1	-0.04893
KRTAP5-6	4	0.60928	0.75249	1.0	14253	1	0.44576	0.0073986	0.010747	0.977385	208	1	0.44576
PALD1	4	0.98036	0.98043	1.0	18683	0	0.32709	0.0074508	0.010798	0.977385	209	1	0.32709
SPESP1	4	0.79007	0.84898	1.0	16106	1	0.11721	0.0075029	0.010847	0.977385	210	1	0.11721
HSPA9	4	0.9842	0.98418	1.0	18762	0	0.27035	0.0075551	0.010892	0.977385	211	1	0.27035
RGS18	4	0.13107	0.28443	0.991969	5452	2	0.11437	0.0076072	0.010936	0.977385	212	1	0.11437
KLHL22	4	0.18014	0.35689	1.0	6795	2	0.21995	0.0076593	0.010973	0.977385	213	1	0.21995
GNAT3	4	0.51075	0.67767	1.0	12845	2	-0.0078419	0.0077114	0.011018	0.977385	214	1	-0.0078419
ATP6V0E2	4	0.35186	0.56162	1.0	10647	2	-0.16012	0.0077636	0.011068	0.977385	215	1	-0.16012
FGR	4	0.97401	0.97415	1.0	18561	0	0.59687	0.0078157	0.011115	0.977385	216	1	0.59687
PM20D2	4	0.31729	0.53697	1.0	10181	2	0.01724	0.0078678	0.011162	0.977385	217	1	0.01724
TMEM126A	4	0.37158	0.57574	1.0	10928	2	0.030988	0.00792	0.011219	0.977385	218	1	0.030988
ZNF862	4	0.23173	0.4287	1.0	8081	3	-0.14867	0.0079721	0.011255	0.977385	219	1	-0.14867
RNF7	4	0.29169	0.50737	1.0	9606	3	-0.10608	0.0080242	0.01131	0.977385	220	1	-0.10608
BPY2C	4	0.012237	0.04041	0.868246	886	3	-0.60475	0.0080763	0.011351	0.977385	221	1	-0.60475
TUSC1	4	0.21784	0.4099	1.0	7757	3	-0.15762	0.0081284	0.01141	0.977385	222	1	-0.15762
EP300	4	0.14555	0.30625	0.992896	5894	3	-0.30581	0.0081805	0.011459	0.977385	223	1	-0.30581
ALG6	4	0.13922	0.29681	0.991969	5704	3	-0.30797	0.0082326	0.01151	0.977385	224	1	-0.30797
ECI1	4	0.93438	0.93455	1.0	17779	1	0.39247	0.0082847	0.011561	0.977385	225	1	0.39247
PTPRC	4	0.67721	0.80545	1.0	15224	2	0.3474	0.0083369	0.011605	0.977385	226	1	0.3474
ZNF587B	4	0.20311	0.38934	1.0	7407	1	0.63231	0.008389	0.011651	0.977385	227	1	0.63231
BTBD8	4	0.31079	0.53138	1.0	10070	1	1.141	0.0084671	0.011729	0.977385	228	1	1.141
SFMBT1	4	0.9727	0.97284	1.0	18530	0	0.37715	0.0084671	0.011729	0.977385	229	1	0.37715
FMN2	4	0.87074	0.88768	1.0	16854	1	0.47337	0.0085453	0.01181	0.977385	230	1	0.47337
FGFBP2	4	0.79867	0.85252	1.0	16173	1	0.69553	0.0085974	0.011867	0.977385	231	1	0.69553
SRRM3	4	0.0055491	0.019149	0.79519	455	3	-0.60905	0.0086494	0.011926	0.977385	232	1	-0.60905
UBE2D4	4	0.58609	0.73462	1.0	13899	1	0.56099	0.0087015	0.011978	0.977385	233	1	0.56099
DCAF5	4	0.30632	0.52575	1.0	9975	3	-0.21021	0.0088057	0.012073	0.977385	234	1	-0.21021
NEGR1	4	0.65903	0.79106	1.0	14933	2	0.16058	0.0088578	0.012123	0.977385	235	1	0.16058
TRIM64B	4	0.066682	0.18221	0.983979	3534	2	-0.14379	0.0089099	0.012169	0.977385	236	1	-0.14379
SKIV2L2	4	0.61027	0.75326	1.0	14267	1	0.6922	0.008962	0.012218	0.977385	237	1	0.6922
NRXN2	4	0.11633	0.26181	0.991969	5008	2	-0.227	0.009014	0.012269	0.977385	238	1	-0.227
NES	4	0.6014	0.74642	1.0	14135	1	0.37655	0.0090661	0.012318	0.977385	239	1	0.37655
KPNA6	4	0.36139	0.56839	1.0	10775	2	0.16255	0.0091182	0.01236	0.977385	240	1	0.16255
NOG	4	0.02881	0.088459	0.942122	1789	2	0.12974	0.0091703	0.01241	0.977385	241	1	0.12974
DLL3	4	0.63879	0.77529	1.0	14657	2	0.067961	0.0092223	0.012459	0.977385	242	1	0.067961
CHML	4	0.78757	0.848	1.0	16085	1	0.64481	0.0092744	0.012508	0.977385	243	1	0.64481
OSBPL5	4	0.42163	0.61198	1.0	11618	2	0.055252	0.0093265	0.01255	0.977385	244	1	0.055252
CASP3	4	0.53278	0.69413	1.0	13159	2	-0.041234	0.0093785	0.012605	0.977385	245	1	-0.041234
CTNNA1	4	0.14593	0.30679	0.992896	5905	3	-0.27892	0.0094306	0.012645	0.977385	246	1	-0.27892
ZNF500	4	0.82263	0.86294	1.0	16398	1	0.1751	0.0094827	0.012691	0.977385	247	1	0.1751
ZNF670	4	0.14849	0.31066	0.994802	5965	2	0.29567	0.0095347	0.012742	0.977385	248	1	0.29567
C9	4	0.99234	0.99236	1.0	18923	0	0.44047	0.0095868	0.012792	0.977385	249	1	0.44047
CMTM5	4	0.28851	0.50335	1.0	9525	3	-0.078659	0.0096388	0.01284	0.977385	250	1	-0.078659
ROBO2	4	0.054494	0.15567	0.975778	3042	2	-0.21825	0.0096909	0.012894	0.977385	251	1	-0.21825
BAP1	4	0.84771	0.87502	1.0	16629	1	0.11272	0.0097429	0.01294	0.977385	252	1	0.11272
ZFP36	4	0.99659	0.99662	1.0	19032	0	0.7142	0.009795	0.012991	0.977385	253	1	0.7142
ST6GALNAC5	4	0.37444	0.57782	1.0	10979	2	0.037656	0.0098991	0.013086	0.977385	254	1	0.037656
SGCE	4	0.99143	0.99147	1.0	18906	0	0.43697	0.0099511	0.013133	0.977385	255	1	0.43697
GSTM4	4	0.50309	0.67206	1.0	12726	1	0.21774	0.010003	0.013178	0.977385	256	1	0.21774
CCDC155	4	0.31415	0.53474	1.0	10135	2	-0.039582	0.010055	0.013219	0.977385	257	1	-0.039582
HTR1D	4	0.10258	0.24032	0.991969	4605	1	0.7827	0.010211	0.013356	0.977385	258	1	0.7827
ACAD11	4	0.1049	0.24398	0.991969	4676	3	-0.34119	0.010263	0.013406	0.977385	259	1	-0.34119
THUMPD2	4	0.45861	0.63894	1.0	12101	1	0.40025	0.010419	0.013562	0.977385	260	1	0.40025
ZNF76	4	0.086079	0.21415	0.98619	4143	3	-0.65303	0.010471	0.013614	0.977385	261	1	-0.65303
NOTCH3	4	0.64568	0.78072	1.0	14754	2	0.28213	0.010523	0.013667	0.977385	262	1	0.28213
CDR2L	4	0.0090163	0.030309	0.820562	704	3	-0.93505	0.010575	0.013714	0.977385	263	1	-0.93505
AATF	4	0.22898	0.42495	1.0	8016	2	-0.12637	0.010627	0.01376	0.977385	264	1	-0.12637
VSX2	4	0.74883	0.83341	1.0	15784	1	0.44213	0.010679	0.013804	0.977385	265	1	0.44213
GEN1	3	0.065505	0.15276	0.975373	3493	2	-0.23123	0.010717	0.012202	0.977385	266	1	-0.23123
ITPR1	4	0.69613	0.81615	1.0	15429	1	0.71799	0.010731	0.01385	0.977385	267	1	0.71799
RBSN	4	0.1035	0.24177	0.991969	4633	2	-0.12789	0.010784	0.013904	0.977385	268	1	-0.12789
ZBTB3	4	0.13279	0.287	0.991969	5521	2	0.033991	0.010836	0.01395	0.977385	269	1	0.033991
SLC22A1	4	0.69999	0.81732	1.0	15464	1	0.47145	0.01094	0.014049	0.977385	270	1	0.47145
HACE1	4	0.058121	0.16449	0.978829	3200	2	-0.025996	0.010992	0.014093	0.977385	271	1	-0.025996
FAM124A	4	0.17586	0.35084	1.0	6689	2	-0.04126	0.011044	0.014147	0.977385	272	1	-0.04126
IQCH	4	0.055443	0.15805	0.977605	3083	3	-0.41002	0.011096	0.014195	0.977385	273	1	-0.41002
NR3C2	4	0.91571	0.91815	1.0	17454	1	0.1065	0.011148	0.014254	0.977385	274	1	0.1065
CARD18	4	0.96305	0.96308	1.0	18329	0	0.67347	0.0112	0.014303	0.977385	275	1	0.67347
RBP7	4	0.99506	0.99507	1.0	18997	0	0.46536	0.011251	0.014346	0.977385	276	1	0.46536
TMEM99	4	0.52883	0.69126	1.0	13104	1	0.31497	0.011303	0.01439	0.977385	277	1	0.31497
SULT1E1	4	0.95303	0.95309	1.0	18139	0	0.30225	0.011355	0.014448	0.977385	278	1	0.30225
PRKAG1	4	0.15784	0.3246	0.997795	6214	1	0.47275	0.011407	0.014497	0.977385	279	1	0.47275
NFKBIE	4	0.3313	0.54691	1.0	10380	2	-0.0082017	0.011459	0.014544	0.977385	280	1	-0.0082017
S1PR1	4	0.80712	0.85609	1.0	16244	1	0.04214	0.011511	0.014584	0.977385	281	1	0.04214
PCDHGA3	4	0.072922	0.19256	0.985362	3713	3	-0.4348	0.011563	0.014632	0.977385	282	1	-0.4348
PACS1	4	0.5269	0.68982	1.0	13078	2	0.20889	0.011615	0.014673	0.977385	283	1	0.20889
EPHA8	4	0.5022	0.6714	1.0	12714	1	0.54275	0.011667	0.014724	0.977385	284	1	0.54275
BLVRA	4	0.56015	0.71482	1.0	13523	2	0.27663	0.011719	0.014769	0.977385	285	1	0.27663
RALGPS1	4	0.4357	0.62215	1.0	11788	2	0.51517	0.011771	0.014818	0.977385	286	1	0.51517
RPGRIP1	4	0.88234	0.89459	1.0	17003	1	0.11863	0.011823	0.014868	0.977385	287	1	0.11863
WDR44	4	0.23903	0.43856	1.0	8241	2	0.097644	0.011875	0.014911	0.977385	288	1	0.097644
CDC20	4	0.05526	0.15758	0.976988	3077	1	0.4071	0.011927	0.014966	0.977385	289	1	0.4071
TEX28	4	0.83974	0.87106	1.0	16558	1	0.22268	0.011979	0.015007	0.977385	290	1	0.22268
FERD3L	4	0.93554	0.93564	1.0	17801	1	0.27315	0.012031	0.015052	0.977385	291	1	0.27315
TTC26	4	0.50533	0.67364	1.0	12750	2	-0.089326	0.012083	0.015097	0.977385	292	1	-0.089326
CNTNAP4	4	0.45401	0.63548	1.0	12039	2	0.13732	0.012135	0.015154	0.977385	293	1	0.13732
ZNF84	4	0.58916	0.73697	1.0	13944	1	0.41283	0.012187	0.015212	0.977385	294	1	0.41283
SFPQ	4	0.89045	0.89984	1.0	17120	1	0.74848	0.012239	0.015263	0.977385	295	1	0.74848
MEI4	4	0.22417	0.41847	1.0	7908	1	0.3622	0.012291	0.015303	0.977385	296	1	0.3622
COL4A4	4	0.71542	0.82215	1.0	15571	1	0.79199	0.012343	0.015352	0.977385	297	1	0.79199
OR2M5	4	0.96525	0.96529	1.0	18375	0	0.29879	0.012395	0.015402	0.977385	298	1	0.29879
TYK2	4	0.69972	0.81725	1.0	15461	1	0.29701	0.012447	0.015445	0.977385	299	1	0.29701
ANKRA2	4	0.24916	0.45212	1.0	8529	3	-0.1666	0.012499	0.01549	0.977385	300	1	-0.1666
CHD7	4	0.0079463	0.026848	0.814549	627	3	-0.60368	0.012603	0.015585	0.977385	301	1	-0.60368
ANKFN1	4	0.42201	0.61226	1.0	11623	2	-0.052886	0.012654	0.015635	0.977385	302	1	-0.052886
C12orf75	4	0.077866	0.20067	0.98577	3882	1	0.44279	0.012758	0.015742	0.977385	303	1	0.44279
CAPN13	4	0.4777	0.65304	1.0	12369	2	0.25281	0.01281	0.015789	0.977385	304	1	0.25281
SCGB1A1	4	0.62296	0.76308	1.0	14433	1	0.38193	0.012862	0.015834	0.977385	305	1	0.38193
BPI	4	0.67129	0.80076	1.0	15114	2	0.27202	0.012914	0.015883	0.977385	306	1	0.27202
NFE4	4	0.2713	0.48121	1.0	9092	3	-0.10208	0.012966	0.015931	0.977385	307	1	-0.10208
EDEM1	4	0.30414	0.52303	1.0	9919	1	0.37278	0.013018	0.015981	0.977385	308	1	0.37278
PSMC2	4	0.85547	0.87907	1.0	16703	1	0.30057	0.01307	0.016023	0.977385	309	1	0.30057
THRA	4	0.99149	0.99152	1.0	18907	0	0.62736	0.013122	0.016069	0.977385	310	1	0.62736
HHEX	4	0.10769	0.24835	0.991969	4763	2	0.049933	0.013174	0.016113	0.977385	311	1	0.049933
RALGAPA1	4	0.26512	0.47321	1.0	8937	2	0.009611	0.013226	0.01617	0.977385	312	1	0.009611
R3HDML	4	0.29058	0.50597	1.0	9576	2	-0.026532	0.013278	0.016221	0.977385	313	1	-0.026532
NEK3	4	0.17314	0.34689	0.999373	6626	2	-0.11764	0.013329	0.016263	0.977385	314	1	-0.11764
NUCKS1	4	0.11392	0.25815	0.991969	4943	3	-0.21213	0.013381	0.016311	0.977385	315	1	-0.21213
TEX261	4	0.67903	0.80691	1.0	15249	1	0.50774	0.013433	0.01636	0.977385	316	1	0.50774
ALDOA	4	0.062625	0.17532	0.983163	3396	2	0.24201	0.013485	0.016407	0.977385	317	1	0.24201
IL6ST	4	0.91806	0.92002	1.0	17490	1	0.4721	0.013537	0.016461	0.977385	318	1	0.4721
MFSD11	4	0.66902	0.79896	1.0	15085	2	0.2767	0.013589	0.016506	0.977385	319	1	0.2767
RTBDN	4	0.12562	0.27614	0.991969	5301	3	-0.20897	0.013641	0.016558	0.977385	320	1	-0.20897
SCRN3	4	0.5448	0.70319	1.0	13322	1	0.59027	0.013693	0.016607	0.977385	321	1	0.59027
BTLA	4	0.67851	0.80647	1.0	15242	1	0.39923	0.013745	0.016653	0.977385	322	1	0.39923
ZNF432	4	0.8561	0.87943	1.0	16712	1	0.26103	0.013797	0.016707	0.977385	323	1	0.26103
HGC6.3	4	0.31141	0.53216	1.0	10080	3	-0.086626	0.013874	0.016779	0.977385	324	1	-0.086626
PTGES3L	4	0.62566	0.76517	1.0	14481	2	0.019837	0.013874	0.016779	0.977385	325	1	0.019837
WWP1	4	0.5215	0.68581	1.0	13004	2	-0.04463	0.013952	0.016861	0.977385	326	1	-0.04463
RUNDC3A	4	0.76234	0.83825	1.0	15886	1	0.11512	0.014004	0.016907	0.977385	327	1	0.11512
TAGLN2	4	0.2437	0.44475	1.0	8370	3	-0.14094	0.014056	0.016951	0.977385	328	1	-0.14094
FBXO9	4	0.50227	0.67144	1.0	12715	2	0.19616	0.014108	0.017006	0.977385	329	1	0.19616
CT45A9	4	0.74544	0.8322	1.0	15760	1	0.61235	0.01416	0.017054	0.977385	330	1	0.61235
BFSP2	4	0.2732	0.48366	1.0	9137	2	0.0025455	0.014212	0.017096	0.977385	331	1	0.0025455
ELMO2	4	0.12321	0.27242	0.991969	5216	2	0.053561	0.014315	0.017201	0.977385	332	1	0.053561
NMI	4	0.44222	0.62689	1.0	11874	2	-0.08556	0.014367	0.017255	0.977385	333	1	-0.08556
GLIS2	4	0.13091	0.28418	0.991969	5446	1	0.47215	0.014419	0.017304	0.977385	334	1	0.47215
ZNF142	4	0.27391	0.48457	1.0	9155	2	0.18553	0.014471	0.017356	0.977385	335	1	0.18553
ZNF510	4	0.11924	0.26633	0.991969	5109	1	0.62032	0.014523	0.01741	0.977385	336	1	0.62032
NUP98	4	0.10506	0.24424	0.991969	4681	3	-0.19984	0.014575	0.01746	0.977385	337	1	-0.19984
NUMB	4	0.21806	0.41021	1.0	7768	1	0.48907	0.014627	0.017508	0.977385	338	1	0.48907
TRIM49	4	0.25262	0.45675	1.0	8621	2	-0.1025	0.014678	0.017565	0.977385	339	1	-0.1025
ICMT	4	0.049519	0.14312	0.967227	2822	3	-0.48834	0.01473	0.017612	0.977385	340	1	-0.48834
TSHB	4	0.90674	0.91119	1.0	17338	1	0.13121	0.014782	0.01766	0.977385	341	1	0.13121
SFTPC	4	0.2009	0.38628	1.0	7339	3	-0.24169	0.014834	0.017714	0.977385	342	1	-0.24169
EPC1	4	0.48594	0.65916	1.0	12485	1	0.47431	0.014886	0.017779	0.977385	343	1	0.47431
MAFG	4	0.68949	0.81418	1.0	15389	1	0.39412	0.014938	0.017832	0.977385	344	1	0.39412
PRR5-ARHGAP8	4	0.4914	0.66324	1.0	12558	2	-0.053619	0.014989	0.017885	0.977385	345	1	-0.053619
CHM	4	0.49518	0.6661	1.0	12614	1	0.56714	0.015041	0.017935	0.977385	346	1	0.56714
CPB1	4	0.52399	0.68768	1.0	13041	2	0.098125	0.015093	0.017984	0.977385	347	1	0.098125
PPL	4	0.26121	0.46814	1.0	8835	3	-0.17041	0.015145	0.018027	0.977385	348	1	-0.17041
RXFP2	4	0.60614	0.7501	1.0	14209	2	0.062006	0.015197	0.018059	0.977385	349	1	0.062006
LBX2	4	0.93141	0.93177	1.0	17730	1	0.18128	0.015249	0.018106	0.977385	350	1	0.18128
NOL7	4	0.88	0.8932	1.0	16972	1	0.24093	0.0153	0.018155	0.977385	351	1	0.24093
UCN2	4	0.38864	0.58797	1.0	11170	2	0.097969	0.015352	0.018213	0.977385	352	1	0.097969
LYVE1	4	0.19617	0.37958	1.0	7218	2	0.080975	0.015404	0.018256	0.977385	353	1	0.080975
JPH3	4	0.29344	0.50956	1.0	9650	2	0.56098	0.015456	0.018309	0.977385	354	1	0.56098
VCX	4	0.25058	0.454	1.0	8573	3	-0.14951	0.01556	0.018416	0.977385	355	1	-0.14951
BACH1	4	0.29108	0.5066	1.0	9592	2	-0.0078532	0.015611	0.018461	0.977385	356	1	-0.0078532
ANXA11	4	0.31048	0.53098	1.0	10061	2	-0.0151	0.015663	0.018517	0.977385	357	1	-0.0151
DSG3	4	0.76049	0.83757	1.0	15869	1	0.54502	0.015715	0.018573	0.977385	358	1	0.54502
AKAP4	4	0.61139	0.75413	1.0	14283	1	0.30387	0.015767	0.018613	0.977385	359	1	0.30387
FBXL14	4	0.15574	0.32146	0.99762	6157	2	-0.008571	0.015819	0.018656	0.977385	360	1	-0.008571
TCF7L2	4	0.057696	0.16348	0.978829	3180	3	-0.15606	0.01587	0.018709	0.977385	361	1	-0.15606
NME6	4	0.091921	0.22362	0.98974	4310	2	0.62292	0.015922	0.018764	0.977385	362	1	0.62292
MTRNR2L7	4	0.59063	0.73811	1.0	13963	1	0.61891	0.015974	0.018822	0.977385	363	1	0.61891
CDHR1	4	0.68678	0.813	1.0	15369	2	0.069955	0.016026	0.018867	0.977385	364	1	0.069955
TRIM72	4	0.94184	0.94193	1.0	17934	0	0.14293	0.016078	0.018928	0.977385	365	1	0.14293
ZNF506	4	0.16487	0.33492	0.999069	6401	2	-0.33546	0.016129	0.018973	0.977385	366	1	-0.33546
IL17F	4	0.455	0.63623	1.0	12051	1	0.031711	0.016181	0.019015	0.977385	367	1	0.031711
OPN4	4	0.39456	0.59231	1.0	11248	1	0.74318	0.016233	0.019063	0.977385	368	1	0.74318
F10	4	0.88291	0.89497	1.0	17011	1	0.6409	0.016285	0.019112	0.977385	369	1	0.6409
QDPR	4	0.47391	0.65024	1.0	12299	2	0.25753	0.016337	0.019156	0.977385	370	1	0.25753
FKBP15	4	0.60066	0.74586	1.0	14128	1	0.18738	0.016388	0.019207	0.977385	371	1	0.18738
PNO1	4	0.93779	0.93787	1.0	17853	0	1.0762	0.01644	0.019261	0.977385	372	1	1.0762
PRAMEF10	4	0.47339	0.64985	1.0	12292	2	-0.098335	0.016492	0.019304	0.977385	373	1	-0.098335
OTUD4	4	0.84139	0.87182	1.0	16574	1	0.55894	0.016544	0.019354	0.977385	374	1	0.55894
PRPF40A	4	0.048863	0.14144	0.967227	2784	2	0.21257	0.016596	0.019401	0.977385	375	1	0.21257
TMEM220	4	0.13792	0.29485	0.991969	5669	3	-0.59531	0.016647	0.019454	0.977385	376	1	-0.59531
FAM210A	4	0.34366	0.55575	1.0	10549	2	-0.15203	0.016699	0.019501	0.977385	377	1	-0.15203
FAM60A	4	0.0021839	0.0078101	0.711999	207	3	-0.98138	0.016751	0.019552	0.977385	378	1	-0.98138
ZNF138	4	0.82361	0.8634	1.0	16405	1	0.91109	0.016854	0.01964	0.977385	379	1	0.91109
MVB12A	4	0.95547	0.95551	1.0	18183	0	0.26366	0.016906	0.019687	0.977385	380	1	0.26366
MAGED1	4	0.99338	0.99342	1.0	18946	0	0.47455	0.016958	0.019745	0.977385	381	1	0.47455
SIRPB1	4	0.56235	0.71647	1.0	13567	1	0.3781	0.01701	0.019792	0.977385	382	1	0.3781
SHCBP1L	4	0.63117	0.76945	1.0	14553	2	0.38854	0.017062	0.019843	0.977385	383	1	0.38854
LGALS2	4	0.80895	0.85687	1.0	16259	1	0.36715	0.017113	0.019894	0.977385	384	1	0.36715
C1QL1	4	0.94484	0.94488	1.0	17985	0	0.18055	0.017165	0.019945	0.977385	385	1	0.18055
HRH3	4	0.67572	0.80428	1.0	15192	1	0.25953	0.017217	0.019992	0.977385	386	1	0.25953
CT62	4	0.90508	0.90998	1.0	17315	1	0.39912	0.017269	0.020043	0.977385	387	1	0.39912
FREM1	4	0.15013	0.31307	0.995407	6006	3	-0.22279	0.01732	0.020086	0.977385	388	1	-0.22279
TANGO2	4	0.23546	0.43379	1.0	8162	2	0.054036	0.017372	0.020125	0.977385	389	1	0.054036
COPS4	4	0.36955	0.57428	1.0	10903	2	-0.042263	0.017424	0.02017	0.977385	390	1	-0.042263
FOXA3	4	0.72503	0.8253	1.0	15636	1	0.36443	0.017476	0.020218	0.977385	391	1	0.36443
PABPC1L2A	4	0.48546	0.65882	1.0	12479	2	-0.034802	0.017527	0.020266	0.977385	392	1	-0.034802
FXYD3	4	0.0087536	0.029472	0.820562	683	2	-0.20748	0.017631	0.020356	0.977385	393	1	-0.20748
DNAJC6	4	0.9575	0.95752	1.0	18229	0	0.64988	0.017682	0.020404	0.977385	394	1	0.64988
NME2	4	0.21896	0.41139	1.0	7793	1	0.41699	0.017734	0.020459	0.977385	395	1	0.41699
C1orf162	4	0.0031048	0.010971	0.757358	275	3	-0.60833	0.017786	0.020504	0.977385	396	1	-0.60833
STMN3	4	0.58237	0.73178	1.0	13844	2	0.087088	0.017838	0.020556	0.977385	397	1	0.087088
RBL2	4	0.5689	0.72141	1.0	13657	2	-0.027926	0.017889	0.020596	0.977385	398	1	-0.027926
LY6G5C	4	0.743	0.83133	1.0	15748	1	0.83213	0.017941	0.020651	0.977385	399	1	0.83213
UBE2S	4	0.41217	0.60516	1.0	11475	2	-0.18203	0.017993	0.020698	0.977385	400	1	-0.18203
NIT2	4	0.8735	0.88932	1.0	16895	1	0.11369	0.018045	0.020749	0.977385	401	1	0.11369
ZNF804A	4	0.93054	0.93095	1.0	17717	1	0.54315	0.018096	0.020799	0.977385	402	1	0.54315
SMG1	4	0.99486	0.99486	1.0	18993	0	0.65664	0.018148	0.020858	0.977385	403	1	0.65664
ITGA2B	4	0.53804	0.69801	1.0	13232	2	0.045966	0.0182	0.0209	0.977385	404	1	0.045966
ARL4D	4	0.81244	0.85836	1.0	16294	1	0.74017	0.018251	0.020942	0.977385	405	1	0.74017
NKX2-4	4	0.53284	0.69417	1.0	13160	2	0.067781	0.018432	0.021117	0.977385	406	1	0.067781
RAB11A	4	0.31352	0.53429	1.0	10124	2	0.068883	0.018432	0.021117	0.977385	407	1	0.068883
IPP	4	0.085195	0.21272	0.98619	4113	2	0.1017	0.018432	0.021117	0.977385	408	1	0.1017
ARID1B	4	0.056755	0.16126	0.977814	3144	2	-0.14314	0.018562	0.021244	0.977385	409	1	-0.14314
RPE	4	0.031782	0.096639	0.942122	1953	1	0.043564	0.018613	0.021288	0.977385	410	1	0.043564
EXPH5	4	0.071003	0.18932	0.985362	3658	2	-0.14221	0.018665	0.021336	0.977385	411	1	-0.14221
SNRNP35	4	0.30438	0.52333	1.0	9926	1	0.14522	0.018717	0.021376	0.977385	412	1	0.14522
COMMD4	4	0.34165	0.55434	1.0	10521	1	0.25198	0.018768	0.021421	0.977385	413	1	0.25198
ANO5	4	0.27444	0.48523	1.0	9169	1	0.55174	0.01882	0.021469	0.977385	414	1	0.55174
FBXW4	4	0.68265	0.80971	1.0	15302	1	0.42892	0.018872	0.021511	0.977385	415	1	0.42892
LYAR	4	0.59357	0.74036	1.0	14008	2	0.21556	0.018924	0.021564	0.977385	416	1	0.21556
WASF2	4	0.9263	0.92712	1.0	17643	1	0.51332	0.018975	0.021612	0.977385	417	1	0.51332
IGSF3	4	0.50854	0.67607	1.0	12805	2	0.39833	0.019027	0.021668	0.977385	418	1	0.39833
ZNF184	4	0.24782	0.4503	1.0	8483	2	-0.13053	0.019079	0.021717	0.977385	419	1	-0.13053
MYL6B	4	0.064306	0.17824	0.983163	3451	2	-0.16405	0.01913	0.021765	0.977385	420	1	-0.16405
ZCCHC6	4	0.50329	0.67221	1.0	12728	2	0.21827	0.019182	0.021802	0.977385	421	1	0.21827
MAP3K9	4	0.95412	0.95414	1.0	18159	0	0.58305	0.019234	0.021857	0.977385	422	1	0.58305
CEBPA	4	0.71276	0.82129	1.0	15552	1	0.11396	0.019285	0.021908	0.977385	423	1	0.11396
ARID3C	4	0.89374	0.90199	1.0	17157	1	0.67216	0.019337	0.021965	0.977385	424	1	0.67216
MEX3A	4	0.63476	0.77218	1.0	14604	1	0.82745	0.019389	0.022013	0.977385	425	1	0.82745
SLC25A32	4	0.0049979	0.017324	0.79519	414	2	-0.012515	0.019492	0.022112	0.977385	426	1	-0.012515
AARD	4	0.91903	0.92084	1.0	17510	1	0.14233	0.019544	0.022152	0.977385	427	1	0.14233
C21orf91	4	0.28816	0.5029	1.0	9516	3	-0.11037	0.019595	0.022197	0.977385	428	1	-0.11037
ZNF683	4	0.8991	0.90569	1.0	17231	1	0.1442	0.019647	0.022254	0.977385	429	1	0.1442
SIN3B	4	0.03553	0.10688	0.942122	2137	3	-0.27505	0.019699	0.022296	0.977385	430	1	-0.27505
PTAR1	4	0.0015982	0.0057055	0.711999	148	3	-0.46194	0.01975	0.022355	0.977385	431	1	-0.46194
NDST1	4	0.93685	0.93694	1.0	17834	1	0.75589	0.019802	0.022407	0.977385	432	1	0.75589
PTCHD2	4	0.90367	0.90897	1.0	17300	1	0.56934	0.019905	0.022511	0.977385	433	1	0.56934
FAM162B	4	0.99143	0.99146	1.0	18905	0	0.82174	0.019957	0.022554	0.977385	434	1	0.82174
TUBD1	4	0.58237	0.73178	1.0	13843	2	0.12863	0.020009	0.022599	0.977385	435	1	0.12863
COPG1	4	0.072525	0.1919	0.985362	3697	2	0.0085543	0.02006	0.02265	0.977385	436	1	0.0085543
TPI1	4	0.036307	0.10891	0.942122	2190	2	-0.31016	0.020112	0.022704	0.977385	437	1	-0.31016
FRMPD4	4	0.28832	0.50309	1.0	9520	2	0.13088	0.020163	0.022745	0.977385	438	1	0.13088
DEFB4A	4	0.4134	0.60601	1.0	11504	2	-0.015847	0.020215	0.02279	0.977385	439	1	-0.015847
SAYSD1	4	0.89601	0.90355	1.0	17188	1	0.19183	0.020267	0.022842	0.977385	440	1	0.19183
SLC44A1	4	0.47906	0.65407	1.0	12390	2	0.0045099	0.020318	0.022889	0.977385	441	1	0.0045099
TLR9	4	0.99602	0.99601	1.0	19023	0	0.39084	0.02037	0.022941	0.977385	442	1	0.39084
MCM8	4	0.9755	0.97568	1.0	18597	0	0.40043	0.020422	0.022985	0.977385	443	1	0.40043
VARS	4	0.48804	0.66069	1.0	12518	1	0.44798	0.020473	0.023032	0.977385	444	1	0.44798
ACAD8	4	0.26124	0.46818	1.0	8836	2	0.024949	0.020525	0.02308	0.977385	445	1	0.024949
TAF11	4	0.22372	0.41786	1.0	7902	3	-0.1157	0.020577	0.023125	0.977385	446	1	-0.1157
TMEM179B	4	0.2456	0.4473	1.0	8423	3	-0.32426	0.020628	0.023174	0.977385	447	1	-0.32426
LRRC8B	4	0.22137	0.41463	1.0	7836	3	-0.061372	0.02068	0.023218	0.977385	448	1	-0.061372
MYEOV2	4	0.94985	0.9499	1.0	18079	0	0.084961	0.020731	0.02327	0.977385	449	1	0.084961
DMRTA1	4	0.73008	0.82691	1.0	15667	1	0.18851	0.020783	0.023314	0.977385	450	1	0.18851
KIF20A	4	0.76613	0.83963	1.0	15914	1	0.15111	0.020835	0.023371	0.977385	451	1	0.15111
DYM	4	0.20735	0.39538	1.0	7502	3	-0.25651	0.020938	0.023462	0.977385	452	1	-0.25651
OR11A1	4	0.29382	0.51004	1.0	9663	3	-0.075737	0.020989	0.023509	0.977385	453	1	-0.075737
PABPC1L2B	4	0.59411	0.74076	1.0	14021	2	0.24816	0.021041	0.023555	0.977385	454	1	0.24816
NUP54	4	0.91749	0.91958	1.0	17480	1	0.41721	0.021093	0.023605	0.977385	455	1	0.41721
USP7	4	0.10703	0.24734	0.991969	4740	3	-0.33564	0.021144	0.023659	0.977385	456	1	-0.33564
ACSBG2	4	0.08643	0.21472	0.98619	4153	2	0.030032	0.021196	0.023706	0.977385	457	1	0.030032
EEF1A2	4	0.44082	0.6259	1.0	11854	1	0.8699	0.021299	0.0238	0.977385	458	1	0.8699
SLC39A1	4	0.32285	0.54082	1.0	10258	1	0.34541	0.021351	0.023842	0.977385	459	1	0.34541
UTP14C	4	0.94962	0.94968	1.0	18075	0	0.296	0.021402	0.023886	0.977385	460	1	0.296
IGFL2	4	0.64797	0.78249	1.0	14785	1	0.52755	0.021454	0.023936	0.977385	461	1	0.52755
IKZF3	4	0.37259	0.57647	1.0	10948	2	0.17244	0.021505	0.023985	0.977385	462	1	0.17244
FUT11	4	0.80689	0.856	1.0	16242	1	0.74992	0.021557	0.024028	0.977385	463	1	0.74992
RNF5	4	0.24381	0.4449	1.0	8375	3	-0.2498	0.02166	0.024127	0.977385	464	1	-0.2498
EHMT2	4	0.18805	0.3682	1.0	7016	3	-0.10924	0.021712	0.024178	0.977385	465	1	-0.10924
FAM65B	4	0.061732	0.17327	0.983163	3359	2	-0.05496	0.021763	0.024229	0.977385	466	1	-0.05496
JAG2	4	0.14218	0.30124	0.991969	5796	1	0.46035	0.021815	0.024276	0.977385	467	1	0.46035
TADA2A	4	0.16867	0.34042	0.999373	6494	2	-0.30878	0.021866	0.02432	0.977385	468	1	-0.30878
S100A5	4	0.068033	0.18443	0.985238	3568	3	-0.58797	0.021918	0.024369	0.977385	469	1	-0.58797
CPA5	4	0.97993	0.98002	1.0	18676	0	0.18048	0.02197	0.024419	0.977385	470	1	0.18048
VPS9D1	4	0.17534	0.35007	1.0	6675	2	0.12986	0.022021	0.024476	0.977385	471	1	0.12986
BCO2	4	0.15669	0.32288	0.997795	6179	3	-0.30777	0.022073	0.024521	0.977385	472	1	-0.30777
SPATA7	4	0.69628	0.81619	1.0	15432	1	0.37876	0.022124	0.02457	0.977385	473	1	0.37876
DARS	4	0.44831	0.63127	1.0	11956	1	0.087146	0.022176	0.024621	0.977385	474	1	0.087146
IFIH1	4	0.78533	0.8471	1.0	16067	1	0.28923	0.02233	0.024773	0.977385	475	1	0.28923
ZIC4	4	0.6029	0.74761	1.0	14148	2	0.14202	0.022382	0.024819	0.977385	476	1	0.14202
PHTF2	4	0.82419	0.86367	1.0	16412	1	0.42855	0.022434	0.024869	0.977385	477	1	0.42855
AAR2	4	0.30964	0.52993	1.0	10042	2	0.17668	0.022485	0.024915	0.977385	478	1	0.17668
USP25	4	0.788	0.84816	1.0	16089	1	0.12963	0.022537	0.024967	0.977385	479	1	0.12963
GPN1	4	0.29382	0.51004	1.0	9664	3	-0.10808	0.02264	0.025056	0.977385	480	1	-0.10808
MTMR12	4	0.35814	0.56605	1.0	10737	2	-0.13996	0.022691	0.025114	0.977385	481	1	-0.13996
IBA57	4	0.82853	0.86567	1.0	16445	1	0.56392	0.022743	0.025168	0.977385	482	1	0.56392
SPG11	4	0.84871	0.87553	1.0	16638	1	0.57131	0.022794	0.025218	0.977385	483	1	0.57131
REL	4	0.32069	0.53935	1.0	10228	1	0.35097	0.022846	0.025265	0.977385	484	1	0.35097
MAPK9	4	0.21108	0.40061	1.0	7598	1	0.77223	0.022897	0.025314	0.977385	485	1	0.77223
FOXE1	4	0.4578	0.63833	1.0	12094	1	0.69288	0.022949	0.025355	0.977385	486	1	0.69288
IMPDH1	3	0.41611	0.57144	1.0	11542	2	-0.32112	0.022964	0.023958	0.977385	487	1	-0.32112
LGALS12	4	0.13525	0.29078	0.991969	5583	2	-0.20628	0.023	0.025411	0.977385	488	1	-0.20628
ARMC9	4	0.73284	0.82784	1.0	15687	1	0.14279	0.023052	0.02546	0.977385	489	1	0.14279
AGO3	4	0.0448	0.1312	0.965927	2581	3	-0.5487	0.023104	0.025502	0.977385	490	1	-0.5487
C18orf63	4	0.30334	0.52201	1.0	9897	2	0.36978	0.023207	0.025613	0.977385	491	1	0.36978
EPHA10	4	0.94757	0.94763	1.0	18033	0	0.46647	0.023258	0.025658	0.977385	492	1	0.46647
CPSF4L	4	0.23744	0.43644	1.0	8206	3	-0.087567	0.02331	0.025716	0.977385	493	1	-0.087567
SMYD4	4	0.89407	0.90221	1.0	17162	1	0.41264	0.023361	0.025768	0.977385	494	1	0.41264
SLC35F5	4	0.099324	0.23528	0.991969	4526	2	0.0065684	0.023413	0.025811	0.977385	495	1	0.0065684
ZNF524	4	0.84282	0.87254	1.0	16589	1	0.17352	0.023464	0.025867	0.977385	496	1	0.17352
LMBRD2	4	0.19521	0.37826	1.0	7192	2	0.071318	0.023516	0.02591	0.977385	497	1	0.071318
GRIN1	4	0.98722	0.98717	1.0	18823	0	0.31757	0.023567	0.025961	0.977385	498	1	0.31757
TEKT5	4	0.38579	0.5859	1.0	11138	1	0.43752	0.023619	0.02601	0.977385	499	1	0.43752
RASL12	4	0.11393	0.25817	0.991969	4944	1	0.49397	0.02367	0.02606	0.977385	500	1	0.49397
MRPS18C	4	0.74046	0.83043	1.0	15729	1	0.31458	0.023722	0.026105	0.977385	501	1	0.31458
PROB1	4	0.37451	0.57787	1.0	10980	2	0.14535	0.023773	0.026149	0.977385	502	1	0.14535
RAB37	3	0.8474	0.84928	1.0	16626	1	0.12088	0.023816	0.024782	0.977385	503	1	0.12088
OR5B21	4	0.031475	0.09584	0.942122	1932	2	0.010696	0.023825	0.026184	0.977385	504	1	0.010696
IKZF5	4	0.79366	0.85044	1.0	16137	1	0.37027	0.023876	0.026233	0.977385	505	1	0.37027
DEFB115	4	0.93813	0.93819	1.0	17859	0	0.47916	0.023928	0.026281	0.977385	506	1	0.47916
PRDM8	4	0.55995	0.71466	1.0	13520	2	-0.027556	0.023979	0.02633	0.977385	507	1	-0.027556
GIP	4	0.42731	0.61616	1.0	11685	1	0.084676	0.024031	0.026381	0.977385	508	1	0.084676
SFRP1	4	0.99913	0.99913	1.0	19090	0	0.66759	0.024082	0.026424	0.977385	509	1	0.66759
RNF38	4	0.99657	0.99661	1.0	19031	0	0.53653	0.024134	0.026473	0.977385	510	1	0.53653
SF1	4	0.70013	0.81737	1.0	15466	1	0.28859	0.024185	0.026527	0.977385	511	1	0.28859
GAB1	4	0.89183	0.90074	1.0	17135	1	0.74015	0.024236	0.026576	0.977385	512	1	0.74015
SPTBN4	4	0.29566	0.51237	1.0	9721	3	-0.18954	0.024288	0.026622	0.977385	513	1	-0.18954
CMIP	4	0.37988	0.58165	1.0	11055	1	0.33643	0.024339	0.02667	0.977385	514	1	0.33643
C14orf28	4	0.97386	0.974	1.0	18556	0	0.577	0.024391	0.026725	0.977385	515	1	0.577
OR7G3	4	0.24366	0.44469	1.0	8369	2	0.089802	0.024442	0.026765	0.977385	516	1	0.089802
FAM26D	4	0.99795	0.99794	1.0	19071	0	0.49842	0.024494	0.026807	0.977385	517	1	0.49842
PDE6B	4	0.0059379	0.020432	0.804776	481	3	-0.43853	0.024545	0.026853	0.977385	518	1	-0.43853
ENAH	4	0.15512	0.32052	0.997137	6138	1	0.34042	0.024597	0.026906	0.977385	519	1	0.34042
ZIK1	4	0.28601	0.50015	1.0	9462	2	-0.057049	0.024648	0.026955	0.977385	520	1	-0.057049
HIST1H2AH	4	0.82419	0.86367	1.0	16411	1	0.27925	0.0247	0.027006	0.977385	521	1	0.27925
GIMD1	4	0.9974	0.9974	1.0	19058	0	0.63052	0.024751	0.027058	0.977385	522	1	0.63052
EFCAB7	4	0.052054	0.14949	0.972778	2935	2	-0.098582	0.024803	0.027103	0.977385	523	1	-0.098582
CYP2A6	4	0.80457	0.855	1.0	16222	1	0.4298	0.024854	0.027147	0.977385	524	1	0.4298
TMEM167B	4	0.57073	0.72281	1.0	13676	2	0.12497	0.024906	0.027205	0.977385	525	1	0.12497
SMG6	4	0.44731	0.63054	1.0	11945	2	0.11805	0.024957	0.027259	0.977385	526	1	0.11805
ABCB8	4	0.14736	0.30895	0.994513	5934	2	-0.34075	0.025008	0.027309	0.977385	527	1	-0.34075
PPAP2C	4	0.51208	0.67867	1.0	12865	2	-0.060637	0.02506	0.027353	0.977385	528	1	-0.060637
TUFT1	4	0.081708	0.20706	0.986003	4008	2	-0.1768	0.025111	0.027411	0.977385	529	1	-0.1768
ENPEP	4	0.36905	0.57394	1.0	10894	2	0.23256	0.025163	0.027457	0.977385	530	1	0.23256
ANLN	4	0.017217	0.055616	0.922238	1143	2	0.20254	0.025214	0.027501	0.977385	531	1	0.20254
FOXH1	4	0.077915	0.20078	0.98577	3884	2	-0.16888	0.025266	0.027545	0.977385	532	1	-0.16888
ZNF649	4	0.91037	0.91394	1.0	17388	1	0.60293	0.025317	0.027601	0.977385	533	1	0.60293
FNBP1	4	0.14514	0.30563	0.992337	5886	2	-0.0010901	0.025368	0.027648	0.977385	534	1	-0.0010901
HSPE1	4	0.37096	0.5753	1.0	10923	2	-0.031211	0.025471	0.027732	0.977385	535	1	-0.031211
TERF2	4	0.00031228	0.0011569	0.657567	32	3	-1.0222	0.025574	0.027823	0.977385	536	1	-1.0222
OR1E2	4	0.79142	0.84952	1.0	16120	1	0.7463	0.025626	0.02787	0.977385	537	1	0.7463
PATE2	4	0.25335	0.45769	1.0	8644	2	0.2945	0.025677	0.027918	0.977385	538	1	0.2945
DST	4	0.39682	0.59398	1.0	11277	2	-0.076215	0.025728	0.027968	0.977385	539	1	-0.076215
ERN1	3	0.93811	0.93833	1.0	17858	0	0.2059	0.02575	0.026676	0.977385	540	1	0.2059
RHCE	4	0.46916	0.64669	1.0	12234	1	0.23012	0.02578	0.028012	0.977385	541	1	0.23012
PIAS3	4	0.86714	0.88558	1.0	16827	1	0.27487	0.025831	0.028071	0.977385	542	1	0.27487
ABHD10	4	0.30172	0.52	1.0	9851	3	-0.13079	0.025883	0.028114	0.977385	543	1	-0.13079
GPR37L1	4	0.84134	0.8718	1.0	16573	1	0.49482	0.025934	0.028163	0.977385	544	1	0.49482
SETD2	4	0.051117	0.14714	0.97018	2892	2	-0.24277	0.026037	0.028251	0.977385	545	1	-0.24277
ZC3H11A	4	0.57061	0.72273	1.0	13674	2	0.12025	0.026088	0.028292	0.977385	546	1	0.12025
ARHGAP42	4	0.80923	0.85699	1.0	16263	1	0.50035	0.02614	0.028337	0.977385	547	1	0.50035
CLEC19A	4	0.94418	0.94427	1.0	17974	0	0.33874	0.026191	0.028386	0.977385	548	1	0.33874
CDK11A	4	0.55202	0.70858	1.0	13414	2	0.21584	0.026243	0.028443	0.977385	549	1	0.21584
ULBP3	4	0.92021	0.92188	1.0	17540	1	0.27175	0.026294	0.028484	0.977385	550	1	0.27175
RASSF10	4	0.6564	0.78906	1.0	14899	2	-0.029338	0.026345	0.028535	0.977385	551	1	-0.029338
MUM1L1	4	0.026361	0.081653	0.941616	1652	3	-0.41532	0.026397	0.028585	0.977385	552	1	-0.41532
TCHHL1	4	0.64465	0.77992	1.0	14733	1	0.47688	0.026448	0.028629	0.977385	553	1	0.47688
EIF4A1	4	0.97918	0.97932	1.0	18654	0	0.6153	0.0265	0.028669	0.977385	554	1	0.6153
HOOK2	4	0.23813	0.43737	1.0	8221	2	0.32843	0.026602	0.028771	0.977385	555	1	0.32843
CRIPAK	4	0.18808	0.36825	1.0	7017	2	-0.052744	0.026654	0.028817	0.977385	556	1	-0.052744
SLC7A1	4	0.1767	0.35198	1.0	6711	3	-0.086972	0.026756	0.028916	0.977385	557	1	-0.086972
MKKS	4	0.26907	0.47825	1.0	9031	3	-0.15159	0.026808	0.028961	0.977385	558	1	-0.15159
CLDN17	4	0.50654	0.67457	1.0	12770	1	0.48255	0.026859	0.02901	0.977385	559	1	0.48255
MEF2BNB-MEF2B	4	0.70498	0.81882	1.0	15502	1	0.32789	0.026911	0.029062	0.977385	560	1	0.32789
SLC16A4	4	0.013888	0.04546	0.888295	972	2	-0.017903	0.026962	0.029106	0.977385	561	1	-0.017903
DCLRE1C	4	0.95934	0.95937	1.0	18261	0	0.75152	0.027013	0.029147	0.977385	562	1	0.75152
PFKP	4	0.1242	0.27394	0.991969	5255	3	-0.15474	0.027065	0.02919	0.977385	563	1	-0.15474
BCL7C	4	0.36548	0.57138	1.0	10833	1	0.32493	0.027116	0.029238	0.977385	564	1	0.32493
PAFAH1B1	4	0.48019	0.65491	1.0	12408	1	0.34168	0.027167	0.029296	0.977385	565	1	0.34168
RXFP3	4	0.90005	0.90636	1.0	17248	1	0.14915	0.027219	0.029349	0.977385	566	1	0.14915
GRM5	4	0.64469	0.77994	1.0	14735	2	0.19021	0.02727	0.0294	0.977385	567	1	0.19021
SCN4A	4	0.45752	0.63813	1.0	12088	2	0.26865	0.027321	0.029446	0.977385	568	1	0.26865
TSPAN33	4	0.9206	0.92222	1.0	17546	1	0.26531	0.027373	0.029491	0.977385	569	1	0.26531
ZNF462	4	0.0037437	0.013158	0.770005	325	1	0.50215	0.027424	0.029538	0.977385	570	1	0.50215
EHD3	4	0.53678	0.6971	1.0	13214	2	0.07898	0.027475	0.029585	0.977385	571	1	0.07898
PLAT	4	0.28615	0.50033	1.0	9465	2	0.053216	0.027527	0.029644	0.977385	572	1	0.053216
PIGF	4	0.85192	0.87714	1.0	16677	1	0.127	0.027578	0.029693	0.977385	573	1	0.127
MYO3A	4	0.023244	0.072913	0.932657	1485	3	-0.61865	0.027681	0.029791	0.977385	574	1	-0.61865
CDC26	4	0.90056	0.90672	1.0	17258	1	0.089997	0.027732	0.02983	0.977385	575	1	0.089997
MKNK1	4	0.018174	0.058372	0.922238	1205	1	0.33223	0.027784	0.029879	0.977385	576	1	0.33223
PCSK7	4	0.55262	0.70902	1.0	13423	2	-0.1126	0.027835	0.029926	0.977385	577	1	-0.1126
ANKRD61	4	0.099538	0.23562	0.991969	4532	2	0.35449	0.027886	0.029976	0.977385	578	1	0.35449
CXXC1	4	0.19829	0.38257	1.0	7274	2	0.16082	0.027938	0.030018	0.977385	579	1	0.16082
RP1	4	0.70159	0.81779	1.0	15474	1	0.27974	0.027989	0.030076	0.977385	580	1	0.27974
SLC7A14	4	0.3779	0.58025	1.0	11026	2	0.40715	0.02804	0.030124	0.977385	581	1	0.40715
UBE2Q2L	4	0.098437	0.2339	0.991969	4499	2	-0.10711	0.028092	0.03017	0.977385	582	1	-0.10711
WDR88	4	0.44179	0.62659	1.0	11867	2	0.39271	0.028143	0.030213	0.977385	583	1	0.39271
TAF4B	4	0.81797	0.86081	1.0	16349	1	0.258	0.028194	0.030256	0.977385	584	1	0.258
HNRNPCL1	4	0.53476	0.69555	1.0	13187	2	0.05958	0.028297	0.03035	0.977385	585	1	0.05958
TANK	4	0.30621	0.5256	1.0	9973	2	0.05751	0.028348	0.030398	0.977385	586	1	0.05751
ARAF	4	0.34989	0.56022	1.0	10626	2	0.19038	0.028451	0.030495	0.977385	587	1	0.19038
RARRES3	4	0.97041	0.97047	1.0	18475	0	0.34275	0.028502	0.030537	0.977385	588	1	0.34275
KIAA1257	4	0.96355	0.96359	1.0	18341	0	0.44476	0.028553	0.030585	0.977385	589	1	0.44476
TEC	4	0.031052	0.094716	0.942122	1908	2	-0.10011	0.028605	0.030635	0.977385	590	1	-0.10011
TTC5	4	0.95576	0.9558	1.0	18194	0	0.82204	0.028656	0.030681	0.977385	591	1	0.82204
CASK	4	0.65983	0.79168	1.0	14945	1	0.082006	0.028707	0.030736	0.977385	592	1	0.082006
TTC23L	4	0.37815	0.58041	1.0	11031	2	0.54089	0.028759	0.030782	0.977385	593	1	0.54089
PNPLA3	4	0.44673	0.63013	1.0	11935	2	0.4788	0.02881	0.030837	0.977385	594	1	0.4788
TRAPPC4	4	0.29824	0.51564	1.0	9784	3	-0.043619	0.028861	0.030879	0.977385	595	1	-0.043619
ZNF140	4	0.44931	0.63201	1.0	11967	2	0.27701	0.028912	0.030923	0.977385	596	1	0.27701
C5AR2	4	0.99379	0.99381	1.0	18962	0	1.2186	0.028964	0.030979	0.977385	597	1	1.2186
SASS6	4	0.29868	0.51619	1.0	9795	2	0.21446	0.029015	0.031024	0.977385	598	1	0.21446
HELZ2	4	0.22071	0.41374	1.0	7825	2	0.13498	0.029066	0.031067	0.977385	599	1	0.13498
ZNF324B	4	0.89963	0.90606	1.0	17241	1	0.39193	0.029118	0.03112	0.977385	600	1	0.39193
B4GALNT3	4	0.24045	0.44045	1.0	8280	2	0.18527	0.029169	0.031169	0.977385	601	1	0.18527
LYZL4	4	0.13949	0.29722	0.991969	5711	2	-0.16597	0.02922	0.031214	0.977385	602	1	-0.16597
OR3A3	4	0.077091	0.19942	0.985362	3859	3	-0.22722	0.029271	0.03126	0.977385	603	1	-0.22722
LCAT	4	0.61943	0.76035	1.0	14380	2	0.24849	0.029323	0.031314	0.977385	604	1	0.24849
C1GALT1	4	0.91926	0.92105	1.0	17515	1	0.48588	0.029374	0.031365	0.977385	605	1	0.48588
MYC	4	0.088526	0.21814	0.986799	4212	2	0.014809	0.029425	0.031413	0.977385	606	1	0.014809
ZWILCH	4	0.98538	0.98536	1.0	18786	0	0.49455	0.029477	0.031451	0.977385	607	1	0.49455
CDH11	4	0.19293	0.37508	1.0	7129	2	0.18722	0.029528	0.031502	0.977385	608	1	0.18722
SLC43A3	4	0.9826	0.98262	1.0	18728	0	0.35914	0.029579	0.031546	0.977385	609	1	0.35914
FAM8A1	4	0.8063	0.85574	1.0	16237	1	0.3482	0.02963	0.031591	0.977385	610	1	0.3482
CHADL	4	0.46815	0.64593	1.0	12220	2	0.49572	0.029682	0.031641	0.977385	611	1	0.49572
MTMR2	4	0.687	0.81316	1.0	15371	1	0.43251	0.029733	0.031693	0.977385	612	1	0.43251
ITM2C	4	0.19593	0.37926	1.0	7211	3	-0.21967	0.029784	0.031751	0.977385	613	1	-0.21967
NRAP	4	0.074506	0.1951	0.985362	3764	2	-0.1848	0.029835	0.031797	0.977385	614	1	-0.1848
TBCB	4	0.52995	0.69207	1.0	13123	2	0.30311	0.029887	0.031842	0.977385	615	1	0.30311
SRD5A3	4	0.78392	0.84654	1.0	16064	1	0.45799	0.029938	0.031889	0.977385	616	1	0.45799
TRIM26	4	0.061065	0.17164	0.981019	3331	3	-0.55189	0.029989	0.031936	0.977385	617	1	-0.55189
HADHA	4	0.15503	0.32037	0.997137	6135	3	-0.18136	0.03004	0.03199	0.977385	618	1	-0.18136
GJB3	4	0.25317	0.45745	1.0	8639	3	-0.39686	0.030092	0.032035	0.977385	619	1	-0.39686
DYNAP	4	0.23842	0.43774	1.0	8226	1	0.58808	0.030143	0.032084	0.977385	620	1	0.58808
HEXDC	4	0.50136	0.67078	1.0	12700	1	0.1242	0.030194	0.032136	0.977385	621	1	0.1242
PLAG1	4	0.58477	0.73363	1.0	13876	1	0.11201	0.030245	0.03219	0.977385	622	1	0.11201
MRPS22	4	0.033279	0.10081	0.942122	2027	2	0.031179	0.030297	0.03224	0.977385	623	1	0.031179
MANBA	4	0.45034	0.63275	1.0	11985	2	0.041605	0.030348	0.032288	0.977385	624	1	0.041605
ADAMTSL2	4	0.99087	0.99086	1.0	18891	0	0.87144	0.030399	0.032331	0.977385	625	1	0.87144
SCN7A	4	0.095841	0.22986	0.991532	4429	2	-0.037179	0.03045	0.032377	0.977385	626	1	-0.037179
DPY30	4	0.093553	0.22623	0.990633	4359	3	-0.23982	0.030604	0.032531	0.977385	627	1	-0.23982
PRMT2	4	0.64831	0.78275	1.0	14790	2	-0.14284	0.030655	0.032582	0.977385	628	1	-0.14284
UBALD2	4	0.94784	0.94789	1.0	18038	0	0.086569	0.030706	0.032635	0.977385	629	1	0.086569
DUSP14	4	0.70079	0.81755	1.0	15470	1	0.050835	0.030758	0.032675	0.977385	630	1	0.050835
USP17L10	4	0.5835	0.73264	1.0	13859	1	0.38329	0.030886	0.032794	0.977385	631	1	0.38329
KAT7	4	0.21799	0.4101	1.0	7763	3	-0.30162	0.030886	0.032794	0.977385	632	1	-0.30162
OR13F1	4	0.58687	0.73523	1.0	13906	1	0.39748	0.030963	0.032879	0.977385	633	1	0.39748
PIK3IP1	4	0.40453	0.59953	1.0	11386	2	-0.094989	0.031014	0.032926	0.977385	634	1	-0.094989
COL28A1	4	0.75309	0.83493	1.0	15816	1	0.26504	0.031065	0.032972	0.977385	635	1	0.26504
CCZ1	4	0.82896	0.86588	1.0	16446	1	0.78567	0.031116	0.033026	0.977385	636	1	0.78567
PCGF1	4	0.84486	0.87355	1.0	16604	1	0.20026	0.031167	0.033079	0.977385	637	1	0.20026
SEC31B	4	0.22214	0.41569	1.0	7857	2	-0.041975	0.031219	0.03312	0.977385	638	1	-0.041975
RHBDF2	4	0.079306	0.20313	0.986003	3921	3	-0.61762	0.03127	0.03317	0.977385	639	1	-0.61762
ZBTB2	4	0.39756	0.5945	1.0	11286	1	0.35785	0.031321	0.03321	0.977385	640	1	0.35785
BTN2A1	4	0.28309	0.49645	1.0	9391	2	-0.08291	0.031372	0.03325	0.977385	641	1	-0.08291
KRTAP4-9	4	0.39017	0.5891	1.0	11191	2	-0.1095	0.031423	0.033298	0.977385	642	1	-0.1095
DTX3L	4	0.4753	0.65128	1.0	12318	2	-0.013273	0.031475	0.033349	0.977385	643	1	-0.013273
P2RX6	4	0.23443	0.43239	1.0	8137	1	0.20556	0.031526	0.033403	0.977385	644	1	0.20556
SLC14A2	4	0.15865	0.32582	0.997795	6237	1	0.53395	0.031577	0.033451	0.977385	645	1	0.53395
CYLD	4	0.33041	0.54628	1.0	10368	2	0.26866	0.031679	0.033541	0.977385	646	1	0.26866
ABHD1	4	0.033265	0.10078	0.942122	2026	2	-0.43577	0.03173	0.033587	0.977385	647	1	-0.43577
CD55	4	0.78585	0.84731	1.0	16070	1	0.62895	0.031782	0.033633	0.977385	648	1	0.62895
DNAJB5	4	0.22382	0.41801	1.0	7903	1	0.12102	0.031833	0.033679	0.977385	649	1	0.12102
TSEN34	4	0.024314	0.075947	0.935177	1542	2	0.032682	0.031884	0.033722	0.977385	650	1	0.032682
FOXD4L3	4	0.93685	0.93694	1.0	17831	1	0.25371	0.031935	0.033769	0.977385	651	1	0.25371
ZNF880	4	0.027537	0.084933	0.941982	1714	2	-0.31208	0.031986	0.033808	0.977385	652	1	-0.31208
HERPUD2	4	0.11933	0.26649	0.991969	5114	2	-0.049558	0.032037	0.033859	0.977385	653	1	-0.049558
NKG7	4	0.99378	0.99381	1.0	18961	0	0.47254	0.032089	0.033908	0.977385	654	1	0.47254
NPY5R	4	0.94396	0.94407	1.0	17970	0	0.12814	0.03214	0.033955	0.977385	655	1	0.12814
TPD52L3	4	0.99698	0.997	1.0	19047	0	0.74562	0.032191	0.034012	0.977385	656	1	0.74562
SPINK7	3	0.11881	0.25571	0.991969	5093	1	-0.11751	0.032228	0.032902	0.977385	657	1	-0.11751
ROBO4	4	0.9032	0.90862	1.0	17290	1	0.25145	0.032242	0.034063	0.977385	658	1	0.25145
LRRC30	4	0.77442	0.84278	1.0	15979	1	0.17751	0.032293	0.034119	0.977385	659	1	0.17751
SEC24A	4	0.93043	0.93084	1.0	17713	1	0.33556	0.032344	0.034165	0.977385	660	1	0.33556
TSPY8	4	0.65604	0.78878	1.0	14892	1	0.39384	0.032396	0.034209	0.977385	661	1	0.39384
YTHDC1	4	0.004571	0.015892	0.786436	383	3	-1.018	0.032447	0.03427	0.977385	662	1	-1.018
ANGPTL4	4	0.41433	0.6067	1.0	11517	2	-0.067074	0.032549	0.034371	0.977385	663	1	-0.067074
NRSN1	4	0.54959	0.70676	1.0	13383	1	0.18249	0.0326	0.034411	0.977385	664	1	0.18249
ZBTB41	4	0.86706	0.88553	1.0	16826	1	0.81969	0.032651	0.034459	0.977385	665	1	0.81969
OR6C68	4	0.15722	0.32369	0.997795	6191	1	0.029492	0.032702	0.034506	0.977385	666	1	0.029492
ALX1	4	0.99286	0.99289	1.0	18933	0	0.484	0.032805	0.034602	0.977385	667	1	0.484
SENP7	4	0.69372	0.81544	1.0	15415	1	0.38789	0.032856	0.034647	0.977385	668	1	0.38789
CEP135	4	0.19779	0.38185	1.0	7263	2	0.001838	0.032907	0.034702	0.977385	669	1	0.001838
FSTL5	4	0.91442	0.91711	1.0	17440	1	0.44192	0.032958	0.034753	0.977385	670	1	0.44192
LEAP2	4	0.88822	0.89836	1.0	17085	1	0.49641	0.033009	0.0348	0.977385	671	1	0.49641
TTC14	4	0.046897	0.13648	0.967216	2692	3	-0.26166	0.03306	0.034846	0.977385	672	1	-0.26166
C16orf95	4	0.37428	0.57771	1.0	10973	2	-0.0045713	0.033112	0.034898	0.977385	673	1	-0.0045713
CFAP43	4	0.44675	0.63014	1.0	11936	2	0.26047	0.033163	0.034948	0.977385	674	1	0.26047
PPP6C	4	0.0039005	0.013659	0.770005	337	2	-0.14344	0.033214	0.034997	0.977385	675	1	-0.14344
ANKRD20A2	4	0.26264	0.46999	1.0	8878	3	-0.1234	0.033265	0.035048	0.977385	676	1	-0.1234
UPB1	4	0.81915	0.86134	1.0	16361	1	0.31838	0.033316	0.035103	0.977385	677	1	0.31838
CD22	4	0.41283	0.60562	1.0	11490	2	-0.20011	0.033367	0.035157	0.977385	678	1	-0.20011
PARP8	4	0.41963	0.61049	1.0	11586	2	0.23677	0.033418	0.035195	0.977385	679	1	0.23677
DUOX1	4	0.8172	0.86047	1.0	16338	1	0.37471	0.033469	0.035252	0.977385	680	1	0.37471
POLR1B	4	0.57154	0.7234	1.0	13684	1	0.1813	0.033521	0.035296	0.977385	681	1	0.1813
ARL6	4	0.9997	0.9997	1.0	19101	0	0.79082	0.033572	0.035336	0.977385	682	1	0.79082
SERP2	4	0.67245	0.80167	1.0	15135	2	0.1852	0.033623	0.035381	0.977385	683	1	0.1852
DEFB106B	2	0.99557	0.99554	1.0	19012	0	2.3993	0.033649	0.033723	0.977385	684	1	2.3993
NPSR1	4	0.3166	0.53647	1.0	10169	2	0.24755	0.033674	0.035431	0.977385	685	1	0.24755
ZMYM6	4	0.90129	0.90723	1.0	17268	1	0.50553	0.033725	0.035479	0.977385	686	1	0.50553
SLC22A4	4	0.90524	0.9101	1.0	17317	1	0.53461	0.033776	0.035532	0.977385	687	1	0.53461
ERCC6-PGBD3	4	0.85083	0.87659	1.0	16666	1	0.36046	0.033878	0.035623	0.977385	688	1	0.36046
N4BP2	4	0.13759	0.29433	0.991969	5657	2	0.16609	0.033929	0.035676	0.977385	689	1	0.16609
ATG2B	4	0.45143	0.63356	1.0	12005	1	0.26545	0.03398	0.035723	0.977385	690	1	0.26545
KCNH5	4	0.88507	0.89633	1.0	17043	1	0.16502	0.034031	0.035781	0.977385	691	1	0.16502
ZSCAN4	4	0.35619	0.56468	1.0	10710	1	0.77972	0.034083	0.035828	0.977385	692	1	0.77972
TDRD1	4	0.96986	0.96991	1.0	18466	0	0.21017	0.034134	0.035882	0.977385	693	1	0.21017
PSAP	4	0.34962	0.56003	1.0	10621	1	0.23663	0.034236	0.035973	0.977385	694	1	0.23663
PATZ1	4	0.85683	0.87982	1.0	16721	1	0.46969	0.034287	0.036012	0.977385	695	1	0.46969
LDHAL6A	4	0.40107	0.59707	1.0	11335	2	-0.12909	0.034338	0.036059	0.977385	696	1	-0.12909
ITPRIPL2	4	0.24383	0.44493	1.0	8376	2	-0.08137	0.034389	0.036108	0.977385	697	1	-0.08137
PUF60	4	0.1879	0.36798	1.0	7013	3	-0.1382	0.03444	0.036156	0.977385	698	1	-0.1382
MVP	4	0.99953	0.99953	1.0	19096	0	1.0503	0.034593	0.036302	0.977385	699	1	1.0503
CLDN7	4	0.94587	0.9459	1.0	18005	0	0.1788	0.034644	0.036346	0.977385	700	1	0.1788
VDR	4	0.73952	0.83009	1.0	15721	1	0.5765	0.034695	0.036393	0.977385	701	1	0.5765
CCDC109B	4	0.53253	0.69395	1.0	13157	2	0.22142	0.034747	0.036445	0.977385	702	1	0.22142
RSPH14	4	0.91022	0.91384	1.0	17385	1	0.30388	0.034798	0.036494	0.977385	703	1	0.30388
SRD5A1	4	0.48868	0.66117	1.0	12524	1	0.33901	0.034849	0.036549	0.977385	704	1	0.33901
HLA-DRB1	4	0.11058	0.25293	0.991969	4841	1	0.94021	0.0349	0.036605	0.977385	705	1	0.94021
NDUFC2-KCTD14	4	0.03033	0.092721	0.942122	1871	3	-0.70075	0.034951	0.036652	0.977385	706	1	-0.70075
SRMS	4	0.41331	0.60595	1.0	11503	2	0.14293	0.035002	0.036697	0.977385	707	1	0.14293
CAND1	4	0.040448	0.11989	0.950838	2404	2	-0.21156	0.035053	0.036752	0.977385	708	1	-0.21156
ETV1	4	0.1075	0.24804	0.991969	4754	2	-0.11818	0.035104	0.036802	0.977385	709	1	-0.11818
RPL23	4	0.93685	0.93694	1.0	17835	1	0.77698	0.035155	0.036856	0.977385	710	1	0.77698
DAZ3	4	0.68374	0.81057	1.0	15320	1	0.4208	0.035206	0.036914	0.977385	711	1	0.4208
OR8A1	4	0.51028	0.67732	1.0	12836	2	0.43278	0.035257	0.036959	0.977385	712	1	0.43278
PTPN18	4	0.73379	0.82814	1.0	15694	1	0.46728	0.035308	0.037004	0.977385	713	1	0.46728
COL3A1	4	0.20395	0.39052	1.0	7427	1	0.19747	0.035359	0.037053	0.977385	714	1	0.19747
OR7E24	4	0.028348	0.087179	0.941982	1759	2	-0.10697	0.03541	0.037102	0.977385	715	1	-0.10697
LRRC55	4	0.31571	0.53583	1.0	10156	2	0.072843	0.035461	0.03715	0.977385	716	1	0.072843
IQCF5	4	0.11149	0.25436	0.991969	4877	1	0.18897	0.035512	0.03719	0.977385	717	1	0.18897
CABP7	4	0.93018	0.93061	1.0	17708	1	1.0249	0.035563	0.037235	0.977385	718	1	1.0249
COG3	4	0.99998	0.99998	1.0	19109	0	1.4895	0.035614	0.03728	0.977385	719	1	1.4895
CAPN11	4	0.39321	0.59133	1.0	11231	2	0.25751	0.035665	0.03733	0.977385	720	1	0.25751
PNCK	4	0.99233	0.99236	1.0	18922	0	1.4248	0.035716	0.037377	0.977385	721	1	1.4248
RARS2	4	0.64469	0.77994	1.0	14734	2	0.25571	0.035818	0.037467	0.977385	722	1	0.25571
UAP1	4	0.57129	0.72322	1.0	13681	1	0.14368	0.035869	0.037515	0.977385	723	1	0.14368
LRP2	4	0.2343	0.43221	1.0	8135	2	0.18582	0.03592	0.037574	0.977385	724	1	0.18582
HMGCS1	4	0.59972	0.7451	1.0	14117	2	-0.0078393	0.035971	0.037621	0.977385	725	1	-0.0078393
ARL8B	4	0.69805	0.81671	1.0	15452	1	0.27121	0.036022	0.037667	0.977385	726	1	0.27121
C2orf57	4	0.363	0.56957	1.0	10802	2	-0.016356	0.036073	0.037711	0.977385	727	1	-0.016356
STON1	4	0.035851	0.1077	0.942122	2162	3	-0.36962	0.036124	0.037754	0.977385	728	1	-0.36962
RIC8B	4	0.57557	0.7265	1.0	13743	2	0.2706	0.036226	0.037854	0.977385	729	1	0.2706
KRTAP19-4	4	0.99742	0.99741	1.0	19061	0	0.81092	0.036277	0.037897	0.977385	730	1	0.81092
DTD1	4	0.50112	0.67059	1.0	12696	2	-0.1899	0.036328	0.037938	0.977385	731	1	-0.1899
KRTAP12-1	4	0.332	0.54742	1.0	10389	2	0.0416	0.036379	0.03799	0.977385	732	1	0.0416
CDAN1	4	0.0030723	0.010847	0.756649	273	3	-0.95744	0.03643	0.038045	0.977385	733	1	-0.95744
RSPH4A	4	0.97028	0.97036	1.0	18472	0	0.21223	0.036481	0.038102	0.977385	734	1	0.21223
OR10T2	4	0.13122	0.28469	0.991969	5456	3	-0.17738	0.036532	0.038157	0.977385	735	1	-0.17738
COBLL1	4	0.20673	0.39449	1.0	7486	1	0.88395	0.036583	0.038211	0.977385	736	1	0.88395
OTOG	4	0.96192	0.96193	1.0	18312	0	0.36271	0.036634	0.038259	0.977385	737	1	0.36271
NINJ1	4	0.86397	0.88378	1.0	16788	1	0.127	0.036685	0.038305	0.977385	738	1	0.127
RAB14	4	0.42897	0.61736	1.0	11706	2	0.12032	0.036736	0.038352	0.977385	739	1	0.12032
ZPR1	4	0.01787	0.057484	0.922238	1180	2	-0.22037	0.036787	0.038397	0.977385	740	1	-0.22037
STEAP1	4	0.021708	0.068584	0.927287	1413	3	-0.38263	0.036838	0.038448	0.977385	741	1	-0.38263
LEFTY2	4	0.086935	0.21554	0.986298	4170	2	0.085581	0.036889	0.038501	0.977385	742	1	0.085581
S100A9	4	0.46533	0.64381	1.0	12186	1	0.43792	0.03694	0.038552	0.977385	743	1	0.43792
PGBD5	4	0.54746	0.70519	1.0	13365	1	0.31234	0.036991	0.038604	0.977385	744	1	0.31234
HEG1	4	0.95401	0.95404	1.0	18158	0	0.54597	0.037042	0.038655	0.977385	745	1	0.54597
CCDC85A	4	0.99377	0.99379	1.0	18960	0	0.69033	0.037093	0.038701	0.977385	746	1	0.69033
TUBB2B	4	0.24079	0.4409	1.0	8290	2	0.050038	0.037144	0.038745	0.977385	747	1	0.050038
SNAPC3	4	0.89811	0.90499	1.0	17213	1	0.51752	0.037195	0.038797	0.977385	748	1	0.51752
OXR1	4	0.26508	0.47316	1.0	8936	2	0.42717	0.037246	0.038846	0.977385	749	1	0.42717
GDF6	4	0.31123	0.53194	1.0	10077	2	0.20432	0.037297	0.038895	0.977385	750	1	0.20432
RFPL4A	4	0.24824	0.45087	1.0	8497	2	0.17678	0.037348	0.038941	0.977385	751	1	0.17678
N4BP3	4	0.48234	0.65647	1.0	12437	2	0.40609	0.037399	0.038985	0.977385	752	1	0.40609
CCDC106	4	0.96339	0.96342	1.0	18336	0	0.41622	0.037501	0.03908	0.977385	753	1	0.41622
PARP11	4	0.026817	0.082936	0.941982	1673	2	-0.16962	0.037552	0.039133	0.977385	754	1	-0.16962
COQ10B	4	0.90336	0.90874	1.0	17294	1	0.31975	0.037603	0.039176	0.977385	755	1	0.31975
MGP	4	0.26227	0.46951	1.0	8865	2	-0.11395	0.037654	0.039222	0.977385	756	1	-0.11395
HBQ1	4	0.0088578	0.029801	0.820562	690	1	0.28235	0.037705	0.039262	0.977385	757	1	0.28235
NEK6	4	0.8463	0.87431	1.0	16614	1	0.45297	0.037756	0.0393	0.977385	758	1	0.45297
GLIS3	4	0.11178	0.25482	0.991969	4885	1	0.99443	0.037857	0.039404	0.977385	759	1	0.99443
PPAT	4	0.70515	0.81888	1.0	15503	1	0.047315	0.037908	0.03945	0.977385	760	1	0.047315
BTNL3	4	0.53451	0.69538	1.0	13184	1	0.15752	0.037959	0.039502	0.977385	761	1	0.15752
CDK5R1	4	0.99708	0.99709	1.0	19049	0	1.1233	0.03801	0.03955	0.977385	762	1	1.1233
NLGN2	4	0.076039	0.19772	0.985362	3818	2	-0.023556	0.038061	0.039599	0.977385	763	1	-0.023556
USP44	4	0.15849	0.32559	0.997795	6231	3	-0.19875	0.038112	0.039641	0.977385	764	1	-0.19875
LBP	4	0.77395	0.84259	1.0	15975	1	0.31648	0.038163	0.039694	0.977385	765	1	0.31648
VAX2	4	0.51603	0.68161	1.0	12926	2	0.057506	0.038214	0.039741	0.977385	766	1	0.057506
KLHL11	4	0.396	0.5934	1.0	11269	1	0.26676	0.038265	0.039789	0.977385	767	1	0.26676
LMO2	4	0.72685	0.8259	1.0	15651	1	0.2099	0.038316	0.039834	0.977385	768	1	0.2099
BLID	4	0.047688	0.13852	0.967227	2730	3	-0.35069	0.038418	0.039939	0.977385	769	1	-0.35069
FAM216A	4	0.53821	0.69814	1.0	13236	2	-0.01779	0.038469	0.039988	0.977385	770	1	-0.01779
NOTCH2	4	0.80435	0.85491	1.0	16219	1	0.84195	0.038519	0.040029	0.977385	771	1	0.84195
EPB41L2	4	0.038163	0.11382	0.942122	2303	2	-0.041642	0.03857	0.040075	0.977385	772	1	-0.041642
TNFSF10	4	0.10914	0.25062	0.991969	4802	1	0.39172	0.038621	0.040127	0.977385	773	1	0.39172
FXYD1	3	0.33863	0.4928	1.0	10479	2	-0.12263	0.038639	0.039042	0.977385	774	1	-0.12263
DSC3	4	0.42392	0.61366	1.0	11647	1	0.46798	0.038672	0.040174	0.977385	775	1	0.46798
ANXA7	4	0.41081	0.60415	1.0	11460	2	0.24932	0.038723	0.040223	0.977385	776	1	0.24932
CCDC82	4	0.99947	0.99948	1.0	19095	0	1.3755	0.038774	0.040276	0.977385	777	1	1.3755
ZNF365	4	0.16228	0.33111	0.998506	6329	2	0.012416	0.038825	0.040324	0.977385	778	1	0.012416
HM13	4	0.63418	0.77173	1.0	14597	2	-0.024919	0.038876	0.040362	0.977385	779	1	-0.024919
MDFI	4	0.054065	0.15459	0.975778	3018	3	-0.42827	0.038927	0.040409	0.977385	780	1	-0.42827
HOXD8	4	0.47738	0.65282	1.0	12365	1	0.43421	0.038978	0.04046	0.977385	781	1	0.43421
IL18BP	4	0.22713	0.42245	1.0	7976	2	0.28744	0.039028	0.040504	0.977385	782	1	0.28744
SS18	4	0.62251	0.76271	1.0	14426	1	0.28087	0.039079	0.040548	0.977385	783	1	0.28087
CHCHD7	4	0.55951	0.71432	1.0	13511	2	-0.005182	0.03913	0.040591	0.977385	784	1	-0.005182
NAA40	4	0.85551	0.8791	1.0	16705	1	0.39404	0.039334	0.040788	0.977385	785	1	0.39404
CEP55	4	0.27146	0.48142	1.0	9097	1	0.13891	0.039385	0.040829	0.977385	786	1	0.13891
BBS2	4	0.1965	0.38007	1.0	7227	2	0.040246	0.039436	0.040881	0.977385	787	1	0.040246
CNNM1	4	0.085147	0.21265	0.98619	4111	2	0.19851	0.039486	0.040937	0.977385	788	1	0.19851
PHF10	4	0.20979	0.3988	1.0	7561	1	0.60039	0.039537	0.040983	0.977385	789	1	0.60039
SLITRK6	4	0.40298	0.59846	1.0	11365	1	0.13935	0.039588	0.041038	0.977385	790	1	0.13935
KRTAP21-1	4	0.84025	0.87129	1.0	16563	1	0.39277	0.039639	0.041096	0.977385	791	1	0.39277
CTGF	4	0.64987	0.78399	1.0	14811	1	0.39017	0.03969	0.041139	0.977385	792	1	0.39017
ADAL	4	0.15218	0.31612	0.996352	6059	1	0.47567	0.039741	0.041188	0.977385	793	1	0.47567
ASIC4	4	0.48931	0.66166	1.0	12531	1	0.55174	0.039792	0.041236	0.977385	794	1	0.55174
FZD5	4	0.96348	0.96351	1.0	18338	0	0.32531	0.039842	0.041289	0.977385	795	1	0.32531
GLB1L3	4	0.584	0.73304	1.0	13865	1	0.73	0.039893	0.041345	0.977385	796	1	0.73
CNN2	4	0.60645	0.75032	1.0	14212	1	0.62867	0.040046	0.04149	0.977385	797	1	0.62867
RAMP1	4	0.010027	0.033523	0.839675	761	2	-0.13863	0.040097	0.041543	0.977385	798	1	-0.13863
TRAF3IP1	3	0.13299	0.27575	0.991969	5526	1	-0.0055029	0.040132	0.040496	0.977385	799	1	-0.0055029
LAMA3	4	0.96118	0.96117	1.0	18297	0	0.31105	0.040148	0.041586	0.977385	800	1	0.31105
PRUNE	4	0.030245	0.092485	0.942122	1864	2	-0.32796	0.040198	0.041634	0.977385	801	1	-0.32796
C18orf42	4	0.82726	0.86506	1.0	16438	1	0.12493	0.040249	0.04167	0.977385	802	1	0.12493
UROD	4	0.98774	0.98773	1.0	18836	0	0.61368	0.0403	0.041709	0.977385	803	1	0.61368
ADSS	4	0.30715	0.52682	1.0	9996	3	-0.022948	0.040351	0.041751	0.977385	804	1	-0.022948
HRC	4	0.98893	0.98891	1.0	18864	0	0.82176	0.040402	0.041805	0.977385	805	1	0.82176
ITGA4	4	0.41113	0.6044	1.0	11464	1	0.17764	0.040453	0.041861	0.977385	806	1	0.17764
KRTDAP	4	0.07934	0.2032	0.986003	3923	2	-0.39626	0.040503	0.041911	0.977385	807	1	-0.39626
RNF123	4	0.85038	0.87638	1.0	16663	1	0.24364	0.040554	0.041954	0.977385	808	1	0.24364
ALDOB	4	0.1924	0.37434	1.0	7116	2	0.29388	0.040605	0.042003	0.977385	809	1	0.29388
STAC3	4	0.64238	0.77811	1.0	14710	2	0.77073	0.040656	0.042047	0.977385	810	1	0.77073
EDN2	4	0.46382	0.64273	1.0	12163	2	0.34124	0.040707	0.042086	0.977385	811	1	0.34124
POFUT2	4	0.96575	0.96579	1.0	18381	0	0.23574	0.040758	0.042135	0.977385	812	1	0.23574
ORC2	4	0.19782	0.38189	1.0	7265	2	-0.092772	0.040808	0.042181	0.977385	813	1	-0.092772
LCE4A	4	0.99957	0.99957	1.0	19098	0	0.70464	0.040859	0.042232	0.977385	814	1	0.70464
NUBP2	4	0.23782	0.43696	1.0	8214	2	-0.13126	0.04091	0.04228	0.977385	815	1	-0.13126
PRR23A	4	0.049662	0.14347	0.967227	2832	2	-0.14938	0.041012	0.042384	0.977385	816	1	-0.14938
MDM2	4	0.30514	0.52429	1.0	9947	2	0.18153	0.041062	0.042423	0.977385	817	1	0.18153
CASC10	4	0.30859	0.52859	1.0	10025	3	-0.21408	0.041113	0.042471	0.977385	818	1	-0.21408
SPO11	4	0.69744	0.81653	1.0	15446	1	0.68423	0.041164	0.042509	0.977385	819	1	0.68423
LRIG2	4	0.3061	0.52547	1.0	9971	1	0.26533	0.041215	0.042559	0.977385	820	1	0.26533
TMEM88	4	0.85017	0.87627	1.0	16659	1	0.36522	0.041266	0.042611	0.977385	821	1	0.36522
CTSC	4	0.36641	0.57206	1.0	10850	2	0.14713	0.041367	0.042709	0.977385	822	1	0.14713
USP24	4	0.62566	0.76517	1.0	14480	2	0.11474	0.041367	0.042709	0.977385	823	1	0.11474
FAM218A	4	0.80074	0.85337	1.0	16191	1	0.35321	0.041367	0.042709	0.977385	824	1	0.35321
TRPS1	4	0.99348	0.99351	1.0	18950	0	0.5077	0.041469	0.0428	0.977385	825	1	0.5077
SPATA25	4	0.81978	0.86164	1.0	16369	1	0.54189	0.04152	0.042851	0.977385	826	1	0.54189
SPACA7	4	0.16935	0.3414	0.999373	6516	2	0.012412	0.04157	0.042888	0.977385	827	1	0.012412
CRTC1	4	0.59523	0.74165	1.0	14042	1	0.18617	0.041621	0.042941	0.977385	828	1	0.18617
RCN1	4	0.86101	0.88209	1.0	16764	1	0.19339	0.041672	0.042992	0.977385	829	1	0.19339
CALCA	4	0.65682	0.78938	1.0	14904	2	0.02914	0.041723	0.043035	0.977385	830	1	0.02914
WDR13	4	0.13899	0.29648	0.991969	5698	3	-0.1622	0.041774	0.043084	0.977385	831	1	-0.1622
PTRF	4	0.47818	0.6534	1.0	12382	1	0.53954	0.041824	0.043133	0.977385	832	1	0.53954
FAM120B	4	0.27777	0.48956	1.0	9257	3	-0.15992	0.041926	0.043223	0.977385	833	1	-0.15992
MEMO1	4	0.85875	0.88082	1.0	16738	1	0.2848	0.041977	0.043271	0.977385	834	1	0.2848
TCN1	4	0.5453	0.70357	1.0	13328	2	0.40526	0.042027	0.043316	0.977385	835	1	0.40526
C2orf78	4	0.29081	0.50626	1.0	9583	2	-0.14106	0.042078	0.043359	0.977385	836	1	-0.14106
RAB15	4	0.23027	0.42672	1.0	8053	3	-0.3404	0.042129	0.043401	0.977385	837	1	-0.3404
HUS1	4	0.073036	0.19275	0.985362	3719	3	-0.23481	0.04218	0.043444	0.977385	838	1	-0.23481
PGK1	4	0.023773	0.074435	0.934788	1519	2	-0.076275	0.042231	0.043491	0.977385	839	1	-0.076275
TRIM67	4	0.59938	0.74482	1.0	14111	2	0.030799	0.042281	0.043535	0.977385	840	1	0.030799
PRSS21	4	0.26224	0.46947	1.0	8864	2	0.27556	0.042332	0.043589	0.977385	841	1	0.27556
FLOT1	4	0.98027	0.98035	1.0	18681	0	0.89934	0.042383	0.043636	0.977385	842	1	0.89934
CELSR2	4	0.59112	0.73851	1.0	13970	1	0.30864	0.042434	0.043684	0.977385	843	1	0.30864
TNPO1	4	0.96604	0.96609	1.0	18389	0	0.38921	0.042484	0.04373	0.977385	844	1	0.38921
FBXO38	4	0.75355	0.83509	1.0	15822	1	0.23	0.042535	0.043783	0.977385	845	1	0.23
ZSCAN12	4	0.45027	0.6327	1.0	11983	1	0.092845	0.042586	0.043845	0.977385	846	1	0.092845
RNF41	4	0.41874	0.60985	1.0	11576	2	0.083799	0.042637	0.043898	0.977385	847	1	0.083799
TSPAN5	4	0.24994	0.45313	1.0	8552	2	0.33057	0.042687	0.043954	0.977385	848	1	0.33057
TMEM186	4	0.95985	0.95988	1.0	18270	0	0.4677	0.042789	0.044053	0.977385	849	1	0.4677
RAB27B	4	0.071727	0.19056	0.985362	3685	2	-0.39299	0.04284	0.044101	0.977385	850	1	-0.39299
XYLB	4	0.9923	0.99232	1.0	18921	0	0.48401	0.04289	0.044146	0.977385	851	1	0.48401
AGGF1	4	0.22078	0.41384	1.0	7826	2	0.20886	0.042941	0.044193	0.977385	852	1	0.20886
DNASE1	4	0.73843	0.82971	1.0	15713	1	0.36463	0.042992	0.044244	0.977385	853	1	0.36463
EML1	4	0.50816	0.6758	1.0	12798	2	-0.19988	0.043043	0.044294	0.977385	854	1	-0.19988
NTN4	4	0.064546	0.17865	0.983163	3464	3	-0.2356	0.043093	0.044334	0.977385	855	1	-0.2356
RPRD1B	4	0.059073	0.1668	0.98009	3247	2	0.15903	0.043144	0.044371	0.977385	856	1	0.15903
LYPD3	4	0.88041	0.89345	1.0	16982	1	0.1994	0.043195	0.044415	0.977385	857	1	0.1994
PTCH2	4	0.75972	0.83729	1.0	15858	1	0.61784	0.043245	0.044469	0.977385	858	1	0.61784
APP	4	0.25854	0.46454	1.0	8777	2	-0.088022	0.043296	0.044519	0.977385	859	1	-0.088022
FZD1	4	0.87175	0.88827	1.0	16869	1	0.41546	0.043347	0.044567	0.977385	860	1	0.41546
ARID5B	4	0.98228	0.98229	1.0	18722	0	0.34695	0.043398	0.044622	0.977385	861	1	0.34695
RAD54B	4	0.44515	0.62899	1.0	11919	1	0.565	0.043448	0.044671	0.977385	862	1	0.565
TRPC6	4	0.10297	0.24094	0.991969	4612	1	0.41066	0.043499	0.04472	0.977385	863	1	0.41066
CLCNKA	4	0.2037	0.39018	1.0	7421	3	-0.31087	0.04355	0.044765	0.977385	864	1	-0.31087
RYK	4	0.44011	0.62539	1.0	11843	1	0.49486	0.0436	0.04482	0.977385	865	1	0.49486
TMEM134	4	0.97566	0.97584	1.0	18602	0	0.36987	0.043651	0.044867	0.977385	866	1	0.36987
MYCN	4	0.60379	0.74828	1.0	14165	1	0.22934	0.043702	0.044913	0.977385	867	1	0.22934
ZCCHC4	4	0.13843	0.29562	0.991969	5681	2	-0.03412	0.043753	0.044967	0.977385	868	1	-0.03412
APOD	4	0.099809	0.23603	0.991969	4539	3	-0.49721	0.043803	0.045018	0.977385	869	1	-0.49721
LIPG	4	0.76613	0.83963	1.0	15915	1	0.38771	0.043905	0.045115	0.977385	870	1	0.38771
FAM47A	4	0.010379	0.034646	0.847241	781	3	-0.74893	0.043955	0.045155	0.977385	871	1	-0.74893
BORA	4	0.86552	0.88469	1.0	16808	1	0.58455	0.044006	0.045197	0.977385	872	1	0.58455
ZNF761	4	0.57571	0.72662	1.0	13745	1	0.37096	0.044057	0.04525	0.977385	873	1	0.37096
ROPN1	4	0.36518	0.57117	1.0	10830	1	0.76715	0.044107	0.045304	0.977385	874	1	0.76715
PCDHB4	4	0.87096	0.88782	1.0	16856	1	0.40799	0.044158	0.045346	0.977385	875	1	0.40799
OR1J4	4	0.63573	0.77292	1.0	14622	1	0.99058	0.044209	0.045391	0.977385	876	1	0.99058
MRPS21	4	0.53864	0.69848	1.0	13241	2	-0.036911	0.044259	0.04544	0.977385	877	1	-0.036911
PIGL	4	0.75993	0.83737	1.0	15861	1	0.25691	0.04431	0.045489	0.977385	878	1	0.25691
CLDN14	4	0.11998	0.26749	0.991969	5129	2	0.50004	0.044361	0.045531	0.977385	879	1	0.50004
CSMD2	4	0.76687	0.83994	1.0	15923	1	0.83993	0.044412	0.04557	0.977385	880	1	0.83993
PRDX4	4	0.95706	0.95707	1.0	18219	0	0.41231	0.044462	0.045617	0.977385	881	1	0.41231
MCM4	4	0.66586	0.79644	1.0	15040	2	0.062178	0.044513	0.045665	0.977385	882	1	0.062178
COX6B1	4	0.21702	0.40882	1.0	7735	2	0.17181	0.044564	0.045713	0.977385	883	1	0.17181
IGFLR1	4	0.82232	0.86279	1.0	16391	1	0.20026	0.044614	0.045755	0.977385	884	1	0.20026
OPN1MW	4	0.55343	0.70965	1.0	13433	2	-0.02483	0.044665	0.045799	0.977385	885	1	-0.02483
JPH2	4	0.11346	0.25743	0.991969	4929	1	0.18807	0.044716	0.04585	0.977385	886	1	0.18807
RBBP5	4	0.010204	0.03407	0.843811	771	3	-0.97071	0.044766	0.045894	0.977385	887	1	-0.97071
MRPL18	4	0.32398	0.54164	1.0	10282	1	0.55617	0.044817	0.045944	0.977385	888	1	0.55617
AXL	4	0.34387	0.55592	1.0	10551	2	-0.025636	0.044868	0.04599	0.977385	889	1	-0.025636
PABPC1	4	0.78892	0.84853	1.0	16094	1	0.1454	0.044918	0.046046	0.977385	890	1	0.1454
BPIFB4	4	0.37836	0.58056	1.0	11034	2	-0.0106	0.044969	0.046091	0.977385	891	1	-0.0106
ERC1	4	0.89575	0.90337	1.0	17185	1	0.30795	0.045019	0.046135	0.977385	892	1	0.30795
SPAM1	4	0.58744	0.73567	1.0	13917	1	0.26057	0.04507	0.046186	0.977385	893	1	0.26057
AKR1B10	4	0.20913	0.39788	1.0	7546	2	0.19254	0.045121	0.046231	0.977385	894	1	0.19254
MED22	4	0.81513	0.85954	1.0	16317	1	0.24806	0.045171	0.046274	0.977385	895	1	0.24806
AACS	4	0.35876	0.56651	1.0	10744	2	0.34938	0.045273	0.046366	0.977385	896	1	0.34938
MEX3B	4	0.38477	0.58518	1.0	11116	2	0.11759	0.045323	0.046417	0.977385	897	1	0.11759
LSM7	4	0.41779	0.60921	1.0	11563	1	0.47946	0.045374	0.046466	0.977385	898	1	0.47946
DHX38	4	0.83233	0.86752	1.0	16478	1	0.28053	0.045425	0.04652	0.977385	899	1	0.28053
SLC7A6	4	0.073962	0.19423	0.985362	3750	2	0.11921	0.045475	0.04657	0.977385	900	1	0.11921
RDH5	4	0.89839	0.90518	1.0	17218	1	0.1764	0.045577	0.046653	0.977385	901	1	0.1764
ATP6V0C	4	0.57907	0.72924	1.0	13796	2	-0.075749	0.045627	0.046706	0.977385	902	1	-0.075749
MELK	4	0.46623	0.64449	1.0	12194	2	0.2952	0.045678	0.046751	0.977385	903	1	0.2952
HNF1A	4	0.66733	0.79762	1.0	15061	1	0.58636	0.045728	0.046798	0.977385	904	1	0.58636
VHL	4	0.89115	0.9003	1.0	17128	1	0.24856	0.045779	0.046841	0.977385	905	1	0.24856
THEM4	4	0.65508	0.78802	1.0	14878	1	0.39614	0.04583	0.046888	0.977385	906	1	0.39614
GPX4	4	0.64177	0.77761	1.0	14702	2	0.10305	0.04588	0.046935	0.977385	907	1	0.10305
RFFL	4	0.32689	0.54373	1.0	10323	2	0.22577	0.045931	0.046979	0.977385	908	1	0.22577
STIM2	4	0.23861	0.43799	1.0	8233	3	-0.18676	0.045982	0.047039	0.977385	909	1	-0.18676
ZNF544	4	0.65086	0.78475	1.0	14821	1	0.44188	0.046032	0.047087	0.977385	910	1	0.44188
FAM168B	4	0.54185	0.70094	1.0	13280	2	-0.074508	0.046083	0.047138	0.977385	911	1	-0.074508
PRKCA	4	0.0092411	0.031044	0.820562	722	2	-0.27757	0.046133	0.047181	0.977385	912	1	-0.27757
OR4K13	4	0.91521	0.91775	1.0	17449	1	0.55721	0.046184	0.047225	0.977385	913	1	0.55721
MRPL38	4	0.15183	0.31558	0.99628	6052	3	-0.33928	0.046235	0.047268	0.977385	914	1	-0.33928
UPF3B	4	0.24932	0.45232	1.0	8532	2	0.07896	0.046285	0.047315	0.977385	915	1	0.07896
AP1G2	4	0.84638	0.87435	1.0	16615	1	0.48617	0.046336	0.047362	0.977385	916	1	0.48617
CALM1	4	0.3759	0.57885	1.0	11001	2	-0.18085	0.046386	0.047406	0.977385	917	1	-0.18085
FAM185A	4	0.17332	0.34717	0.999373	6636	3	-0.11922	0.046437	0.047447	0.977385	918	1	-0.11922
OR13H1	4	0.12698	0.27819	0.991969	5346	1	0.3283	0.046488	0.047488	0.977385	919	1	0.3283
DMWD	4	0.50971	0.67691	1.0	12825	2	0.13231	0.046538	0.047534	0.977385	920	1	0.13231
ZFAND1	4	0.54422	0.70274	1.0	13311	2	0.52215	0.046589	0.047591	0.977385	921	1	0.52215
LDLR	4	0.60355	0.74811	1.0	14161	2	0.33319	0.046639	0.047631	0.977385	922	1	0.33319
CHST12	4	0.45483	0.6361	1.0	12050	1	0.6563	0.04669	0.047674	0.977385	923	1	0.6563
CTBP2	4	0.68126	0.80863	1.0	15277	1	0.40673	0.046741	0.047718	0.977385	924	1	0.40673
SUGT1	4	0.3041	0.52299	1.0	9916	3	-0.25091	0.046791	0.047773	0.977385	925	1	-0.25091
PGA5	4	0.94772	0.94777	1.0	18036	0	0.36528	0.046842	0.047819	0.977385	926	1	0.36528
KIR2DS4	4	0.98804	0.98804	1.0	18844	0	0.51957	0.046892	0.047865	0.977385	927	1	0.51957
NRK	4	0.83403	0.86833	1.0	16494	1	0.5167	0.046943	0.047914	0.977385	928	1	0.5167
CALCB	4	0.20364	0.39009	1.0	7418	1	0.32945	0.046993	0.047957	0.977385	929	1	0.32945
IL13	4	0.099028	0.23483	0.991969	4513	2	0.11527	0.047044	0.048007	0.977385	930	1	0.11527
DAZAP1	4	0.061201	0.17195	0.981367	3342	2	-0.20045	0.047095	0.048059	0.977385	931	1	-0.20045
MARCH8	4	0.98542	0.9854	1.0	18788	0	0.56325	0.047145	0.048104	0.977385	932	1	0.56325
ZEB1	4	0.045746	0.13359	0.965927	2635	3	-0.66406	0.047196	0.04815	0.977385	933	1	-0.66406
PTER	4	0.094776	0.2282	0.990633	4399	2	-0.089962	0.047246	0.048195	0.977385	934	1	-0.089962
SSH1	4	0.8166	0.86022	1.0	16331	1	0.42312	0.047297	0.04825	0.977385	935	1	0.42312
CCDC88C	4	0.29408	0.51037	1.0	9672	2	-0.014718	0.047347	0.048293	0.977385	936	1	-0.014718
CAP1	4	0.3088	0.52888	1.0	10031	2	0.17483	0.047398	0.048344	0.977385	937	1	0.17483
DMGDH	4	0.40705	0.60137	1.0	11414	1	0.27633	0.047448	0.048389	0.977385	938	1	0.27633
CDC123	4	0.20426	0.39099	1.0	7434	1	0.1204	0.047499	0.048445	0.977385	939	1	0.1204
CCR2	4	0.15653	0.32262	0.997795	6173	3	-0.13044	0.04755	0.048494	0.977385	940	1	-0.13044
CYP51A1	4	0.18326	0.36134	1.0	6891	2	0.2114	0.0476	0.048544	0.977385	941	1	0.2114
ATG2A	4	0.53338	0.69456	1.0	13168	2	0.15347	0.047651	0.048592	0.977385	942	1	0.15347
C22orf39	4	0.93559	0.93569	1.0	17803	1	0.44441	0.047701	0.048646	0.977385	943	1	0.44441
PRDX1	4	0.92363	0.92482	1.0	17603	1	0.97606	0.047752	0.04869	0.977385	944	1	0.97606
WDR45B	4	0.087156	0.2159	0.986458	4175	2	0.0094794	0.047802	0.048738	0.977385	945	1	0.0094794
ERBB2	4	0.039902	0.11845	0.947413	2385	2	-0.207	0.047853	0.048789	0.977385	946	1	-0.207
PALMD	4	0.93946	0.93957	1.0	17885	0	0.36074	0.047903	0.048838	0.977385	947	1	0.36074
FAM73B	4	0.033771	0.10213	0.942122	2050	3	-0.22611	0.047954	0.04889	0.977385	948	1	-0.22611
ATAD2	4	0.23906	0.4386	1.0	8243	2	-0.017681	0.048004	0.048932	0.977385	949	1	-0.017681
TAF8	4	0.093312	0.22586	0.990207	4353	3	-0.23193	0.048055	0.04898	0.977385	950	1	-0.23193
KRT32	4	0.046012	0.13426	0.965927	2651	2	-0.19232	0.048106	0.049035	0.977385	951	1	-0.19232
POLA1	4	0.6467	0.78149	1.0	14767	2	0.048646	0.048156	0.049091	0.977385	952	1	0.048646
SLC45A3	4	0.78141	0.84555	1.0	16039	1	0.23651	0.048207	0.049134	0.977385	953	1	0.23651
CLLU1	4	0.20196	0.38772	1.0	7369	1	0.69369	0.048257	0.049176	0.977385	954	1	0.69369
CCDC124	4	0.9517	0.95175	1.0	18114	0	0.56337	0.048308	0.049219	0.977385	955	1	0.56337
ZNF503	4	0.64007	0.77627	1.0	14675	1	0.53368	0.048358	0.049264	0.977385	956	1	0.53368
KIRREL2	4	0.83855	0.87049	1.0	16545	1	0.22879	0.048409	0.049315	0.977385	957	1	0.22879
KCNJ2	4	0.56438	0.718	1.0	13594	2	0.10294	0.048459	0.049368	0.977385	958	1	0.10294
NDUFAF6	4	0.97349	0.97363	1.0	18548	0	0.32479	0.04851	0.049412	0.977385	959	1	0.32479
AQP2	4	0.99835	0.99834	1.0	19074	0	0.73262	0.048585	0.049478	0.977385	960	1	0.73262
AUTS2	4	0.53067	0.69258	1.0	13133	1	0.27567	0.048585	0.049478	0.977385	961	1	0.27567
SLC41A2	4	0.75728	0.83642	1.0	15844	1	0.41454	0.048661	0.049543	0.977385	962	1	0.41454
CREB5	4	0.87989	0.89314	1.0	16970	1	0.32234	0.048712	0.04959	0.977385	963	1	0.32234
IGSF9B	4	0.11192	0.25505	0.991969	4889	1	0.30727	0.048762	0.049637	0.977385	964	1	0.30727
TFCP2L1	4	0.62776	0.7668	1.0	14507	1	0.12629	0.048813	0.049691	0.977385	965	1	0.12629
PRRC2C	4	0.90727	0.91162	1.0	17346	1	0.035589	0.048863	0.049742	0.977385	966	1	0.035589
TEKT4	4	0.43974	0.62513	1.0	11840	1	0.73575	0.048914	0.049783	0.977385	967	1	0.73575
THRAP3	4	0.75742	0.83646	1.0	15846	1	0.24522	0.048964	0.049832	0.977385	968	1	0.24522
EXOC3L2	4	0.99214	0.99216	1.0	18918	0	0.5871	0.049015	0.049883	0.977385	969	1	0.5871
GEMIN2	4	0.99876	0.99874	1.0	19082	0	0.87661	0.049065	0.049932	0.977385	970	1	0.87661
PPP3R1	4	0.11362	0.25771	0.991969	4935	1	0.36475	0.049116	0.049988	0.977385	971	1	0.36475
CLEC12A	4	0.08122	0.20625	0.986003	3990	3	-0.36278	0.049166	0.050037	0.977385	972	1	-0.36278
MTR	4	0.99225	0.99227	1.0	18919	0	0.3489	0.049217	0.05009	0.977385	973	1	0.3489
PRPF3	4	0.31741	0.53706	1.0	10183	1	0.41935	0.049267	0.050144	0.977385	974	1	0.41935
HOXC4	4	0.7663	0.83971	1.0	15917	1	0.44576	0.049318	0.050195	0.977385	975	1	0.44576
HIST1H4L	4	0.22419	0.41849	1.0	7909	3	-0.21148	0.049368	0.050247	0.977385	976	1	-0.21148
NAA11	4	0.49439	0.66549	1.0	12599	1	0.6953	0.049419	0.050296	0.977385	977	1	0.6953
EPS8L1	4	0.29449	0.5109	1.0	9687	2	0.37422	0.049469	0.050343	0.977385	978	1	0.37422
BAG3	4	0.17642	0.35162	1.0	6704	3	-0.24699	0.04952	0.050396	0.977385	979	1	-0.24699
BCAP31	4	0.50357	0.67239	1.0	12730	2	0.45903	0.04957	0.050447	0.977385	980	1	0.45903
LUZP6	4	0.15693	0.32325	0.997795	6186	3	-0.079204	0.049621	0.050499	0.977385	981	1	-0.079204
PPP1R3F	4	0.94713	0.9472	1.0	18025	0	0.60421	0.049671	0.050548	0.977385	982	1	0.60421
LLGL1	4	0.32526	0.54256	1.0	10299	2	0.072167	0.049721	0.050599	0.977385	983	1	0.072167
DEFA1B	4	0.24662	0.44868	1.0	8450	3	-0.10543	0.049772	0.05065	0.977385	984	1	-0.10543
OR2T11	4	0.54467	0.70309	1.0	13319	1	0.184	0.049873	0.05075	0.977385	985	1	0.184
C19orf26	4	0.91999	0.9217	1.0	17536	1	0.5152	0.049923	0.050805	0.977385	986	1	0.5152
SYS1	4	0.10384	0.24231	0.991969	4644	2	0.22593	0.049974	0.050858	0.977385	987	1	0.22593
TBC1D3F	4	0.30964	0.52993	1.0	10043	2	-0.11734	0.050024	0.050899	0.977385	988	1	-0.11734
CYP26B1	4	0.7386	0.82977	1.0	15716	1	0.1925	0.050075	0.050946	0.977385	989	1	0.1925
OIT3	4	0.92356	0.92477	1.0	17600	1	0.12847	0.050125	0.050988	0.977385	990	1	0.12847
APOB	4	0.14367	0.30346	0.991969	5840	2	-0.0020322	0.050176	0.051037	0.977385	991	1	-0.0020322
MXRA5	4	0.27785	0.48965	1.0	9260	2	0.041982	0.050226	0.051087	0.977385	992	1	0.041982
KLHDC2	4	0.2866	0.5009	1.0	9477	1	0.1967	0.050327	0.0512	0.977385	993	1	0.1967
ACVR2A	4	0.13465	0.28987	0.991969	5563	2	-0.053453	0.050377	0.05125	0.977385	994	1	-0.053453
SCRT2	4	0.0040841	0.014291	0.774114	350	3	-0.66551	0.050428	0.051299	0.977385	995	1	-0.66551
AMMECR1L	4	0.99526	0.99526	1.0	19004	0	0.83402	0.050478	0.051352	0.977385	996	1	0.83402
PRRG3	4	0.10325	0.24138	0.991969	4627	3	-0.21271	0.050529	0.051397	0.977385	997	1	-0.21271
CCDC38	4	0.22274	0.41653	1.0	7874	2	-0.054169	0.050579	0.051449	0.977385	998	1	-0.054169
CARD11	4	0.99734	0.99733	1.0	19056	0	0.62236	0.05063	0.051508	0.977385	999	1	0.62236
RAB4A	4	0.60554	0.74964	1.0	14197	1	0.3269	0.05068	0.051556	0.977385	1000	1	0.3269
CRHR1	4	0.81014	0.85738	1.0	16273	1	0.25126	0.05073	0.051606	0.977385	1001	1	0.25126
FAM229A	4	0.060125	0.16936	0.980241	3289	1	0.83771	0.050781	0.051655	0.977385	1002	1	0.83771
OR5D16	4	0.32981	0.54587	1.0	10362	1	0.35869	0.050831	0.051707	0.977385	1003	1	0.35869
PCCB	4	0.18133	0.35861	1.0	6828	2	0.1237	0.050882	0.051758	0.977385	1004	1	0.1237
ASH2L	4	0.027277	0.08422	0.941982	1703	2	-0.27476	0.050932	0.0518	0.977385	1005	1	-0.27476
C16orf89	4	0.90908	0.91298	1.0	17367	1	0.38624	0.050982	0.051843	0.977385	1006	1	0.38624
ZKSCAN4	4	0.34299	0.55529	1.0	10538	2	0.15772	0.051033	0.051891	0.977385	1007	1	0.15772
ESRP1	4	0.082659	0.20859	0.98619	4033	3	-0.37693	0.051083	0.051939	0.977385	1008	1	-0.37693
GSTO2	4	0.13702	0.29346	0.991969	5637	3	-0.15122	0.051134	0.051985	0.977385	1009	1	-0.15122
ZNF534	4	0.49807	0.66826	1.0	12652	2	0.031994	0.051235	0.052082	0.977385	1010	1	0.031994
SAP18	4	0.39646	0.59373	1.0	11274	2	0.25686	0.051285	0.052132	0.977385	1011	1	0.25686
NUGGC	4	0.59564	0.74197	1.0	14050	2	0.21192	0.051335	0.052183	0.977385	1012	1	0.21192
PCDH11Y	4	0.23838	0.43769	1.0	8225	2	0.11009	0.051386	0.052235	0.977385	1013	1	0.11009
HBZ	4	0.21616	0.4076	1.0	7717	1	0.1919	0.051436	0.052293	0.977385	1014	1	0.1919
SNX6	4	0.31257	0.53359	1.0	10111	1	0.31908	0.051487	0.052343	0.977385	1015	1	0.31908
S100A6	4	0.32533	0.54261	1.0	10301	2	0.22006	0.051587	0.052428	0.977385	1016	1	0.22006
SETD5	4	0.9863	0.98626	1.0	18805	0	0.80551	0.051638	0.052478	0.977385	1017	1	0.80551
AHCY	4	0.041723	0.12322	0.958943	2451	1	0.85026	0.051738	0.052585	0.977385	1018	1	0.85026
FGF23	3	0.9235	0.92359	1.0	17597	0	0.40679	0.051794	0.051973	0.977385	1019	1	0.40679
IFITM10	4	0.087	0.21565	0.986386	4171	2	-0.10712	0.051839	0.052684	0.977385	1020	1	-0.10712
SF3B1	4	0.77674	0.84366	1.0	15997	1	0.24559	0.05189	0.052734	0.977385	1021	1	0.24559
GABRR3	4	0.52158	0.68586	1.0	13007	1	0.29623	0.05194	0.052782	0.977385	1022	1	0.29623
FOXO6	4	0.46973	0.64709	1.0	12242	2	-0.042716	0.05199	0.052832	0.977385	1023	1	-0.042716
PRELID1	4	0.98205	0.98209	1.0	18717	0	0.45374	0.052041	0.052882	0.977385	1024	1	0.45374
NBEAL2	4	0.30714	0.52682	1.0	9995	2	0.33193	0.052091	0.05293	0.977385	1025	1	0.33193
ZNF621	4	0.12772	0.27934	0.991969	5366	2	0.042792	0.052141	0.052978	0.977385	1026	1	0.042792
SRSF5	4	0.49948	0.66934	1.0	12673	2	0.0021781	0.052192	0.053032	0.977385	1027	1	0.0021781
OXSM	4	0.42797	0.61665	1.0	11695	2	-0.1061	0.052242	0.053081	0.977385	1028	1	-0.1061
PTGR1	4	0.27679	0.48825	1.0	9237	3	-0.037144	0.052293	0.053136	0.977385	1029	1	-0.037144
MYO1C	4	0.52243	0.6865	1.0	13019	2	0.0077273	0.052343	0.053199	0.977385	1030	1	0.0077273
SARNP	4	0.12423	0.27399	0.991969	5256	1	0.65489	0.052393	0.053242	0.977385	1031	1	0.65489
SLC35F1	4	0.99069	0.99068	1.0	18888	0	0.74678	0.052444	0.05329	0.977385	1032	1	0.74678
CCDC180	4	0.80905	0.8569	1.0	16260	1	0.38691	0.052544	0.053382	0.977385	1033	1	0.38691
ADPRM	4	0.99517	0.99517	1.0	19003	0	0.86164	0.052595	0.053432	0.977385	1034	1	0.86164
TTLL11	4	0.15581	0.32157	0.997643	6159	2	0.077529	0.052645	0.053477	0.977385	1035	1	0.077529
C3orf33	4	0.88556	0.89665	1.0	17048	1	0.47792	0.052695	0.053521	0.977385	1036	1	0.47792
SLC23A2	4	0.71792	0.82296	1.0	15590	1	0.497	0.052746	0.053571	0.977385	1037	1	0.497
DEDD2	4	0.99432	0.99435	1.0	18979	0	0.37581	0.052796	0.053626	0.977385	1038	1	0.37581
WNT4	4	0.095184	0.22884	0.99117	4410	3	-0.14706	0.052846	0.053679	0.977385	1039	1	-0.14706
PHGDH	4	0.86227	0.88282	1.0	16774	1	0.41755	0.052897	0.053719	0.977385	1040	1	0.41755
DTD2	4	0.8889	0.8988	1.0	17094	1	0.57303	0.052947	0.05377	0.977385	1041	1	0.57303
PTPN23	4	0.16908	0.34101	0.999373	6507	2	-0.00070049	0.052997	0.053819	0.977385	1042	1	-0.00070049
BTNL10	4	0.024674	0.07693	0.935177	1560	3	-0.10552	0.053048	0.05387	0.977385	1043	1	-0.10552
GRK5	4	0.27943	0.49173	1.0	9301	2	0.13095	0.053098	0.053908	0.977385	1044	1	0.13095
ICA1L	4	0.19454	0.37731	1.0	7174	3	-0.29774	0.053199	0.054	0.977385	1045	1	-0.29774
AKR1C1	4	0.18609	0.36542	1.0	6964	3	-0.21437	0.053249	0.054055	0.977385	1046	1	-0.21437
XKR6	4	0.3404	0.55346	1.0	10503	2	0.036091	0.053299	0.054103	0.977385	1047	1	0.036091
SUPV3L1	4	0.10364	0.242	0.991969	4641	1	0.29651	0.05335	0.054161	0.977385	1048	1	0.29651
CSNK1E	4	0.66866	0.79867	1.0	15077	1	0.87118	0.0534	0.054221	0.977385	1049	1	0.87118
PDGFRL	4	0.37996	0.58171	1.0	11057	2	-0.1292	0.05345	0.054262	0.977385	1050	1	-0.1292
RNPEPL1	4	0.080847	0.20563	0.986003	3978	3	-0.16437	0.053551	0.054355	0.977385	1051	1	-0.16437
JCHAIN	4	0.8221	0.86269	1.0	16388	1	0.14353	0.053601	0.054412	0.977385	1052	1	0.14353
PRSS23	4	0.56794	0.72067	1.0	13644	1	0.44986	0.053652	0.054462	0.977385	1053	1	0.44986
DHH	4	0.040453	0.1199	0.950838	2405	2	-0.15464	0.053702	0.054506	0.977385	1054	1	-0.15464
RNF215	4	0.15073	0.31397	0.995407	6024	3	-0.26672	0.053752	0.054565	0.977385	1055	1	-0.26672
MPV17L2	4	0.041164	0.12176	0.956921	2427	1	0.085786	0.053803	0.054615	0.977385	1056	1	0.085786
TAS2R39	4	0.30078	0.51884	1.0	9829	2	-0.070008	0.053853	0.054658	0.977385	1057	1	-0.070008
ITLN1	4	0.8488	0.87558	1.0	16640	1	0.37678	0.053903	0.054711	0.977385	1058	1	0.37678
STMN2	4	0.18951	0.37026	1.0	7048	3	-0.095473	0.053953	0.054754	0.977385	1059	1	-0.095473
IL18R1	4	0.03214	0.09763	0.942122	1972	2	-0.34552	0.054004	0.054802	0.977385	1060	1	-0.34552
SLC5A10	4	0.18238	0.36011	1.0	6864	3	-0.43715	0.054054	0.054842	0.977385	1061	1	-0.43715
MARVELD3	4	0.012551	0.041365	0.869206	906	2	0.019161	0.054104	0.054888	0.977385	1062	1	0.019161
TLDC1	4	0.17135	0.34434	0.999373	6574	3	-0.08995	0.054155	0.054934	0.977385	1063	1	-0.08995
DLL4	4	0.96538	0.96543	1.0	18378	0	0.51103	0.054205	0.054984	0.977385	1064	1	0.51103
AGPAT5	4	0.45192	0.63394	1.0	12007	2	0.0037562	0.054255	0.055033	0.977385	1065	1	0.0037562
ZBTB5	4	0.93198	0.93227	1.0	17738	1	0.66724	0.054305	0.05508	0.977385	1066	1	0.66724
CBFA2T3	4	0.55269	0.70907	1.0	13425	2	0.0011569	0.054356	0.055131	0.977385	1067	1	0.0011569
CADM4	4	0.99693	0.99695	1.0	19042	0	0.52034	0.054406	0.055179	0.977385	1068	1	0.52034
IL1RL1	4	0.94483	0.94488	1.0	17984	0	0.23704	0.054456	0.055229	0.977385	1069	1	0.23704
COL6A5	4	0.29402	0.51029	1.0	9671	2	0.1772	0.054557	0.055332	0.977385	1070	1	0.1772
PSMD12	4	0.27188	0.48196	1.0	9106	2	0.0022754	0.054607	0.05538	0.977385	1071	1	0.0022754
ZNF883	4	0.034389	0.10383	0.942122	2078	3	-0.089943	0.054657	0.055426	0.977385	1072	1	-0.089943
BDH2	4	0.91845	0.92035	1.0	17498	1	0.2378	0.054708	0.055467	0.977385	1073	1	0.2378
FMR1NB	4	0.96839	0.96846	1.0	18435	0	0.21826	0.054758	0.055516	0.977385	1074	1	0.21826
TMEM192	4	0.017165	0.055458	0.922238	1142	1	0.076677	0.054808	0.055569	0.977385	1075	1	0.076677
TGFBI	4	0.51188	0.67853	1.0	12860	2	-0.016095	0.054858	0.055614	0.977385	1076	1	-0.016095
SOX15	4	0.3542	0.5633	1.0	10681	1	0.75355	0.054909	0.055662	0.977385	1077	1	0.75355
AGL	4	0.99381	0.99385	1.0	18964	0	0.75282	0.055009	0.055751	0.977385	1078	1	0.75282
BEGAIN	4	0.52116	0.68555	1.0	12999	1	0.43243	0.055059	0.055797	0.977385	1079	1	0.43243
TRIM47	4	0.99919	0.99919	1.0	19092	0	1.0308	0.05511	0.055847	0.977385	1080	1	1.0308
APLN	4	0.21037	0.39962	1.0	7582	2	0.2059	0.05516	0.055897	0.977385	1081	1	0.2059
CCDC110	4	0.97349	0.97363	1.0	18549	0	0.37065	0.05521	0.055942	0.977385	1082	1	0.37065
ARMC12	4	0.85178	0.87706	1.0	16674	1	0.28187	0.05526	0.055992	0.977385	1083	1	0.28187
KIAA2013	4	0.96153	0.96153	1.0	18303	0	0.40154	0.055311	0.056044	0.977385	1084	1	0.40154
OSBPL10	4	0.48644	0.65954	1.0	12493	2	0.044433	0.055361	0.056081	0.977385	1085	1	0.044433
PAF1	4	0.5385	0.69837	1.0	13240	1	0.24905	0.055411	0.056127	0.977385	1086	1	0.24905
PNMT	4	0.14945	0.3121	0.995073	5993	2	0.35063	0.055461	0.056172	0.977385	1087	1	0.35063
OR2T2	4	0.55529	0.71107	1.0	13458	2	0.27818	0.055512	0.056218	0.977385	1088	1	0.27818
DACT1	4	0.39338	0.59145	1.0	11233	2	0.16722	0.055562	0.056268	0.977385	1089	1	0.16722
NAIP	4	0.27826	0.4902	1.0	9267	1	0.27109	0.055612	0.056313	0.977385	1090	1	0.27109
ADD1	4	0.96264	0.96267	1.0	18324	0	0.51214	0.055662	0.056361	0.977385	1091	1	0.51214
NLRP2	4	0.65633	0.78901	1.0	14896	1	0.3797	0.055763	0.056468	0.977385	1092	1	0.3797
SELENBP1	4	0.24659	0.44864	1.0	8449	2	0.096172	0.055813	0.056513	0.977385	1093	1	0.096172
RAD52	4	0.085931	0.21391	0.98619	4133	2	0.24504	0.055863	0.056565	0.977385	1094	1	0.24504
RNGTT	4	0.92985	0.93029	1.0	17703	1	0.48632	0.055913	0.056611	0.977385	1095	1	0.48632
ZBTB21	4	0.21183	0.40162	1.0	7620	2	0.0028282	0.055964	0.056661	0.977385	1096	1	0.0028282
SPATA31C2	4	0.1912	0.37269	1.0	7087	3	-0.40622	0.056064	0.056765	0.977385	1097	1	-0.40622
KLK3	3	0.94691	0.94714	1.0	18021	0	0.32511	0.056076	0.056237	0.977385	1098	1	0.32511
SALL3	4	0.96685	0.9669	1.0	18408	0	0.52139	0.056114	0.056815	0.977385	1099	1	0.52139
VMA21	4	0.51935	0.68416	1.0	12973	2	-0.049776	0.056165	0.056861	0.977385	1100	1	-0.049776
SPOCD1	4	0.83097	0.86688	1.0	16469	1	0.26006	0.056215	0.056916	0.977385	1101	1	0.26006
NIT1	4	0.46524	0.64375	1.0	12183	2	0.12269	0.056265	0.056968	0.977385	1102	1	0.12269
SRGAP2B	4	0.55651	0.71203	1.0	13471	2	0.073678	0.056315	0.057018	0.977385	1103	1	0.073678
TRPV2	4	0.63765	0.7744	1.0	14638	1	0.25258	0.056365	0.057067	0.977385	1104	1	0.25258
PGPEP1L	4	0.17615	0.35123	1.0	6697	3	-0.13083	0.056416	0.057115	0.977385	1105	1	-0.13083
OR9K2	3	0.88239	0.88247	1.0	17005	0	0.12291	0.056455	0.056623	0.977385	1106	1	0.12291
MPST	4	0.65449	0.78756	1.0	14872	2	-0.024215	0.056466	0.057161	0.977385	1107	1	-0.024215
CYP1B1	4	0.35404	0.56318	1.0	10679	2	-0.20877	0.056566	0.057247	0.977385	1108	1	-0.20877
FAM198B	4	0.98544	0.98541	1.0	18789	0	0.49598	0.056616	0.057299	0.977385	1109	1	0.49598
IKBKE	4	0.87507	0.89025	1.0	16918	1	0.099884	0.056667	0.057356	0.977385	1110	1	0.099884
ESPN	4	0.52929	0.6916	1.0	13113	2	0.058595	0.056717	0.057408	0.977385	1111	1	0.058595
WBSCR17	4	0.10886	0.25021	0.991969	4796	2	-0.41591	0.056767	0.057454	0.977385	1112	1	-0.41591
HDAC4	4	0.99406	0.9941	1.0	18969	0	0.40207	0.056817	0.057496	0.977385	1113	1	0.40207
TACR2	4	0.58223	0.73168	1.0	13838	1	0.21001	0.056867	0.05755	0.977385	1114	1	0.21001
PLA2G4D	4	0.96711	0.96715	1.0	18416	0	0.70253	0.056917	0.057592	0.977385	1115	1	0.70253
RGL3	4	0.13071	0.28385	0.991969	5440	2	-0.046528	0.056968	0.057636	0.977385	1116	1	-0.046528
FAM124B	4	0.057319	0.16256	0.978829	3165	1	0.2699	0.057018	0.057681	0.977385	1117	1	0.2699
STXBP4	4	0.98043	0.9805	1.0	18684	0	0.45732	0.057068	0.057732	0.977385	1118	1	0.45732
SCIN	4	0.16312	0.33235	0.998506	6352	3	-0.28301	0.057118	0.057779	0.977385	1119	1	-0.28301
LARGE	4	0.98101	0.98104	1.0	18704	0	0.4292	0.057168	0.057827	0.977385	1120	1	0.4292
MKS1	4	0.99958	0.99958	1.0	19099	0	0.5708	0.05777	0.058396	0.977385	1121	1	0.5708
WDR82	4	0.48691	0.6599	1.0	12499	2	-0.10813	0.05777	0.058396	0.977385	1122	1	-0.10813
ARHGEF17	4	0.61263	0.75509	1.0	14297	1	-0.33867	0.05777	0.058396	0.977385	1123	1	-0.33867
TUBGCP6	4	0.078803	0.20228	0.986003	3912	2	-0.67936	0.05777	0.058396	0.977385	1124	1	-0.67936
DEFB133	4	0.24669	0.44879	1.0	8453	2	-0.33775	0.05777	0.058396	0.977385	1125	1	-0.33775
PALM3	4	0.68121	0.80859	1.0	15276	1	0.094706	0.05777	0.058396	0.977385	1126	1	0.094706
TRAPPC3	4	0.035186	0.10597	0.942122	2113	3	-0.91757	0.05777	0.058396	0.977385	1127	1	-0.91757
CDH8	4	0.92426	0.92536	1.0	17614	1	0.23472	0.05777	0.058396	0.977385	1128	1	0.23472
PYGB	4	0.048496	0.14052	0.967227	2766	2	-0.898	0.05777	0.058396	0.977385	1129	1	-0.898
MANSC1	4	0.10121	0.23823	0.991969	4574	3	-0.35999	0.05777	0.058396	0.977385	1130	1	-0.35999
GNPNAT1	4	0.20165	0.3873	1.0	7363	1	-0.46513	0.05777	0.058396	0.977385	1131	1	-0.46513
KIR2DL4	4	0.09742	0.23236	0.991675	4472	3	-0.3205	0.05777	0.058396	0.977385	1132	1	-0.3205
KIR3DL2	4	0.031989	0.097208	0.942122	1966	3	-0.96402	0.05777	0.058396	0.977385	1133	1	-0.96402
KIF24	4	0.56068	0.71522	1.0	13531	2	-0.39521	0.05777	0.058396	0.977385	1134	1	-0.39521
IGSF10	4	0.75442	0.83541	1.0	15827	1	-0.18064	0.05777	0.058396	0.977385	1135	1	-0.18064
POC1B	4	0.72629	0.82571	1.0	15646	1	0.068887	0.05777	0.058396	0.977385	1136	1	0.068887
ICA1	4	0.85065	0.8765	1.0	16665	1	0.02623	0.05777	0.058396	0.977385	1137	1	0.02623
OR51V1	4	0.66866	0.79867	1.0	15078	2	-0.32972	0.05777	0.058396	0.977385	1138	1	-0.32972
ASIP	4	0.41324	0.6059	1.0	11501	1	-0.028299	0.05777	0.058396	0.977385	1139	1	-0.028299
HIST2H3D	4	0.68501	0.81154	1.0	15342	2	-0.22694	0.05777	0.058396	0.977385	1140	1	-0.22694
KRT7	4	0.040198	0.11922	0.949062	2396	2	-0.49455	0.05777	0.058396	0.977385	1141	1	-0.49455
RGMA	4	0.087033	0.21571	0.986386	4173	2	-0.53612	0.05777	0.058396	0.977385	1142	1	-0.53612
AGAP11	4	0.15952	0.32707	0.997795	6257	2	0.023376	0.058372	0.058991	0.981758	1143	1	0.023376
LANCL1	4	0.9876	0.98757	1.0	18830	0	0.67492	0.058422	0.059044	0.981758	1144	1	0.67492
PRR18	4	0.95434	0.95435	1.0	18160	0	0.50287	0.058472	0.059096	0.981758	1145	1	0.50287
GREB1	4	0.21879	0.41118	1.0	7787	2	-0.075928	0.058522	0.059138	0.981758	1146	1	-0.075928
C1QL3	4	0.149	0.31144	0.994802	5982	2	0.044544	0.058572	0.059186	0.981758	1147	1	0.044544
SPRY3	4	0.86194	0.88263	1.0	16770	1	0.47486	0.058672	0.059286	0.981758	1148	1	0.47486
NUDT4	4	0.90722	0.91158	1.0	17345	1	0.51482	0.058723	0.059337	0.981758	1149	1	0.51482
MORC4	4	0.020606	0.06546	0.922238	1354	3	-0.45875	0.058773	0.059382	0.981758	1150	1	-0.45875
NRCAM	4	0.96702	0.96706	1.0	18414	0	0.27457	0.058823	0.05943	0.981758	1151	1	0.27457
TRIM71	4	0.52544	0.68874	1.0	13061	2	0.10783	0.058873	0.059479	0.981758	1152	1	0.10783
GTF3C5	4	0.075019	0.19598	0.985362	3782	2	-0.016354	0.058923	0.059524	0.981758	1153	1	-0.016354
COMMD1	4	0.27182	0.48188	1.0	9104	3	-0.044318	0.058973	0.059567	0.981758	1154	1	-0.044318
SLCO4A1	4	0.01223	0.040385	0.868246	884	3	-0.61666	0.059023	0.059607	0.981758	1155	1	-0.61666
NLGN4X	4	0.99437	0.99439	1.0	18981	0	0.76085	0.059123	0.059722	0.981758	1156	1	0.76085
C17orf75	4	0.26507	0.47316	1.0	8935	2	0.053179	0.059173	0.059774	0.981758	1157	1	0.053179
KLK2	4	0.49455	0.6656	1.0	12602	2	-0.039723	0.059224	0.059823	0.981758	1158	1	-0.039723
DDRGK1	4	0.21496	0.40597	1.0	7691	3	-0.17782	0.059274	0.05986	0.981758	1159	1	-0.17782
SLITRK4	4	0.061753	0.17331	0.983163	3360	2	0.19166	0.059324	0.059903	0.981758	1160	1	0.19166
PRR3	4	0.48696	0.65993	1.0	12500	2	0.086625	0.059374	0.059946	0.981758	1161	1	0.086625
A1CF	4	0.031855	0.096825	0.942122	1957	3	-0.52549	0.059424	0.059996	0.981758	1162	1	-0.52549
TEX13A	4	0.43506	0.6217	1.0	11779	2	0.512	0.059474	0.060044	0.981758	1163	1	0.512
CAMK4	4	0.99696	0.99698	1.0	19044	0	0.43982	0.059524	0.060086	0.981758	1164	1	0.43982
TBCEL	4	0.77609	0.84342	1.0	15990	1	0.26417	0.059574	0.060131	0.981758	1165	1	0.26417
VSIG2	4	0.50275	0.67178	1.0	12722	1	0.097791	0.059624	0.060177	0.981758	1166	1	0.097791
DYDC1	4	0.87102	0.88785	1.0	16857	1	0.21297	0.059674	0.060225	0.981758	1167	1	0.21297
XAGE5	4	0.99925	0.99925	1.0	19093	0	0.85053	0.059724	0.06027	0.981758	1168	1	0.85053
MYH15	4	0.99912	0.99912	1.0	19089	0	0.76976	0.059774	0.060311	0.981758	1169	1	0.76976
TEAD1	4	0.81649	0.86017	1.0	16330	1	0.38553	0.059824	0.060354	0.981758	1170	1	0.38553
ADORA1	4	0.35792	0.56589	1.0	10734	2	0.04507	0.059874	0.060405	0.981758	1171	1	0.04507
MED11	4	0.80133	0.85363	1.0	16204	1	0.84475	0.059925	0.060453	0.981758	1172	1	0.84475
TSPAN11	4	0.61999	0.76076	1.0	14392	1	0.13658	0.059975	0.060504	0.981758	1173	1	0.13658
PDE2A	4	0.87188	0.88835	1.0	16872	1	1.3501	0.060025	0.060551	0.981758	1174	1	1.3501
BMP4	4	0.49288	0.66439	1.0	12579	1	0.63125	0.060075	0.060606	0.981758	1175	1	0.63125
HENMT1	4	0.47346	0.64991	1.0	12294	2	0.13621	0.060125	0.060646	0.981758	1176	1	0.13621
VWA3B	4	0.026389	0.081731	0.941616	1653	2	-0.23366	0.060175	0.060699	0.981758	1177	1	-0.23366
FN3K	4	0.28042	0.49299	1.0	9325	2	0.15487	0.060225	0.060751	0.981758	1178	1	0.15487
SH2D5	4	0.84198	0.8721	1.0	16581	1	0.32267	0.060275	0.060798	0.981758	1179	1	0.32267
PKN2	4	0.9976	0.99759	1.0	19065	0	0.63708	0.060325	0.060842	0.981758	1180	1	0.63708
DNAJB8	4	0.80978	0.85723	1.0	16269	1	0.45233	0.060375	0.060892	0.981758	1181	1	0.45233
MYO15A	4	0.22901	0.425	1.0	8018	2	-0.0025116	0.060425	0.060942	0.981758	1182	1	-0.0025116
NDUFA6	4	0.60373	0.74824	1.0	14164	2	0.061347	0.060475	0.060991	0.981758	1183	1	0.061347
CYB561D1	4	0.78937	0.84871	1.0	16099	1	0.37143	0.060525	0.06103	0.981758	1184	1	0.37143
37500	4	0.40778	0.6019	1.0	11424	2	0.088361	0.060575	0.061078	0.981758	1185	1	0.088361
OR51A7	4	0.98773	0.98772	1.0	18835	0	0.76797	0.060625	0.061129	0.981758	1186	1	0.76797
LAMTOR5	4	0.49059	0.6626	1.0	12544	2	-0.064008	0.060675	0.061176	0.981758	1187	1	-0.064008
ZNF771	4	0.68613	0.81247	1.0	15359	2	-0.076582	0.060725	0.061225	0.981758	1188	1	-0.076582
IRX4	4	0.83655	0.86954	1.0	16523	1	0.53055	0.060775	0.061271	0.981758	1189	1	0.53055
KLHL17	4	0.91857	0.92045	1.0	17500	1	0.35217	0.060825	0.061318	0.981758	1190	1	0.35217
PCDHA13	4	0.87376	0.88948	1.0	16902	1	0.598	0.060875	0.06137	0.981758	1191	1	0.598
MED15	4	0.075004	0.19596	0.985362	3781	3	-0.34506	0.060925	0.061419	0.981758	1192	1	-0.34506
QSOX2	4	0.45638	0.63726	1.0	12076	2	0.026593	0.060975	0.061462	0.981758	1193	1	0.026593
SCN4B	4	0.54541	0.70365	1.0	13330	1	0.34418	0.061025	0.06151	0.981758	1194	1	0.34418
ZNF521	4	0.18801	0.36814	1.0	7015	2	-0.079141	0.061075	0.061563	0.981758	1195	1	-0.079141
SULT1C4	4	0.79664	0.85166	1.0	16160	1	0.60489	0.061125	0.06161	0.981758	1196	1	0.60489
C3orf80	4	0.64139	0.7773	1.0	14695	1	0.2335	0.061175	0.061654	0.981758	1197	1	0.2335
EPCAM	4	0.1219	0.27045	0.991969	5174	2	-0.045064	0.061225	0.061699	0.981758	1198	1	-0.045064
GPCPD1	4	0.025137	0.078222	0.936686	1591	3	-0.21866	0.061275	0.061742	0.981758	1199	1	-0.21866
LOC100129697	4	0.28843	0.50323	1.0	9523	2	0.42858	0.061325	0.061801	0.981758	1200	1	0.42858
NTF3	4	0.96468	0.96472	1.0	18363	0	0.58116	0.061375	0.061852	0.981758	1201	1	0.58116
ADM2	4	0.04808	0.13948	0.967227	2745	3	-0.11163	0.061425	0.061898	0.981758	1202	1	-0.11163
CYBB	4	0.93685	0.93694	1.0	17830	1	0.19451	0.061475	0.061946	0.981758	1203	1	0.19451
GLRA4	4	0.4377	0.62359	1.0	11821	2	0.059609	0.061525	0.061999	0.981758	1204	1	0.059609
H1F0	4	0.68452	0.81115	1.0	15330	2	0.29184	0.061575	0.062056	0.981758	1205	1	0.29184
MFN2	4	0.24648	0.44849	1.0	8447	3	-0.12486	0.061625	0.0621	0.981758	1206	1	-0.12486
NOL11	4	0.079173	0.20291	0.986003	3917	2	0.086074	0.061675	0.062147	0.981758	1207	1	0.086074
TBX1	4	0.28223	0.49531	1.0	9368	3	-0.02162	0.061725	0.062195	0.981758	1208	1	-0.02162
MRLN	4	0.069698	0.18721	0.985362	3619	2	-0.086	0.061775	0.062234	0.981758	1209	1	-0.086
NFKBIZ	4	0.25282	0.45701	1.0	8629	3	-0.0099913	0.061825	0.062285	0.981758	1210	1	-0.0099913
TAF6L	4	0.1318	0.28554	0.991969	5473	1	0.73115	0.061875	0.06234	0.981758	1211	1	0.73115
RNPS1	4	0.47421	0.65045	1.0	12302	2	0.085547	0.061925	0.06239	0.981758	1212	1	0.085547
PPP2R2B	4	0.99194	0.99196	1.0	18915	0	0.45656	0.061975	0.062445	0.981758	1213	1	0.45656
CPA1	4	0.57711	0.72767	1.0	13768	2	0.061717	0.062025	0.06249	0.981758	1214	1	0.061717
CLN5	4	0.99642	0.99644	1.0	19029	0	1.0546	0.062075	0.062539	0.981758	1215	1	1.0546
CCR1	4	0.18192	0.35945	1.0	6846	1	0.62933	0.062125	0.062597	0.981758	1216	1	0.62933
CFAP69	4	0.82182	0.86257	1.0	16386	1	0.47939	0.062175	0.062641	0.981758	1217	1	0.47939
SENP1	4	0.038268	0.11408	0.942122	2308	3	-0.19697	0.062225	0.062694	0.981758	1218	1	-0.19697
KRTCAP2	4	0.0086704	0.029203	0.820562	676	3	-0.62059	0.062275	0.062747	0.981758	1219	1	-0.62059
PRELID2	4	0.3038	0.52259	1.0	9910	2	0.15674	0.062325	0.062797	0.981758	1220	1	0.15674
MDH1B	4	0.94881	0.94886	1.0	18053	0	0.27378	0.062375	0.062848	0.981758	1221	1	0.27378
ATHL1	4	0.23582	0.43428	1.0	8170	3	-0.28831	0.062425	0.062894	0.981758	1222	1	-0.28831
RAB8A	4	0.22659	0.42174	1.0	7965	1	0.2474	0.062475	0.06294	0.981758	1223	1	0.2474
SFRP2	4	0.96656	0.96661	1.0	18399	0	0.40285	0.062525	0.062985	0.981758	1224	1	0.40285
IGSF11	4	0.31504	0.53537	1.0	10149	2	-0.047527	0.062575	0.063021	0.981758	1225	1	-0.047527
TMEM189	4	0.77636	0.84352	1.0	15992	1	0.51957	0.062625	0.063066	0.981758	1226	1	0.51957
C22orf23	4	0.8229	0.86308	1.0	16399	1	0.33022	0.062675	0.063119	0.981758	1227	1	0.33022
SLC1A5	4	0.82669	0.8648	1.0	16432	1	0.55634	0.062725	0.063171	0.981758	1228	1	0.55634
PCDHA1	4	0.53959	0.69921	1.0	13252	2	0.26458	0.062775	0.063212	0.981758	1229	1	0.26458
PLA2G4A	4	0.70025	0.8174	1.0	15468	1	0.41209	0.062825	0.063261	0.981758	1230	1	0.41209
CYTH4	4	0.58827	0.73629	1.0	13929	1	0.44315	0.062875	0.063307	0.981758	1231	1	0.44315
BBS5	4	0.39142	0.59001	1.0	11204	2	0.053334	0.062974	0.063413	0.981758	1232	1	0.053334
GPR3	4	0.12292	0.27197	0.991969	5206	2	0.066174	0.063024	0.06346	0.981758	1233	1	0.066174
MLH1	4	0.31429	0.53484	1.0	10137	1	0.77812	0.063074	0.063513	0.981758	1234	1	0.77812
NIPSNAP3B	4	0.29139	0.50701	1.0	9600	2	0.35509	0.063124	0.06355	0.981758	1235	1	0.35509
OSBPL9	4	0.10619	0.24602	0.991969	4711	3	-0.37016	0.063174	0.063598	0.981758	1236	1	-0.37016
RAD51AP1	4	0.33767	0.55148	1.0	10471	1	0.30674	0.063224	0.063652	0.981758	1237	1	0.30674
C1QTNF9B	4	0.56547	0.71881	1.0	13611	2	0.37812	0.063274	0.063699	0.981758	1238	1	0.37812
IRF1	4	0.88406	0.89569	1.0	17030	1	0.58312	0.063424	0.06385	0.981758	1239	1	0.58312
NUTM2G	4	0.54225	0.70126	1.0	13287	1	0.10581	0.063474	0.063901	0.981758	1240	1	0.10581
ADNP2	4	0.67896	0.80684	1.0	15247	2	0.25695	0.063524	0.063944	0.981758	1241	1	0.25695
FANCI	4	0.49261	0.66419	1.0	12573	2	0.12657	0.063623	0.064063	0.981758	1242	1	0.12657
MMP10	4	0.30918	0.52934	1.0	10036	1	0.3299	0.063673	0.064114	0.981758	1243	1	0.3299
ACVR1C	4	0.83004	0.86643	1.0	16453	1	0.46807	0.063723	0.064158	0.981758	1244	1	0.46807
MCAT	4	0.039596	0.11761	0.945892	2372	3	-0.32077	0.063773	0.064199	0.981758	1245	1	-0.32077
MDH2	4	0.0058857	0.020243	0.801088	479	2	-0.055229	0.063823	0.064246	0.981758	1246	1	-0.055229
HSFY2	4	0.64594	0.78092	1.0	14759	2	0.23061	0.063873	0.064296	0.981758	1247	1	0.23061
KCNE4	4	0.36071	0.56792	1.0	10765	2	-0.063998	0.063923	0.064336	0.981758	1248	1	-0.063998
WBSCR22	4	0.90625	0.91085	1.0	17331	1	0.13811	0.063973	0.064382	0.981758	1249	1	0.13811
LRIT2	4	0.83674	0.86962	1.0	16526	1	0.28802	0.064023	0.064429	0.981758	1250	1	0.28802
KRT5	3	0.91192	0.91202	1.0	17410	0	0.39297	0.064038	0.063975	0.981758	1251	1	0.39297
GPR75	4	0.27592	0.48713	1.0	9213	1	0.22281	0.064073	0.064488	0.981758	1252	1	0.22281
CXCR2	4	0.1805	0.3574	1.0	6806	2	-0.057269	0.064122	0.064552	0.981758	1253	1	-0.057269
FGF21	4	0.13062	0.28374	0.991969	5435	1	0.59418	0.064172	0.064602	0.981758	1254	1	0.59418
OR52J3	4	0.9865	0.98645	1.0	18809	0	0.63989	0.064222	0.064652	0.981758	1255	1	0.63989
GSTP1	4	0.45346	0.6351	1.0	12031	2	0.14725	0.064272	0.064698	0.981758	1256	1	0.14725
RECK	4	0.98218	0.98219	1.0	18720	0	0.64571	0.064322	0.064742	0.981758	1257	1	0.64571
MINOS1-NBL1	4	0.9859	0.98588	1.0	18797	0	0.3562	0.064372	0.064786	0.981758	1258	1	0.3562
LRP10	4	0.32998	0.54599	1.0	10364	1	0.55954	0.064422	0.064836	0.981758	1259	1	0.55954
RILPL2	4	0.24124	0.44148	1.0	8302	1	0.18937	0.064472	0.064888	0.981758	1260	1	0.18937
TPPP2	4	0.38424	0.58479	1.0	11107	2	-0.19192	0.064521	0.064941	0.981758	1261	1	-0.19192
ZYG11A	4	0.61603	0.75771	1.0	14337	1	0.25518	0.064571	0.064991	0.981758	1262	1	0.25518
DMTF1	4	0.23001	0.42635	1.0	8048	2	0.19426	0.064621	0.065037	0.981758	1263	1	0.19426
HEBP2	4	0.67349	0.80249	1.0	15154	1	0.30598	0.064721	0.065135	0.981758	1264	1	0.30598
DOCK11	4	0.21671	0.40839	1.0	7728	3	-0.28522	0.064771	0.065183	0.981758	1265	1	-0.28522
GSTT2B	4	0.60478	0.74905	1.0	14185	1	0.53039	0.064821	0.065233	0.981758	1266	1	0.53039
PDCD1	4	0.97485	0.975	1.0	18582	0	0.27914	0.064871	0.065284	0.981758	1267	1	0.27914
MRM1	4	0.97577	0.97594	1.0	18608	0	0.28842	0.06492	0.065328	0.981758	1268	1	0.28842
PRY2	4	0.97318	0.97332	1.0	18541	0	0.55577	0.06497	0.06538	0.981758	1269	1	0.55577
KCNA7	4	0.35487	0.56376	1.0	10694	2	0.5761	0.06502	0.065425	0.981758	1270	1	0.5761
OSBP2	4	0.36555	0.57143	1.0	10836	2	0.080121	0.06507	0.065473	0.981758	1271	1	0.080121
MAP3K7CL	4	0.21806	0.41021	1.0	7769	2	0.26801	0.06512	0.065529	0.981758	1272	1	0.26801
CCDC90B	4	0.58424	0.73323	1.0	13869	1	0.3601	0.06517	0.065578	0.981758	1273	1	0.3601
CCNB2	4	0.56191	0.71615	1.0	13560	1	0.16339	0.065269	0.065676	0.981758	1274	1	0.16339
SLC6A17	4	0.95869	0.95871	1.0	18249	0	0.21726	0.065319	0.065727	0.981758	1275	1	0.21726
C5orf30	4	0.97141	0.97153	1.0	18495	0	0.57941	0.065369	0.065794	0.981758	1276	1	0.57941
LRRC10B	4	0.4407	0.62582	1.0	11853	2	0.25799	0.065419	0.065843	0.981758	1277	1	0.25799
HSD11B1	4	0.96988	0.96993	1.0	18467	0	0.67313	0.065469	0.06589	0.981758	1278	1	0.67313
TCAP	4	0.08294	0.20906	0.98619	4039	2	-0.065044	0.065519	0.065933	0.981758	1279	1	-0.065044
CNDP2	4	0.58845	0.73642	1.0	13931	2	0.094083	0.065568	0.065982	0.981758	1280	1	0.094083
SRGAP3	4	0.38495	0.58532	1.0	11123	1	0.41987	0.065618	0.06603	0.981758	1281	1	0.41987
ITGAM	4	0.17266	0.34621	0.999373	6614	1	0.46151	0.065668	0.066078	0.981758	1282	1	0.46151
GPRC5C	4	0.80329	0.85448	1.0	16214	1	0.52497	0.065718	0.066131	0.981758	1283	1	0.52497
OR6K3	4	0.80567	0.85546	1.0	16230	1	0.18809	0.065768	0.066178	0.981758	1284	1	0.18809
CD80	4	0.74981	0.83373	1.0	15791	1	0.10697	0.065818	0.066221	0.981758	1285	1	0.10697
LECT2	4	0.069193	0.18637	0.985362	3605	2	0.1792	0.065867	0.066261	0.981758	1286	1	0.1792
SLITRK1	4	0.33484	0.54943	1.0	10429	1	0.3585	0.065917	0.066312	0.981758	1287	1	0.3585
HIST1H2BE	4	0.60282	0.74754	1.0	14146	1	1.1002	0.065967	0.066362	0.981758	1288	1	1.1002
TEX2	4	0.96952	0.96958	1.0	18458	0	0.38321	0.066017	0.06641	0.981758	1289	1	0.38321
KIAA0922	4	0.54219	0.70121	1.0	13286	1	0.16396	0.066067	0.066461	0.981758	1290	1	0.16396
GSG1L	4	0.94263	0.94272	1.0	17946	0	0.38025	0.066116	0.06651	0.981758	1291	1	0.38025
FRRS1L	4	0.65127	0.78506	1.0	14826	1	0.25139	0.066216	0.066604	0.981758	1292	1	0.25139
KCTD4	4	0.3023	0.52066	1.0	9870	1	0.50458	0.066266	0.06665	0.981758	1293	1	0.50458
INSR	4	0.95818	0.95819	1.0	18242	0	0.51271	0.066316	0.0667	0.981758	1294	1	0.51271
KERA	4	0.87678	0.89127	1.0	16939	1	0.30831	0.066365	0.06675	0.981758	1295	1	0.30831
DLGAP4	4	0.94936	0.9494	1.0	18069	0	0.58917	0.066415	0.066795	0.981758	1296	1	0.58917
PGA4	4	0.26005	0.46659	1.0	8810	3	-0.26804	0.066465	0.066845	0.981758	1297	1	-0.26804
STARD7	4	0.27281	0.48319	1.0	9129	2	0.037877	0.066515	0.066897	0.981758	1298	1	0.037877
MOB3B	4	0.54546	0.70369	1.0	13331	1	0.31745	0.066565	0.066953	0.981758	1299	1	0.31745
OR5M3	4	0.8654	0.88462	1.0	16805	1	0.27807	0.066614	0.067005	0.981758	1300	1	0.27807
FKBP11	4	0.5945	0.74107	1.0	14027	2	-0.0036495	0.066664	0.067055	0.981758	1301	1	-0.0036495
LZTFL1	4	0.075546	0.19687	0.985362	3801	3	-0.1994	0.066764	0.067164	0.981758	1302	1	-0.1994
USP17L24	4	0.34622	0.5576	1.0	10584	1	0.55937	0.066814	0.067211	0.981758	1303	1	0.55937
RRAD	4	0.98044	0.98052	1.0	18686	0	0.33379	0.066863	0.067272	0.981758	1304	1	0.33379
RPL19	4	0.42615	0.6153	1.0	11674	2	0.45503	0.066913	0.067318	0.981758	1305	1	0.45503
TIMM13	4	0.024875	0.077497	0.935344	1579	3	-0.41261	0.066963	0.067374	0.981758	1306	1	-0.41261
PRLHR	4	0.61056	0.75348	1.0	14269	2	0.44338	0.067013	0.067416	0.981758	1307	1	0.44338
ESR1	4	0.93103	0.93141	1.0	17726	1	0.2794	0.067062	0.067464	0.981758	1308	1	0.2794
SRPX	4	0.26894	0.47809	1.0	9029	1	0.56928	0.067112	0.067508	0.981758	1309	1	0.56928
PCED1B	4	0.087203	0.21598	0.986458	4176	2	-0.22443	0.067162	0.067571	0.981758	1310	1	-0.22443
COL1A2	4	0.96977	0.96983	1.0	18463	0	0.21582	0.067212	0.067621	0.981758	1311	1	0.21582
SYCP1	4	0.29232	0.50815	1.0	9624	1	0.22299	0.067262	0.067664	0.981758	1312	1	0.22299
C16orf13	4	0.51684	0.68223	1.0	12939	2	-0.063013	0.067311	0.067715	0.981758	1313	1	-0.063013
RHBDD2	4	0.8624	0.8829	1.0	16775	1	0.18547	0.067361	0.067763	0.981758	1314	1	0.18547
KIN	4	0.477	0.65254	1.0	12356	2	0.11438	0.067411	0.067815	0.981758	1315	1	0.11438
HACD1	4	0.67723	0.80547	1.0	15226	1	0.17823	0.067461	0.067861	0.981758	1316	1	0.17823
TRAIP	4	0.34633	0.55767	1.0	10585	2	-0.070847	0.06751	0.067913	0.981758	1317	1	-0.070847
PFKL	4	0.17799	0.35385	1.0	6744	2	0.0051329	0.06756	0.067964	0.981758	1318	1	0.0051329
PCDHGA8	4	0.11097	0.25355	0.991969	4853	3	-0.25414	0.06761	0.068007	0.981758	1319	1	-0.25414
P4HA2	4	0.49749	0.66782	1.0	12646	2	0.027793	0.06766	0.068056	0.981758	1320	1	0.027793
OSER1	4	0.93726	0.93736	1.0	17841	1	0.44744	0.067709	0.068106	0.981758	1321	1	0.44744
SLC2A1	4	0.94197	0.94206	1.0	17939	0	0.35739	0.067759	0.068153	0.981758	1322	1	0.35739
ITFG3	4	0.23006	0.42642	1.0	8049	2	0.16565	0.067809	0.068198	0.981758	1323	1	0.16565
C16orf78	4	0.63505	0.77242	1.0	14609	2	0.0048066	0.067859	0.068239	0.981758	1324	1	0.0048066
CD163L1	4	0.52489	0.68834	1.0	13052	1	0.4152	0.067908	0.068291	0.981758	1325	1	0.4152
ELFN2	4	0.082633	0.20854	0.98619	4031	2	-0.075736	0.067958	0.068335	0.981758	1326	1	-0.075736
WDR77	4	0.067587	0.18372	0.985238	3556	3	-0.50631	0.068008	0.06839	0.981758	1327	1	-0.50631
CLCA4	4	0.29816	0.51555	1.0	9780	2	-0.085183	0.068058	0.068439	0.981758	1328	1	-0.085183
GPSM1	4	0.092854	0.22511	0.990062	4333	3	-0.25169	0.068107	0.068493	0.981758	1329	1	-0.25169
ZNF749	4	0.90415	0.9093	1.0	17304	1	0.70126	0.068157	0.068544	0.981758	1330	1	0.70126
ITGB3BP	4	0.82071	0.86204	1.0	16378	1	0.2383	0.068207	0.068598	0.981758	1331	1	0.2383
C1orf141	4	0.6579	0.7902	1.0	14922	2	0.057274	0.068256	0.068642	0.981758	1332	1	0.057274
FCHSD2	4	0.41839	0.6096	1.0	11569	1	0.93431	0.068356	0.068736	0.981758	1333	1	0.93431
FUCA1	4	0.020155	0.064141	0.922238	1318	2	-0.23126	0.068406	0.068782	0.981758	1334	1	-0.23126
B3GALTL	4	0.64875	0.7831	1.0	14794	1	0.028625	0.068555	0.068913	0.981758	1335	1	0.028625
PRSS35	4	0.0023266	0.0083317	0.732696	214	2	-0.38717	0.068604	0.068962	0.981758	1336	1	-0.38717
41883	4	0.103	0.24099	0.991969	4613	3	-0.22562	0.068654	0.069015	0.981758	1337	1	-0.22562
IFIT2	4	0.31656	0.53644	1.0	10168	1	0.24375	0.068704	0.069066	0.981758	1338	1	0.24375
CCDC40	4	0.14363	0.30339	0.991969	5839	2	0.042244	0.068754	0.069117	0.981758	1339	1	0.042244
ATRNL1	4	0.13348	0.28806	0.991969	5537	3	-0.065711	0.068803	0.069161	0.981758	1340	1	-0.065711
FSTL3	4	0.39078	0.58957	1.0	11197	2	0.30379	0.068853	0.069209	0.981758	1341	1	0.30379
IARS2	4	0.90537	0.91021	1.0	17320	1	0.16352	0.068903	0.069263	0.981758	1342	1	0.16352
APOH	4	0.097784	0.23292	0.991675	4485	2	-0.27605	0.068952	0.069299	0.981758	1343	1	-0.27605
C11orf68	4	0.57524	0.72624	1.0	13740	1	0.38458	0.069002	0.069343	0.981758	1344	1	0.38458
TDGF1	4	0.573	0.72449	1.0	13706	1	0.4389	0.069101	0.069435	0.981758	1345	1	0.4389
BTN2A2	4	0.95507	0.95509	1.0	18176	0	0.19978	0.069151	0.069485	0.981758	1346	1	0.19978
RAB20	4	0.17787	0.35369	1.0	6740	2	0.1034	0.069201	0.06954	0.981758	1347	1	0.1034
HIST1H4D	4	0.99999	0.99999	1.0	19110	0	1.1677	0.069251	0.069581	0.981758	1348	1	1.1677
LRRD1	4	0.19806	0.38222	1.0	7270	1	0.30861	0.0693	0.06964	0.981758	1349	1	0.30861
FZD6	4	1.0	1.0	1.0	19111	0	1.1819	0.06935	0.069684	0.981758	1350	1	1.1819
INSIG2	4	0.97837	0.97852	1.0	18642	0	0.46859	0.0694	0.06973	0.981758	1351	1	0.46859
GLP2R	4	0.39557	0.59309	1.0	11261	1	0.35849	0.069449	0.069781	0.981758	1352	1	0.35849
KRTAP19-3	4	0.42278	0.61282	1.0	11633	1	0.063147	0.069499	0.069831	0.981758	1353	1	0.063147
TSACC	4	0.1824	0.36015	1.0	6865	2	-0.27596	0.069549	0.069877	0.981758	1354	1	-0.27596
CLSTN1	4	0.70644	0.81928	1.0	15512	1	-0.16088	0.069946	0.070265	0.981758	1355	1	-0.16088
USP38	4	0.37375	0.57733	1.0	10965	2	-0.49601	0.069946	0.070265	0.981758	1356	1	-0.49601
ARMCX1	4	0.11331	0.25722	0.991969	4927	3	-0.85523	0.069946	0.070265	0.981758	1357	1	-0.85523
FAT4	4	0.2036	0.39003	1.0	7417	1	-0.27212	0.069946	0.070265	0.981758	1358	1	-0.27212
TBC1D29	4	0.032673	0.099102	0.942122	2005	3	-0.79425	0.069946	0.070265	0.981758	1359	1	-0.79425
DDX58	4	0.51877	0.68372	1.0	12967	1	-0.063711	0.069946	0.070265	0.981758	1360	1	-0.063711
PRG4	4	0.82036	0.86189	1.0	16376	1	-0.0030888	0.069946	0.070265	0.981758	1361	1	-0.0030888
TMEM205	4	0.02104	0.066683	0.922238	1379	3	-1.1526	0.069946	0.070265	0.981758	1362	1	-1.1526
TMEM246	4	0.61559	0.75737	1.0	14335	1	0.25893	0.069946	0.070265	0.981758	1363	1	0.25893
GUK1	4	0.53385	0.69489	1.0	13176	2	-0.41748	0.069946	0.070265	0.981758	1364	1	-0.41748
PARP4	4	0.29515	0.51174	1.0	9702	2	-0.3391	0.069946	0.070265	0.981758	1365	1	-0.3391
TSPYL2	4	0.2595	0.46589	1.0	8799	2	-0.673	0.069946	0.070265	0.981758	1366	1	-0.673
OR4F21	4	0.0085974	0.028944	0.820562	672	1	-0.45968	0.069946	0.070265	0.981758	1367	1	-0.45968
KRT82	4	0.28648	0.50074	1.0	9474	2	-0.29485	0.069946	0.070265	0.981758	1368	1	-0.29485
NEFL	4	0.86589	0.8849	1.0	16812	1	0.89873	0.070343	0.070652	0.985737	1369	1	0.89873
ZNF121	4	0.62089	0.76146	1.0	14407	1	0.34414	0.070393	0.0707	0.985737	1370	1	0.34414
PI4KB	4	0.99415	0.99419	1.0	18974	0	0.48333	0.070442	0.070756	0.985737	1371	1	0.48333
IQSEC1	4	0.21433	0.40509	1.0	7672	2	-0.079434	0.070492	0.070801	0.985737	1372	1	-0.079434
ASIC2	4	0.96673	0.96677	1.0	18405	0	0.21559	0.070542	0.070849	0.985737	1373	1	0.21559
MESDC2	4	0.23038	0.42686	1.0	8055	2	0.096131	0.070591	0.070891	0.985737	1374	1	0.096131
SMPDL3A	4	0.76816	0.84043	1.0	15936	1	0.026991	0.070641	0.070933	0.985737	1375	1	0.026991
NAP1L5	4	0.76922	0.84084	1.0	15943	1	0.39473	0.070691	0.070981	0.985737	1376	1	0.39473
CARNS1	4	0.018192	0.05842	0.922238	1207	3	-0.45027	0.07074	0.071027	0.985737	1377	1	-0.45027
MIEF2	4	0.69598	0.8161	1.0	15426	1	0.10774	0.07079	0.071072	0.985737	1378	1	0.10774
C1orf168	4	0.75942	0.83718	1.0	15856	1	0.15238	0.070839	0.071117	0.985737	1379	1	0.15238
ZNF763	4	0.70287	0.81818	1.0	15482	1	0.088108	0.070889	0.071175	0.985758	1380	1	0.088108
FLYWCH1	4	0.13403	0.28893	0.991969	5553	3	-0.28975	0.070939	0.071222	0.985758	1381	1	-0.28975
INSL5	4	0.65703	0.78955	1.0	14907	2	0.13422	0.071038	0.071315	0.986068	1382	1	0.13422
ZMYND12	4	0.97221	0.97235	1.0	18512	0	1.3839	0.071088	0.071361	0.986068	1383	1	1.3839
C1QTNF9B-AS1	4	0.21671	0.40839	1.0	7729	3	-0.054362	0.071137	0.071413	0.986068	1384	1	-0.054362
AIFM3	4	0.97426	0.97441	1.0	18569	0	0.58096	0.071187	0.071461	0.986068	1385	1	0.58096
PPP1R32	4	0.10533	0.24467	0.991969	4690	1	0.20204	0.071236	0.071507	0.986068	1386	1	0.20204
STRA6	4	0.92839	0.929	1.0	17679	1	0.67543	0.071286	0.071555	0.986068	1387	1	0.67543
CCKAR	4	0.5091	0.67647	1.0	12818	1	0.22011	0.071336	0.071608	0.986068	1388	1	0.22011
IL13RA1	4	0.83833	0.87038	1.0	16543	1	0.36009	0.071385	0.071657	0.986068	1389	1	0.36009
OSMR	4	0.772	0.84186	1.0	15962	1	0.14596	0.071435	0.071713	0.986107	1390	1	0.14596
BAIAP2L1	4	0.29805	0.51541	1.0	9778	2	-0.010954	0.071534	0.071803	0.986107	1391	1	-0.010954
ENPP4	4	0.73761	0.82943	1.0	15706	1	0.43216	0.071584	0.071841	0.986107	1392	1	0.43216
ZCCHC8	4	0.21081	0.40022	1.0	7591	3	-0.17299	0.071633	0.071889	0.986107	1393	1	-0.17299
MARK2	4	0.30609	0.52546	1.0	9970	3	-0.20372	0.071683	0.07194	0.986107	1394	1	-0.20372
RBM12	4	0.21248	0.4025	1.0	7634	2	-0.076858	0.071782	0.072043	0.986183	1395	1	-0.076858
FOXC1	4	0.96109	0.96109	1.0	18295	0	0.4133	0.071831	0.072091	0.986183	1396	1	0.4133
KIAA0825	4	0.2464	0.44838	1.0	8446	1	0.6771	0.071881	0.072137	0.986183	1397	1	0.6771
TNIP2	4	0.44971	0.63232	1.0	11973	1	0.23415	0.071931	0.072198	0.986183	1398	1	0.23415
DACH1	4	0.37541	0.5785	1.0	10993	1	0.68765	0.07198	0.072239	0.986183	1399	1	0.68765
DEFB103A	4	0.14106	0.29955	0.991969	5755	2	-0.062846	0.07203	0.07229	0.986183	1400	1	-0.062846
IRF5	4	0.30848	0.52845	1.0	10018	2	0.088617	0.072079	0.072336	0.986183	1401	1	0.088617
ELF5	4	0.25873	0.46481	1.0	8783	2	0.20911	0.072129	0.07239	0.986221	1402	1	0.20911
FEN1	3	0.028624	0.072147	0.932657	1779	2	-0.42459	0.07218	0.071969	0.986107	1403	1	-0.42459
C7orf33	4	0.71276	0.82129	1.0	15551	1	0.36721	0.072228	0.072489	0.986451	1404	1	0.36721
LPAR6	4	0.96315	0.96319	1.0	18333	0	0.36273	0.072278	0.072534	0.986451	1405	1	0.36273
SCGB1D4	4	0.7999	0.85304	1.0	16183	1	0.30884	0.072327	0.072577	0.986451	1406	1	0.30884
TMEM26	4	0.50521	0.67356	1.0	12749	1	0.34817	0.072377	0.072622	0.986451	1407	1	0.34817
CAPN12	4	0.60333	0.74793	1.0	14154	1	0.66498	0.072426	0.072677	0.986451	1408	1	0.66498
ZNF593	4	0.082158	0.20778	0.98619	4019	3	-0.16087	0.072476	0.072722	0.986451	1409	1	-0.16087
PPP1R16B	4	0.94006	0.94016	1.0	17905	0	0.14176	0.072525	0.072768	0.986451	1410	1	0.14176
ZCCHC16	4	0.65047	0.78445	1.0	14817	2	0.093127	0.072575	0.072821	0.986461	1411	1	0.093127
MAPK14	4	0.99117	0.99119	1.0	18897	0	0.45864	0.072674	0.072917	0.986898	1412	1	0.45864
HCAR1	4	0.35279	0.56227	1.0	10659	1	0.54307	0.072724	0.072961	0.986898	1413	1	0.54307
TUBA3E	4	0.035407	0.10656	0.942122	2129	3	-0.6216	0.072773	0.07301	0.986898	1414	1	-0.6216
ANGPTL3	4	0.93971	0.93983	1.0	17890	0	0.12876	0.072823	0.07306	0.986898	1415	1	0.12876
IFITM2	4	0.64224	0.778	1.0	14707	1	0.31	0.072872	0.073112	0.986914	1416	1	0.31
PLEK2	4	0.45312	0.63484	1.0	12024	2	0.027364	0.072971	0.073204	0.987076	1417	1	0.027364
ATP9A	4	0.31027	0.53073	1.0	10059	2	0.1637	0.073021	0.073248	0.987076	1418	1	0.1637
FBXO27	4	0.29825	0.51566	1.0	9785	2	0.17876	0.07307	0.073305	0.987076	1419	1	0.17876
LECT1	4	0.10268	0.24048	0.991969	4607	2	-0.050148	0.07312	0.073347	0.987076	1420	1	-0.050148
WBSCR28	4	0.98683	0.98676	1.0	18818	0	0.90192	0.073169	0.073395	0.987076	1421	1	0.90192
DEFB123	4	0.82239	0.86283	1.0	16393	1	0.4083	0.073219	0.073443	0.987076	1422	1	0.4083
TWF2	4	0.20515	0.39224	1.0	7453	2	0.20618	0.073269	0.073486	0.987076	1423	1	0.20618
TDRP	4	0.48955	0.66182	1.0	12533	2	0.25466	0.073368	0.073595	0.987174	1424	1	0.25466
GPATCH3	4	0.88689	0.8975	1.0	17066	1	0.76621	0.073417	0.073633	0.987174	1425	1	0.76621
TREM2	4	0.59163	0.73891	1.0	13981	1	0.41567	0.073467	0.073683	0.987174	1426	1	0.41567
SULF1	4	0.90788	0.91205	1.0	17352	1	0.32427	0.073516	0.073723	0.987174	1427	1	0.32427
NEK1	4	0.40886	0.60268	1.0	11433	2	0.27285	0.073566	0.073765	0.987174	1428	1	0.27285
UNC5D	4	0.85369	0.87811	1.0	16687	1	0.55448	0.073615	0.073807	0.987174	1429	1	0.55448
GANC	4	0.10494	0.24404	0.991969	4678	2	-0.097126	0.073665	0.073855	0.987174	1430	1	-0.097126
CHSY3	4	0.97196	0.97211	1.0	18508	0	0.45596	0.073764	0.073962	0.987765	1431	1	0.45596
SLC47A1	4	0.27621	0.4875	1.0	9221	3	-0.12043	0.073813	0.07402	0.987765	1432	1	-0.12043
ADARB1	4	0.021121	0.066921	0.922238	1385	2	-0.21787	0.073863	0.074079	0.987765	1433	1	-0.21787
GPR137B	4	0.26987	0.47931	1.0	9051	1	0.5525	0.073912	0.074121	0.987765	1434	1	0.5525
JAM3	4	0.14626	0.30729	0.992953	5913	2	-0.048523	0.073962	0.074163	0.987765	1435	1	-0.048523
ECM1	4	0.31148	0.53227	1.0	10084	1	0.15288	0.074011	0.074209	0.987765	1436	1	0.15288
RAB36	4	0.19444	0.37715	1.0	7171	3	-0.32133	0.07411	0.074302	0.987799	1437	1	-0.32133
EPHA6	4	0.044868	0.13137	0.965927	2586	1	0.32623	0.07416	0.074342	0.987799	1438	1	0.32623
TEX33	4	0.75974	0.8373	1.0	15859	1	0.58344	0.074209	0.074393	0.987799	1439	1	0.58344
ZNF726	4	0.57154	0.7234	1.0	13685	1	0.1572	0.074259	0.074433	0.987799	1440	1	0.1572
TSPYL1	4	0.72318	0.8247	1.0	15622	1	0.58617	0.074308	0.07449	0.987799	1441	1	0.58617
GABRB3	4	0.98169	0.98171	1.0	18715	0	1.1634	0.074358	0.074531	0.987799	1442	1	1.1634
OR52N1	4	0.60921	0.75243	1.0	14251	2	0.19487	0.074407	0.074575	0.987799	1443	1	0.19487
SCX	4	0.31435	0.5349	1.0	10138	2	0.48954	0.074457	0.074625	0.987799	1444	1	0.48954
FXYD2	4	0.41447	0.60679	1.0	11519	2	-0.011311	0.074654	0.074822	0.989692	1445	1	-0.011311
ILDR2	4	0.19439	0.37707	1.0	7170	2	0.22771	0.074704	0.074872	0.989692	1446	1	0.22771
UBE3D	4	0.63057	0.76899	1.0	14544	1	0.49542	0.074803	0.074977	0.989939	1447	1	0.49542
COX7C	4	0.35393	0.56309	1.0	10677	2	0.061631	0.074852	0.075027	0.989939	1448	1	0.061631
FRG2B	4	0.97428	0.97443	1.0	18570	0	0.63955	0.074902	0.075077	0.989939	1449	1	0.63955
LOXL2	4	0.59476	0.74128	1.0	14033	1	0.099874	0.074951	0.075121	0.989939	1450	1	0.099874
TRIM60	4	0.64192	0.77773	1.0	14705	2	0.10755	0.075001	0.075171	0.989939	1451	1	0.10755
SAP30L	4	0.39387	0.59181	1.0	11241	2	0.050807	0.07505	0.075218	0.989939	1452	1	0.050807
ZBTB11	4	0.40642	0.60091	1.0	11407	2	0.049498	0.0751	0.07527	0.989939	1453	1	0.049498
MCTP1	4	0.92492	0.92592	1.0	17628	1	0.38225	0.075248	0.075417	0.989939	1454	1	0.38225
LNX1	4	0.94992	0.94996	1.0	18082	0	0.12844	0.075297	0.075463	0.989939	1455	1	0.12844
NFYB	4	0.11355	0.25759	0.991969	4933	2	-0.14294	0.075347	0.07551	0.989939	1456	1	-0.14294
FTH1P18	4	0.26253	0.46987	1.0	8875	2	0.049146	0.075396	0.075563	0.989939	1457	1	0.049146
ROBO1	4	0.40077	0.59683	1.0	11331	2	0.22463	0.075446	0.075609	0.989939	1458	1	0.22463
ZNF784	4	0.40053	0.59666	1.0	11328	1	0.20095	0.075594	0.075769	0.989939	1459	1	0.20095
SHISA3	4	0.41461	0.6069	1.0	11521	2	0.062919	0.075643	0.075824	0.989939	1460	1	0.062919
PLIN1	4	0.58889	0.73675	1.0	13936	1	0.20484	0.075693	0.075881	0.989939	1461	1	0.20484
TUBA3C	4	0.77712	0.8438	1.0	16000	1	0.33207	0.075742	0.075936	0.989939	1462	1	0.33207
MAPK13	4	0.15677	0.32299	0.997795	6182	3	-0.41219	0.075792	0.075987	0.989939	1463	1	-0.41219
TMEM141	4	0.42104	0.61153	1.0	11608	1	0.56053	0.075841	0.076031	0.989939	1464	1	0.56053
RBM44	4	0.25019	0.45347	1.0	8559	1	0.26711	0.075891	0.076072	0.989939	1465	1	0.26711
SCRG1	4	0.98394	0.98393	1.0	18760	0	0.25396	0.07594	0.076121	0.989939	1466	1	0.25396
TFF1	4	0.038616	0.11502	0.942267	2324	2	-0.097233	0.075989	0.076174	0.989939	1467	1	-0.097233
BIRC3	4	0.57388	0.72516	1.0	13724	1	0.23028	0.076039	0.076211	0.989939	1468	1	0.23028
CYTH1	4	0.076545	0.19852	0.985362	3840	2	0.080026	0.076088	0.076265	0.989939	1469	1	0.080026
SLC39A13	4	0.11205	0.25526	0.991969	4895	2	-0.21759	0.076138	0.076309	0.989939	1470	1	-0.21759
HS3ST3A1	4	0.68249	0.80958	1.0	15298	2	0.20378	0.076187	0.076358	0.989939	1471	1	0.20378
LRCH3	4	0.7242	0.82502	1.0	15627	1	0.8985	0.076236	0.076406	0.989939	1472	1	0.8985
EPS8L2	4	0.20034	0.38551	1.0	7323	1	0.4329	0.076286	0.076456	0.989939	1473	1	0.4329
ZNF33A	4	0.97332	0.97348	1.0	18544	0	0.66439	0.076335	0.0765	0.989939	1474	1	0.66439
WSB2	4	0.98073	0.98077	1.0	18697	0	0.37767	0.076385	0.076547	0.989939	1475	1	0.37767
CACNA1D	4	0.21229	0.40224	1.0	7630	1	0.32155	0.076434	0.07659	0.989939	1476	1	0.32155
HOXA6	4	0.41071	0.60407	1.0	11457	2	0.41884	0.076483	0.076635	0.989939	1477	1	0.41884
TNFAIP6	4	0.14996	0.31282	0.995407	6004	1	0.22011	0.076533	0.076675	0.989939	1478	1	0.22011
PPP1R1B	4	0.17599	0.35102	1.0	6692	1	0.092706	0.076582	0.076719	0.989939	1479	1	0.092706
ZNF764	4	0.049974	0.14426	0.968242	2844	2	0.38153	0.076632	0.07676	0.989939	1480	1	0.38153
REM2	4	0.58488	0.73372	1.0	13878	2	0.21345	0.076681	0.076807	0.989939	1481	1	0.21345
CPT2	4	0.1517	0.31537	0.99628	6046	2	0.0647	0.07673	0.076855	0.989939	1482	1	0.0647
OR7C1	4	0.65422	0.78735	1.0	14869	2	0.2092	0.07678	0.076898	0.989939	1483	1	0.2092
DENND5B	4	0.20254	0.38858	1.0	7388	1	0.14217	0.076879	0.076985	0.989939	1484	1	0.14217
ATP6V1C2	4	0.9997	0.9997	1.0	19102	0	0.65954	0.076928	0.077037	0.989939	1485	1	0.65954
SLC2A2	4	0.83739	0.86994	1.0	16534	1	0.39293	0.076977	0.077094	0.989939	1486	1	0.39293
STX1A	4	0.0052895	0.018295	0.79519	431	3	-0.72235	0.077027	0.077138	0.989939	1487	1	-0.72235
IFFO1	4	0.12243	0.27125	0.991969	5189	1	0.4669	0.077076	0.077194	0.989939	1488	1	0.4669
SERPINA9	4	0.4011	0.59709	1.0	11336	2	0.041086	0.077125	0.077244	0.989939	1489	1	0.041086
OR10P1	4	0.48315	0.65708	1.0	12452	2	0.31374	0.077175	0.077288	0.989939	1490	1	0.31374
UTP18	4	0.52316	0.68705	1.0	13032	2	0.1325	0.077224	0.077333	0.989939	1491	1	0.1325
MYO7B	4	0.51809	0.68321	1.0	12961	2	0.2616	0.077323	0.077425	0.989939	1492	1	0.2616
ALPPL2	4	0.30372	0.52248	1.0	9907	2	0.067325	0.077372	0.077477	0.989939	1493	1	0.067325
ABHD12	4	0.31538	0.5356	1.0	10153	2	0.036978	0.077422	0.077526	0.989939	1494	1	0.036978
RAMP3	4	0.48241	0.65653	1.0	12438	2	0.059582	0.07752	0.077617	0.989939	1495	1	0.059582
AGER	4	0.71049	0.82055	1.0	15536	1	0.38842	0.07757	0.077659	0.989939	1496	1	0.38842
C2CD2	4	0.89986	0.90623	1.0	17246	1	0.85133	0.077619	0.077707	0.989939	1497	1	0.85133
C1QB	4	0.99409	0.99413	1.0	18972	0	0.48589	0.077668	0.077755	0.989939	1498	1	0.48589
FXYD6-FXYD2	4	0.65463	0.78765	1.0	14874	1	0.066117	0.077767	0.07785	0.989939	1499	1	0.066117
ATP8B1	4	0.72449	0.82512	1.0	15630	1	0.13876	0.077816	0.077898	0.989939	1500	1	0.13876
C16orf71	4	0.15152	0.31512	0.99628	6042	3	-0.16732	0.077866	0.077947	0.989939	1501	1	-0.16732
PRAMEF9	4	0.0023312	0.0083416	0.732696	216	1	0.58079	0.077915	0.078003	0.989939	1502	1	0.58079
NUDT17	4	0.42145	0.61185	1.0	11615	2	0.35133	0.077964	0.078051	0.989939	1503	1	0.35133
PCDHGA11	4	0.28314	0.49652	1.0	9393	2	0.29845	0.078014	0.078103	0.989939	1504	1	0.29845
ZNF772	4	0.80093	0.85346	1.0	16194	1	0.33232	0.078063	0.078155	0.989939	1505	1	0.33232
MOB1A	4	0.19307	0.37526	1.0	7134	1	0.29794	0.078112	0.078201	0.989939	1506	1	0.29794
TFDP3	4	0.15578	0.32151	0.997624	6158	2	-0.26616	0.078162	0.07824	0.989939	1507	1	-0.26616
RIPK1	4	0.55631	0.71188	1.0	13469	1	0.42135	0.078211	0.078286	0.989939	1508	1	0.42135
BHLHE40	4	0.75993	0.83737	1.0	15862	1	0.50379	0.07826	0.078335	0.989939	1509	1	0.50379
BBS10	4	0.49665	0.6672	1.0	12636	2	0.066579	0.07831	0.078381	0.989939	1510	1	0.066579
TUB	4	0.11781	0.26411	0.991969	5058	1	0.25978	0.078359	0.078432	0.989939	1511	1	0.25978
CBLL1	4	0.055117	0.15722	0.976255	3072	2	0.0066332	0.078458	0.078529	0.989939	1512	1	0.0066332
MIER2	4	0.87478	0.89007	1.0	16914	1	0.34551	0.078507	0.078569	0.989939	1513	1	0.34551
KRR1	4	0.10109	0.23803	0.991969	4570	3	-0.19015	0.078556	0.078618	0.989939	1514	1	-0.19015
TNFRSF14	4	0.15343	0.31798	0.996352	6097	2	0.06065	0.078606	0.078665	0.989939	1515	1	0.06065
MC1R	4	0.04669	0.13594	0.967008	2683	3	-0.24624	0.078704	0.078758	0.989939	1516	1	-0.24624
CLRN3	4	0.93423	0.9344	1.0	17774	1	0.087597	0.078803	0.078871	0.989939	1517	1	0.087597
SLC16A7	4	0.58416	0.73317	1.0	13867	1	0.26097	0.078852	0.078918	0.989939	1518	1	0.26097
WDR91	4	0.91137	0.91468	1.0	17404	1	0.72424	0.078901	0.078965	0.989939	1519	1	0.72424
CSRNP2	3	0.95626	0.95656	1.0	18200	0	0.43533	0.078934	0.078775	0.989939	1520	0	0.43533
TOP1MT	4	0.069436	0.18676	0.985362	3611	2	-0.26369	0.078951	0.079007	0.989939	1521	1	-0.26369
C16orf52	4	0.05335	0.15277	0.975373	2987	2	-0.22062	0.079	0.079067	0.989939	1522	1	-0.22062
ADGRD1	3	0.9915	0.99162	1.0	18909	0	0.56435	0.079046	0.078887	0.989939	1523	0	0.56435
MRVI1	4	0.29536	0.512	1.0	9709	3	-0.033794	0.079049	0.07911	0.989939	1524	1	-0.033794
MORN4	4	0.091408	0.2228	0.989688	4296	1	0.39495	0.079099	0.079164	0.989939	1525	1	0.39495
CSAD	4	0.089821	0.2202	0.986799	4252	3	-0.129	0.079148	0.079209	0.989939	1526	1	-0.129
DDI1	4	0.37999	0.58172	1.0	11058	2	-0.070529	0.079197	0.079252	0.989939	1527	1	-0.070529
FER1L6	4	0.99035	0.99034	1.0	18884	0	0.36259	0.079246	0.079304	0.989939	1528	1	0.36259
SCT	4	0.94116	0.94124	1.0	17923	0	0.57407	0.079296	0.079345	0.989939	1529	1	0.57407
HSD17B11	4	0.35859	0.56638	1.0	10742	1	0.13777	0.079345	0.079405	0.989939	1530	1	0.13777
SLC39A6	4	0.054456	0.15557	0.975778	3040	1	0.4115	0.079394	0.079453	0.989939	1531	1	0.4115
SEZ6	4	0.93277	0.93299	1.0	17755	1	0.30485	0.079444	0.07951	0.989939	1532	1	0.30485
DNER	4	0.96037	0.9604	1.0	18281	0	0.32707	0.079493	0.079562	0.989939	1533	1	0.32707
KIAA1324	4	0.53285	0.69418	1.0	13161	1	0.54969	0.079542	0.079616	0.989939	1534	1	0.54969
SPANXN4	4	0.70862	0.81997	1.0	15526	1	0.44023	0.079591	0.079657	0.989939	1535	1	0.44023
ZBED6	4	0.95363	0.95366	1.0	18151	0	0.14696	0.079641	0.079702	0.989939	1536	1	0.14696
CCDC83	4	0.92543	0.92636	1.0	17635	1	0.066409	0.079739	0.079813	0.989939	1537	1	0.066409
ARL13B	4	0.52172	0.68595	1.0	13008	1	0.36951	0.079788	0.07986	0.989939	1538	1	0.36951
ZNF574	4	0.89977	0.90617	1.0	17244	1	0.69215	0.079838	0.079901	0.989939	1539	1	0.69215
PPP1R10	4	0.35403	0.56317	1.0	10678	2	0.26871	0.079887	0.079947	0.989939	1540	1	0.26871
EGF	4	0.59986	0.74521	1.0	14118	1	0.13331	0.079936	0.079993	0.989939	1541	1	0.13331
EMILIN3	4	0.13897	0.29644	0.991969	5697	1	0.63105	0.079986	0.080032	0.989939	1542	1	0.63105
NEDD4	4	0.23597	0.43447	1.0	8175	3	-0.20689	0.080035	0.080086	0.989939	1543	1	-0.20689
YEATS2	4	0.62446	0.76425	1.0	14464	2	0.15611	0.080084	0.080133	0.989939	1544	1	0.15611
GRN	4	0.56715	0.72009	1.0	13631	2	0.077582	0.080133	0.080186	0.989939	1545	1	0.077582
PI4K2A	4	0.66364	0.79469	1.0	15007	2	0.19796	0.080183	0.080233	0.989939	1546	1	0.19796
LOC113230	4	0.94466	0.94472	1.0	17982	0	0.80825	0.080256	0.0803	0.989939	1547	1	0.80825
CXCL6	4	0.23858	0.43796	1.0	8232	2	0.19351	0.080256	0.0803	0.989939	1548	1	0.19351
SLC39A3	4	0.39366	0.59165	1.0	11239	2	0.10247	0.08033	0.08037	0.989939	1549	1	0.10247
SFSWAP	4	0.2483	0.45096	1.0	8498	3	-0.10863	0.08038	0.080418	0.989939	1550	1	-0.10863
RBM42	4	0.0031161	0.011007	0.757358	276	2	-0.3539	0.080429	0.080464	0.989939	1551	1	-0.3539
RAB27A	4	0.9281	0.92875	1.0	17677	1	0.70258	0.080478	0.08051	0.989939	1552	1	0.70258
NXF5	4	0.96918	0.96922	1.0	18454	0	0.45224	0.080527	0.080561	0.989939	1553	1	0.45224
BIN1	4	0.96986	0.96991	1.0	18465	0	0.16871	0.080576	0.080614	0.989939	1554	1	0.16871
SEMA3A	4	0.65566	0.78846	1.0	14888	2	-0.031261	0.080675	0.080715	0.989939	1555	1	-0.031261
CTTNBP2NL	4	0.13702	0.29345	0.991969	5636	2	0.14595	0.080724	0.080765	0.989939	1556	1	0.14595
PVRL2	4	0.6648	0.79558	1.0	15022	1	0.16304	0.080773	0.080816	0.989939	1557	1	0.16304
KIF4A	4	0.81411	0.8591	1.0	16307	1	0.49916	0.080823	0.08087	0.989939	1558	1	0.49916
MYO1E	4	0.47333	0.64981	1.0	12291	2	0.016297	0.080872	0.080927	0.989939	1559	1	0.016297
ABHD16A	4	0.2979	0.51522	1.0	9774	2	0.051424	0.080921	0.080969	0.989939	1560	1	0.051424
NUAK1	4	0.52387	0.6876	1.0	13038	1	0.16424	0.08097	0.081012	0.989939	1561	1	0.16424
HOXD9	4	0.11384	0.25802	0.991969	4941	2	0.20158	0.081019	0.08106	0.989939	1562	1	0.20158
ACRV1	4	0.57025	0.72247	1.0	13672	2	-0.04382	0.081069	0.081113	0.989939	1563	1	-0.04382
ZNF80	4	0.11226	0.25557	0.991969	4901	3	-0.25427	0.081118	0.081169	0.989939	1564	1	-0.25427
TSPEAR	4	0.034798	0.10489	0.942122	2097	3	-0.10197	0.081167	0.081225	0.989939	1565	1	-0.10197
ATP5O	4	0.86969	0.88704	1.0	16845	1	0.34482	0.081216	0.081273	0.989939	1566	1	0.34482
ZNF300	4	0.16791	0.33931	0.999373	6478	2	0.34654	0.081265	0.081323	0.989939	1567	1	0.34654
CDC42EP5	4	0.25258	0.4567	1.0	8620	2	0.28501	0.081315	0.081379	0.989939	1568	1	0.28501
IL17RE	4	0.90364	0.90894	1.0	17299	1	0.24527	0.081364	0.081425	0.989939	1569	1	0.24527
ZNF692	4	0.34531	0.55693	1.0	10568	2	-0.18543	0.081659	0.081727	0.989939	1570	1	-0.18543
A1BG	4	0.06586	0.18086	0.983383	3506	3	-0.51253	0.081659	0.081727	0.989939	1571	1	-0.51253
CDK9	4	0.87476	0.89005	1.0	16913	1	-0.15856	0.081659	0.081727	0.989939	1572	1	-0.15856
MAMDC4	4	0.92585	0.92674	1.0	17638	1	-0.056011	0.081659	0.081727	0.989939	1573	1	-0.056011
PPFIBP1	4	0.2939	0.51013	1.0	9666	2	-0.40332	0.081659	0.081727	0.989939	1574	1	-0.40332
ZNF615	4	0.91945	0.92121	1.0	17524	1	-0.010332	0.081659	0.081727	0.989939	1575	1	-0.010332
AICDA	4	0.31636	0.53631	1.0	10166	2	-0.47486	0.081659	0.081727	0.989939	1576	1	-0.47486
FERMT3	4	0.7174	0.82279	1.0	15586	1	-0.17188	0.081659	0.081727	0.989939	1577	1	-0.17188
GCKR	4	0.05772	0.16353	0.978829	3181	1	-0.48194	0.081659	0.081727	0.989939	1578	1	-0.48194
SLC35E3	4	0.68498	0.81152	1.0	15341	2	0.12847	0.082003	0.082057	0.992434	1579	1	0.12847
FAM175A	4	0.3616	0.56854	1.0	10779	2	0.96732	0.082052	0.082104	0.992434	1580	1	0.96732
ASB7	4	0.66786	0.79802	1.0	15070	1	0.49608	0.082151	0.082204	0.992434	1581	1	0.49608
LEMD1	4	0.19041	0.37155	1.0	7071	3	-0.48319	0.0822	0.082243	0.992434	1582	1	-0.48319
CCDC179	4	0.09009	0.22065	0.986799	4263	1	0.68599	0.082249	0.082289	0.992434	1583	1	0.68599
TMEM74B	4	0.34021	0.55332	1.0	10500	1	0.89587	0.082298	0.082341	0.992434	1584	1	0.89587
RPGR	4	0.42442	0.61401	1.0	11652	2	0.062847	0.082347	0.082387	0.992434	1585	1	0.062847
MST1R	4	0.13475	0.29001	0.991969	5568	2	0.12415	0.082397	0.082433	0.992434	1586	1	0.12415
C22orf42	4	0.3658	0.5716	1.0	10843	2	0.2415	0.082446	0.082483	0.992434	1587	1	0.2415
DOK6	4	0.34603	0.55745	1.0	10581	1	0.4371	0.082495	0.082531	0.992434	1588	1	0.4371
MMP26	4	0.37348	0.57712	1.0	10959	2	-0.075598	0.082544	0.082576	0.992434	1589	1	-0.075598
GTF2H4	4	0.78608	0.8474	1.0	16073	1	0.12142	0.082593	0.082616	0.992434	1590	1	0.12142
MYOF	4	0.95092	0.95096	1.0	18103	0	0.56614	0.082642	0.082666	0.992434	1591	1	0.56614
TAF9B	4	0.97374	0.97388	1.0	18552	0	0.61737	0.082692	0.082711	0.992434	1592	1	0.61737
PTCHD4	4	0.5406	0.69998	1.0	13265	1	0.55469	0.082741	0.082754	0.992434	1593	1	0.55469
SLC6A7	4	0.17787	0.35368	1.0	6739	3	-0.11794	0.08279	0.082811	0.992434	1594	1	-0.11794
EPHX3	4	0.95378	0.95381	1.0	18153	0	0.12027	0.082839	0.082864	0.992434	1595	1	0.12027
DEFB110	4	0.46375	0.64267	1.0	12160	2	0.1327	0.082888	0.082911	0.992434	1596	1	0.1327
PNRC1	4	0.0088057	0.029649	0.820562	685	2	0.16867	0.082937	0.082961	0.992434	1597	1	0.16867
ZNF804B	4	0.57233	0.72397	1.0	13696	1	0.093758	0.082986	0.083006	0.992434	1598	1	0.093758
LONRF1	4	0.55049	0.70746	1.0	13393	2	-0.0044867	0.083036	0.083055	0.992434	1599	1	-0.0044867
DBNL	4	0.072476	0.19181	0.985362	3696	2	0.17974	0.083085	0.083098	0.992434	1600	1	0.17974
ALDH4A1	4	0.94724	0.9473	1.0	18027	0	0.29762	0.083134	0.083149	0.992434	1601	1	0.29762
PSTPIP1	4	0.17574	0.35065	1.0	6686	2	0.17098	0.083183	0.083196	0.992434	1602	1	0.17098
LONP1	4	0.066766	0.18234	0.983979	3538	3	-0.26003	0.083232	0.083239	0.992434	1603	1	-0.26003
FAM21C	4	0.97234	0.97249	1.0	18514	0	0.39653	0.083281	0.083284	0.992434	1604	1	0.39653
HBS1L	4	0.10093	0.23778	0.991969	4567	2	-0.0059774	0.08333	0.083335	0.992434	1605	1	-0.0059774
AKR1B15	4	0.70798	0.81977	1.0	15522	1	0.43747	0.083429	0.08343	0.99295	1606	1	0.43747
LRRK1	4	0.047329	0.13758	0.967227	2711	2	-0.034013	0.083478	0.083486	0.99297	1607	1	-0.034013
TKTL2	4	0.70017	0.81737	1.0	15467	1	0.40559	0.083527	0.083542	0.99297	1608	1	0.40559
ACER1	4	0.32327	0.54111	1.0	10267	2	-0.040493	0.083576	0.083596	0.99297	1609	1	-0.040493
RUNX1	4	0.98695	0.9869	1.0	18820	0	0.36229	0.083625	0.083648	0.99297	1610	1	0.36229
LOC158434	4	0.88612	0.89702	1.0	17057	1	0.24762	0.083674	0.083693	0.99297	1611	1	0.24762
FHL2	4	0.98281	0.98284	1.0	18732	0	0.37566	0.083723	0.083743	0.99297	1612	1	0.37566
OR2K2	4	0.43892	0.6245	1.0	11831	1	0.59969	0.083821	0.083827	0.993216	1613	1	0.59969
CYB5R2	4	0.94051	0.9406	1.0	17914	0	0.41816	0.08387	0.083874	0.993216	1614	1	0.41816
C2orf42	4	0.23233	0.42952	1.0	8092	1	0.27574	0.08392	0.08392	0.993216	1615	1	0.27574
DNASE2B	4	0.99685	0.99689	1.0	19041	0	0.7096	0.084018	0.084014	0.993586	1616	1	0.7096
SCML1	4	0.99677	0.99681	1.0	19039	0	0.44487	0.084067	0.084068	0.993586	1617	1	0.44487
LARP1	4	0.10216	0.23968	0.991969	4597	3	-0.22084	0.084116	0.084114	0.993586	1618	1	-0.22084
TP53INP1	4	0.54959	0.70676	1.0	13382	2	0.36357	0.084165	0.084162	0.993586	1619	1	0.36357
EIF2AK1	4	0.42752	0.61632	1.0	11688	2	0.10036	0.084214	0.084211	0.993586	1620	1	0.10036
RTTN	4	0.024236	0.07574	0.935177	1537	2	0.09298	0.084312	0.084306	0.993595	1621	1	0.09298
IL25	4	0.12982	0.28253	0.991969	5420	1	0.21902	0.084361	0.084353	0.993595	1622	1	0.21902
LRRFIP1	4	0.34102	0.55388	1.0	10512	1	0.2229	0.08441	0.084403	0.993595	1623	1	0.2229
RLTPR	4	0.03406	0.10293	0.942122	2059	2	-0.20294	0.084509	0.084502	0.993914	1624	1	-0.20294
IL20	4	0.84531	0.87377	1.0	16609	1	0.36659	0.084558	0.084551	0.993914	1625	1	0.36659
DUSP19	3	0.45514	0.61037	1.0	12054	2	-0.18402	0.084618	0.08442	0.993595	1626	0	-0.18402
S1PR4	4	0.18981	0.37068	1.0	7053	2	0.22261	0.084656	0.084649	0.994248	1627	1	0.22261
KCNH6	4	0.86977	0.88709	1.0	16847	1	0.26303	0.084705	0.084694	0.994248	1628	1	0.26303
RECQL4	4	0.45406	0.63553	1.0	12041	2	0.10131	0.084754	0.084744	0.994248	1629	1	0.10131
GALP	4	0.62666	0.76594	1.0	14498	2	-0.0082296	0.084803	0.084796	0.994248	1630	1	-0.0082296
CMBL	4	0.39812	0.59488	1.0	11293	1	0.45459	0.084852	0.084839	0.994248	1631	1	0.45459
C11orf45	4	0.15704	0.32341	0.997795	6188	2	-0.030646	0.08495	0.084927	0.994514	1632	1	-0.030646
LAP3	4	0.79598	0.85139	1.0	16153	1	0.39286	0.084999	0.084976	0.994514	1633	1	0.39286
ATXN1	4	0.95231	0.95237	1.0	18129	0	0.31355	0.085048	0.085026	0.994514	1634	1	0.31355
HNRNPF	4	0.058196	0.16466	0.978829	3203	3	-0.30971	0.085097	0.085072	0.994514	1635	1	-0.30971
DNAJC30	4	0.22797	0.42359	1.0	7998	2	-0.11307	0.085146	0.085122	0.994514	1636	1	-0.11307
USP30	4	0.49372	0.66499	1.0	12592	2	-0.020292	0.085244	0.085215	0.99475	1637	1	-0.020292
UBE2L6	4	0.11183	0.2549	0.991969	4886	2	0.23431	0.085294	0.085262	0.99475	1638	1	0.23431
WFDC3	4	0.60974	0.75284	1.0	14260	1	0.20232	0.085392	0.085346	0.99475	1639	1	0.20232
AGTR2	4	0.99307	0.99309	1.0	18938	0	0.37633	0.085539	0.08549	0.99475	1640	1	0.37633
CLSPN	4	0.47517	0.65117	1.0	12315	2	0.20002	0.085637	0.085577	0.99475	1641	1	0.20002
RPF1	4	0.16992	0.34226	0.999373	6534	2	0.053436	0.085686	0.085628	0.99475	1642	1	0.053436
CSDC2	4	0.051578	0.14832	0.971235	2917	3	-0.19496	0.085735	0.085668	0.99475	1643	1	-0.19496
RPL35A	4	0.45223	0.63419	1.0	12015	2	0.03526	0.085784	0.085718	0.99475	1644	1	0.03526
DNAJB6	4	0.31447	0.53497	1.0	10141	2	0.0047141	0.085833	0.085765	0.99475	1645	1	0.0047141
TMEM127	4	0.30238	0.52076	1.0	9872	2	0.048592	0.085882	0.085806	0.99475	1646	1	0.048592
ZFYVE19	4	0.44451	0.62849	1.0	11909	1	0.55032	0.085931	0.085861	0.99475	1647	1	0.55032
SORBS2	4	0.22428	0.41862	1.0	7910	3	-0.29478	0.08598	0.085903	0.99475	1648	1	-0.29478
FASTK	4	0.98815	0.98814	1.0	18845	0	0.40824	0.086078	0.086003	0.99475	1649	1	0.40824
STK11	4	0.24895	0.45183	1.0	8521	3	-0.4599	0.086127	0.086057	0.99475	1650	1	-0.4599
RORB	4	0.83857	0.8705	1.0	16546	1	0.26941	0.086176	0.086107	0.99475	1651	1	0.26941
ZNF10	4	0.22776	0.42332	1.0	7993	1	0.2453	0.086225	0.086165	0.99475	1652	1	0.2453
GNG4	4	0.33297	0.54805	1.0	10404	2	0.13698	0.086274	0.086209	0.99475	1653	1	0.13698
MT1G	4	0.81046	0.85752	1.0	16277	1	0.25031	0.086323	0.086259	0.99475	1654	1	0.25031
CALN1	4	0.94924	0.94929	1.0	18063	0	0.80305	0.086372	0.086305	0.99475	1655	1	0.80305
C15orf56	4	0.55977	0.71452	1.0	13517	2	0.15057	0.086421	0.086359	0.99475	1656	1	0.15057
PYROXD1	4	0.18643	0.3659	1.0	6974	3	-0.20258	0.08647	0.086406	0.99475	1657	1	-0.20258
MRPL48	4	0.060142	0.1694	0.980241	3291	3	-0.62234	0.086519	0.086458	0.99475	1658	1	-0.62234
CCDC101	4	0.32656	0.54349	1.0	10316	1	0.35123	0.086568	0.0865	0.99475	1659	1	0.35123
TPR	4	0.585	0.7338	1.0	13880	1	0.15677	0.086617	0.086551	0.99475	1660	1	0.15677
ZSCAN9	4	0.28738	0.50189	1.0	9501	3	-0.096113	0.086666	0.086589	0.99475	1661	1	-0.096113
SMAD1	4	0.41084	0.60418	1.0	11461	1	0.64484	0.086715	0.086635	0.99475	1662	1	0.64484
NCAM1	4	0.16565	0.33606	0.999091	6422	3	-0.38986	0.086764	0.086681	0.99475	1663	1	-0.38986
P2RY8	4	0.95067	0.95072	1.0	18097	0	0.45519	0.086813	0.086725	0.99475	1664	1	0.45519
ENKUR	4	0.93052	0.93093	1.0	17716	1	0.31244	0.086862	0.086778	0.99475	1665	1	0.31244
CDC45	4	0.23696	0.4358	1.0	8198	1	0.45893	0.08696	0.086866	0.99475	1666	1	0.45893
RHOXF2	4	0.13225	0.28617	0.991969	5493	3	-0.23856	0.087009	0.08692	0.99475	1667	1	-0.23856
GYPC	4	0.55468	0.71061	1.0	13450	1	0.47273	0.087058	0.086964	0.99475	1668	1	0.47273
RAB43	4	0.94515	0.94517	1.0	17991	0	0.24385	0.087107	0.087001	0.99475	1669	1	0.24385
PHF13	4	0.7569	0.83628	1.0	15839	1	0.51243	0.087156	0.087049	0.99475	1670	1	0.51243
SMIM22	4	0.82454	0.86382	1.0	16416	1	0.21317	0.087205	0.087095	0.99475	1671	1	0.21317
CSF3	4	0.045356	0.13259	0.965927	2606	3	-0.22934	0.087254	0.087147	0.99475	1672	1	-0.22934
UBL7	4	0.98541	0.98539	1.0	18787	0	0.5541	0.087352	0.087241	0.99475	1673	1	0.5541
ANAPC11	4	0.2708	0.48053	1.0	9084	2	0.084824	0.087401	0.087296	0.99475	1674	1	0.084824
DCD	4	0.97707	0.97728	1.0	18627	0	0.40656	0.087449	0.08734	0.99475	1675	1	0.40656
LIG4	4	0.12415	0.27386	0.991969	5254	3	-0.21305	0.087596	0.087469	0.99475	1676	1	-0.21305
PTAFR	4	0.98927	0.98925	1.0	18866	0	0.85965	0.087645	0.087514	0.99475	1677	1	0.85965
ACOT2	4	0.30849	0.52846	1.0	10019	1	0.098071	0.087694	0.087563	0.99475	1678	1	0.098071
RPS27A	4	0.5219	0.6861	1.0	13011	1	0.24135	0.087743	0.087615	0.99475	1679	1	0.24135
KCNIP1	4	0.68641	0.81268	1.0	15360	2	0.018995	0.087792	0.087668	0.99475	1680	1	0.018995
CHCHD10	4	0.14929	0.31188	0.995073	5988	2	-0.0043731	0.087841	0.087728	0.99475	1681	1	-0.0043731
RAET1E	4	0.93272	0.93295	1.0	17754	1	0.27352	0.08789	0.087781	0.99475	1682	1	0.27352
MYCT1	4	0.02417	0.075545	0.935177	1532	2	-0.1688	0.087939	0.087832	0.99475	1683	1	-0.1688
SRA1	4	0.95875	0.95876	1.0	18250	0	0.35506	0.087988	0.087886	0.99475	1684	1	0.35506
TBC1D10C	4	0.41387	0.60636	1.0	11511	1	0.28019	0.088037	0.087932	0.99475	1685	1	0.28019
CENPW	4	0.61425	0.75635	1.0	14312	2	-0.14979	0.088086	0.08798	0.99475	1686	1	-0.14979
HLA-DQA2	4	0.43514	0.62176	1.0	11781	2	0.070185	0.088135	0.088024	0.99475	1687	1	0.070185
EIF5A	4	0.46345	0.64245	1.0	12158	2	-0.86227	0.088575	0.088473	0.99475	1688	1	-0.86227
SMAD7	4	0.90711	0.91149	1.0	17342	1	0.20336	0.088575	0.088473	0.99475	1689	1	0.20336
GOLGA8H	4	0.88939	0.89912	1.0	17105	1	0.052489	0.088575	0.088473	0.99475	1690	1	0.052489
C11orf31	4	0.23932	0.43894	1.0	8248	3	-0.40104	0.088575	0.088473	0.99475	1691	1	-0.40104
CCDC176	4	0.6274	0.76652	1.0	14504	2	-0.25803	0.088575	0.088473	0.99475	1692	1	-0.25803
LTC4S	4	0.14251	0.30172	0.991969	5804	1	-0.65185	0.088575	0.088473	0.99475	1693	1	-0.65185
ARHGEF16	4	0.25947	0.46583	1.0	8798	3	-0.51495	0.088575	0.088473	0.99475	1694	1	-0.51495
CAV2	4	0.42723	0.61608	1.0	11683	1	-0.27428	0.088575	0.088473	0.99475	1695	1	-0.27428
HSP90B1	4	0.12795	0.27969	0.991969	5374	1	-0.54971	0.088575	0.088473	0.99475	1696	1	-0.54971
TEX264	4	0.58564	0.73428	1.0	13892	1	-0.15119	0.088575	0.088473	0.99475	1697	1	-0.15119
NALCN	4	0.5427	0.70159	1.0	13294	1	-0.19465	0.088575	0.088473	0.99475	1698	1	-0.19465
COX15	4	0.088194	0.21759	0.986799	4203	3	-0.53114	0.088575	0.088473	0.99475	1699	1	-0.53114
OR2V1	4	0.36092	0.56807	1.0	10768	1	-0.19039	0.088575	0.088473	0.99475	1700	1	-0.19039
SNAPC2	4	0.069981	0.18768	0.985362	3629	3	-0.33211	0.089015	0.088908	0.996377	1701	1	-0.33211
JRKL	4	0.76177	0.83804	1.0	15880	1	0.86769	0.089064	0.088966	0.996377	1702	1	0.86769
OCSTAMP	4	0.13227	0.28621	0.991969	5494	2	-0.080215	0.089113	0.089006	0.996377	1703	1	-0.080215
NADK	4	0.99053	0.99052	1.0	18885	0	0.46183	0.089211	0.089107	0.996377	1704	1	0.46183
PLOD1	4	0.95132	0.95137	1.0	18108	0	0.76245	0.089259	0.08916	0.996377	1705	1	0.76245
MINPP1	4	0.99375	0.99378	1.0	18958	0	0.43451	0.089308	0.089206	0.996377	1706	1	0.43451
TMC3	4	0.38413	0.58471	1.0	11106	2	-0.021222	0.089357	0.089252	0.996377	1707	1	-0.021222
PSG8	4	0.91642	0.91873	1.0	17466	1	0.84096	0.089406	0.089294	0.996377	1708	1	0.84096
IPO7	4	0.052344	0.15024	0.973043	2945	3	-0.42973	0.089455	0.089345	0.996377	1709	1	-0.42973
FRMD6	4	0.91945	0.92121	1.0	17525	1	0.017373	0.089504	0.089392	0.996377	1710	1	0.017373
FSD1L	4	0.98087	0.98092	1.0	18703	0	0.31655	0.089553	0.089435	0.996377	1711	1	0.31655
SAFB	4	0.039741	0.118	0.946107	2380	3	-0.5286	0.089602	0.089479	0.996377	1712	1	-0.5286
MRPL13	4	0.49636	0.66697	1.0	12635	2	-0.08692	0.08965	0.08953	0.996377	1713	1	-0.08692
MMP23B	4	0.55238	0.70883	1.0	13420	1	0.32632	0.089699	0.08958	0.996377	1714	1	0.32632
ASTN1	4	0.40789	0.60198	1.0	11426	2	0.083521	0.089748	0.089626	0.996377	1715	1	0.083521
RHOBTB1	4	0.6029	0.7476	1.0	14147	1	0.17526	0.089797	0.089677	0.996377	1716	1	0.17526
TMPRSS11B	4	0.19717	0.38097	1.0	7247	1	0.26894	0.089846	0.089732	0.996377	1717	1	0.26894
STAC2	4	0.25046	0.45384	1.0	8567	3	-0.050611	0.089895	0.089773	0.996377	1718	1	-0.050611
IL31RA	4	0.25772	0.46347	1.0	8757	1	0.38066	0.089944	0.089817	0.996377	1719	1	0.38066
PEX13	4	0.73346	0.82802	1.0	15692	1	0.13387	0.089992	0.089863	0.996377	1720	1	0.13387
NR2F6	4	0.60964	0.75276	1.0	14257	2	0.36881	0.090041	0.089908	0.996377	1721	1	0.36881
VPS18	4	0.38444	0.58494	1.0	11111	2	0.12378	0.090139	0.090005	0.996377	1722	1	0.12378
CX3CL1	4	0.94621	0.94624	1.0	18009	0	0.20341	0.090188	0.09005	0.996377	1723	1	0.20341
TIMM10B	4	0.97968	0.9798	1.0	18666	0	0.25751	0.090237	0.090108	0.996377	1724	1	0.25751
MAGEA1	4	0.23142	0.42827	1.0	8076	2	-0.18494	0.090286	0.090159	0.996377	1725	1	-0.18494
ONECUT1	4	0.99714	0.99714	1.0	19052	0	0.55716	0.090334	0.09021	0.996377	1726	1	0.55716
SESN2	4	0.16764	0.33891	0.999373	6472	2	-0.046827	0.090383	0.090264	0.996377	1727	1	-0.046827
TNFRSF10A	4	0.54188	0.70096	1.0	13282	1	0.34481	0.090432	0.090312	0.996377	1728	1	0.34481
TSTD1	4	0.17706	0.3525	1.0	6719	2	-0.19252	0.09053	0.090415	0.996377	1729	1	-0.19252
HYOU1	4	0.1053	0.24462	0.991969	4688	3	-0.2715	0.090627	0.090512	0.996377	1730	1	-0.2715
JADE3	4	0.061841	0.17353	0.983163	3363	3	-0.19948	0.090676	0.090552	0.996377	1731	1	-0.19948
NANOS1	4	0.57901	0.72917	1.0	13794	1	0.83218	0.090725	0.090598	0.996377	1732	1	0.83218
YIF1B	4	0.50029	0.66997	1.0	12683	2	0.024081	0.090774	0.090652	0.996377	1733	1	0.024081
CCDC28A	4	0.95979	0.95981	1.0	18269	0	0.81322	0.090823	0.090705	0.996377	1734	1	0.81322
VPS11	4	0.039486	0.11732	0.945355	2368	2	-0.12009	0.090871	0.09075	0.996377	1735	1	-0.12009
SEMG1	4	0.19213	0.37397	1.0	7109	1	0.77141	0.09092	0.090803	0.996377	1736	1	0.77141
ANKRD17	4	0.37552	0.57859	1.0	10995	2	0.14741	0.090969	0.09085	0.996377	1737	1	0.14741
MBD3L4	4	0.0082587	0.027856	0.81581	648	1	0.94758	0.091018	0.0909	0.996377	1738	1	0.94758
C9orf170	4	0.011355	0.037679	0.859431	837	1	0.70706	0.091067	0.090949	0.996377	1739	1	0.70706
ZFP14	4	0.49367	0.66495	1.0	12590	1	0.046695	0.091116	0.091005	0.996377	1740	1	0.046695
OXNAD1	4	0.68866	0.81392	1.0	15382	1	0.14465	0.091164	0.091061	0.996377	1741	1	0.14465
CT47A12	4	0.95911	0.95914	1.0	18256	0	0.34177	0.091262	0.091161	0.996377	1742	1	0.34177
TNFRSF17	4	0.71507	0.82203	1.0	15568	1	0.04697	0.091311	0.091201	0.996377	1743	1	0.04697
MYO1A	4	0.34756	0.55853	1.0	10594	2	-0.11367	0.09136	0.091245	0.996377	1744	1	-0.11367
TBCA	4	0.06165	0.17306	0.983163	3356	2	0.16826	0.091408	0.091297	0.996377	1745	1	0.16826
STAG1	4	0.12309	0.27223	0.991969	5212	2	-0.074242	0.091457	0.091344	0.996377	1746	1	-0.074242
EXT1	4	0.99992	0.99992	1.0	19106	0	1.3893	0.091506	0.091385	0.996377	1747	1	1.3893
CD69	4	0.36261	0.56928	1.0	10794	1	0.29558	0.091555	0.091431	0.996377	1748	1	0.29558
DPCD	4	0.054377	0.15538	0.975778	3035	2	-0.12401	0.091604	0.091473	0.996377	1749	1	-0.12401
TCTE1	4	0.60519	0.74936	1.0	14191	1	0.2685	0.091652	0.091521	0.996377	1750	1	0.2685
C11orf1	4	0.95045	0.95051	1.0	18093	0	0.25248	0.091701	0.091574	0.996377	1751	1	0.25248
ZXDB	4	0.72396	0.82494	1.0	15625	1	0.41933	0.09175	0.091617	0.996377	1752	1	0.41933
OR4D1	4	0.1094	0.25105	0.991969	4808	1	0.27159	0.091847	0.091722	0.996377	1753	1	0.27159
VGF	4	0.31675	0.53657	1.0	10174	2	0.23491	0.091896	0.091768	0.996377	1754	1	0.23491
IL7R	4	0.60541	0.74953	1.0	14195	2	-0.056238	0.091994	0.091865	0.996377	1755	1	-0.056238
RNF44	4	0.19466	0.37747	1.0	7176	2	0.19472	0.092189	0.092076	0.996377	1756	1	0.19472
LDOC1L	4	0.95788	0.95791	1.0	18234	0	0.29862	0.092238	0.092127	0.996377	1757	1	0.29862
PLN	4	0.25522	0.46014	1.0	8695	2	-0.01021	0.092286	0.092174	0.996377	1758	1	-0.01021
NEXN	4	0.57919	0.72933	1.0	13799	2	0.23351	0.092335	0.092223	0.996377	1759	1	0.23351
OR2T6	4	0.05667	0.16107	0.977814	3140	3	-0.28503	0.092384	0.092279	0.996377	1760	1	-0.28503
SLC25A44	4	0.43617	0.62246	1.0	11794	1	0.25592	0.092481	0.092382	0.996377	1761	1	0.25592
CCL28	4	0.96708	0.96712	1.0	18415	0	0.55493	0.092579	0.092476	0.996377	1762	1	0.55493
CASP2	4	0.0019067	0.0067974	0.711999	178	2	-0.57114	0.092628	0.092527	0.996377	1763	1	-0.57114
BHLHA9	4	0.018742	0.060034	0.922238	1239	3	-0.39272	0.092676	0.092584	0.996377	1764	1	-0.39272
RAC2	4	0.99712	0.99713	1.0	19051	0	0.59426	0.092725	0.092632	0.996377	1765	1	0.59426
GABRA3	4	0.10518	0.24442	0.991969	4684	3	-0.13172	0.092798	0.092711	0.996377	1766	1	-0.13172
TBX18	4	0.54153	0.7007	1.0	13275	1	0.59401	0.092798	0.092711	0.996377	1767	1	0.59401
ZNF423	4	0.27997	0.49242	1.0	9311	2	-0.11473	0.092871	0.09278	0.996377	1768	1	-0.11473
C19orf24	4	0.99347	0.9935	1.0	18949	0	0.53285	0.09292	0.092832	0.996377	1769	1	0.53285
RBFOX3	4	0.27547	0.48653	1.0	9201	1	0.24673	0.092969	0.092885	0.996377	1770	1	0.24673
ABHD2	4	0.49552	0.66637	1.0	12623	2	0.036728	0.093018	0.092932	0.996377	1771	1	0.036728
ACTA2	4	0.16931	0.34133	0.999373	6515	2	0.12608	0.093066	0.092981	0.996377	1772	1	0.12608
HMGCL	4	0.26738	0.47609	1.0	8994	2	0.0046179	0.093115	0.093025	0.996377	1773	1	0.0046179
KNDC1	4	0.09202	0.22378	0.98974	4315	2	-0.13901	0.093164	0.093065	0.996377	1774	1	-0.13901
RGS7	4	0.94805	0.94811	1.0	18041	0	0.39003	0.093212	0.093115	0.996377	1775	1	0.39003
FAM114A2	4	0.10062	0.23727	0.991969	4560	3	-0.14789	0.09331	0.093212	0.996377	1776	1	-0.14789
ABCG4	4	0.41552	0.60752	1.0	11536	1	0.46479	0.093407	0.093305	0.996377	1777	1	0.46479
TNRC6C	4	0.2428	0.44356	1.0	8345	2	0.0005128	0.093456	0.093354	0.996377	1778	1	0.0005128
PSKH1	4	0.057419	0.1628	0.978829	3169	2	-0.32492	0.093505	0.093403	0.996377	1779	1	-0.32492
ZBTB8B	4	0.98485	0.98484	1.0	18777	0	0.67072	0.093553	0.093455	0.996377	1780	1	0.67072
MED27	4	0.85178	0.87706	1.0	16675	1	0.10413	0.093602	0.093504	0.996377	1781	1	0.10413
PPP5C	4	0.91882	0.92066	1.0	17507	1	0.44931	0.093651	0.093551	0.996377	1782	1	0.44931
VPS33B	4	0.83034	0.86658	1.0	16458	1	0.48605	0.0937	0.093596	0.996377	1783	1	0.48605
ZSCAN16	4	0.060325	0.16985	0.980241	3303	2	0.024138	0.093748	0.093644	0.996377	1784	1	0.024138
DYNC1I1	4	0.93061	0.93102	1.0	17721	1	0.16868	0.093797	0.093689	0.996377	1785	1	0.16868
MRPL27	4	0.03955	0.11748	0.945774	2370	2	-0.39022	0.093846	0.093738	0.996377	1786	1	-0.39022
RLN3	4	0.041569	0.1228	0.958365	2443	2	-0.26827	0.093894	0.093783	0.996377	1787	1	-0.26827
CTRB1	4	0.24251	0.44316	1.0	8335	1	0.15807	0.093943	0.093833	0.996377	1788	1	0.15807
FANCL	4	0.071484	0.19016	0.985362	3675	2	0.32098	0.093992	0.09388	0.996377	1789	1	0.32098
LSM12	4	0.17667	0.35195	1.0	6709	2	-0.030979	0.09404	0.093929	0.996377	1790	1	-0.030979
RAD9B	4	0.46303	0.64215	1.0	12156	2	-0.0039046	0.094089	0.093975	0.996377	1791	1	-0.0039046
CTBP1	4	0.17485	0.34939	1.0	6665	3	-0.18126	0.094138	0.094022	0.996377	1792	1	-0.18126
TEX38	4	0.50808	0.67574	1.0	12795	1	0.39649	0.094187	0.094072	0.996377	1793	1	0.39649
NUP93	4	0.058021	0.16425	0.978829	3195	2	0.15841	0.094235	0.094117	0.996377	1794	1	0.15841
PRAC2	4	0.082151	0.20777	0.98619	4018	2	-0.76222	0.094454	0.094335	0.996377	1795	1	-0.76222
USH2A	4	0.97734	0.97755	1.0	18634	0	0.22645	0.094454	0.094335	0.996377	1796	1	0.22645
CAMTA1	4	0.51695	0.68233	1.0	12945	1	-0.19091	0.094454	0.094335	0.996377	1797	1	-0.19091
ZDHHC23	4	0.28575	0.49981	1.0	9457	1	-0.32339	0.094454	0.094335	0.996377	1798	1	-0.32339
BMP1	4	0.38547	0.58568	1.0	11131	2	-0.36257	0.094454	0.094335	0.996377	1799	1	-0.36257
MS4A6A	4	0.5083	0.67589	1.0	12800	2	-0.4339	0.094454	0.094335	0.996377	1800	1	-0.4339
FAM83H	4	0.0014935	0.0053284	0.711999	142	2	-0.79045	0.094454	0.094335	0.996377	1801	1	-0.79045
CHURC1-FNTB	4	0.013989	0.045774	0.888295	981	3	-0.71531	0.094454	0.094335	0.996377	1802	1	-0.71531
H2AFY	4	0.76149	0.83793	1.0	15876	1	0.77884	0.094673	0.094563	0.996377	1803	1	0.77884
BNC2	4	0.8885	0.89855	1.0	17091	1	0.34466	0.094722	0.094605	0.996377	1804	1	0.34466
SIGIRR	4	0.22171	0.41511	1.0	7844	2	-0.032345	0.094771	0.094651	0.996377	1805	1	-0.032345
DCAF12L1	4	0.87996	0.89318	1.0	16971	1	0.063131	0.094819	0.094698	0.996377	1806	1	0.063131
RBM6	4	0.94659	0.94664	1.0	18016	0	0.34362	0.094868	0.09475	0.996377	1807	1	0.34362
ZER1	4	0.58753	0.73573	1.0	13918	2	0.23528	0.094917	0.094802	0.996377	1808	1	0.23528
FOXJ2	4	0.88365	0.89542	1.0	17022	1	-0.083026	0.094965	0.09485	0.996377	1809	1	-0.083026
PSMB2	4	0.10211	0.23961	0.991969	4595	2	-0.19044	0.095014	0.094891	0.996377	1810	1	-0.19044
MPO	4	0.19663	0.38023	1.0	7229	2	-0.028045	0.095111	0.094983	0.996377	1811	1	-0.028045
UTRN	4	0.51986	0.68455	1.0	12984	2	-0.11253	0.09516	0.095032	0.996377	1812	1	-0.11253
THAP11	4	0.16577	0.33623	0.999091	6427	2	0.23173	0.095208	0.095087	0.996377	1813	1	0.23173
SLC2A4	4	0.80091	0.85345	1.0	16193	1	0.643	0.095257	0.095133	0.996377	1814	1	0.643
MROH2B	4	0.50597	0.67414	1.0	12760	2	0.23747	0.095354	0.095229	0.996377	1815	1	0.23747
CHST2	4	0.10074	0.23747	0.991969	4563	3	-0.11951	0.095403	0.095269	0.996377	1816	1	-0.11951
ACKR2	4	0.49521	0.66613	1.0	12615	1	0.25002	0.095452	0.095326	0.996377	1817	1	0.25002
COG8	4	0.99994	0.99993	1.0	19108	0	1.6504	0.0955	0.095377	0.996377	1818	1	1.6504
DCBLD1	4	0.92285	0.92413	1.0	17579	1	0.175	0.095549	0.095429	0.996377	1819	1	0.175
MTPN	4	0.50773	0.67547	1.0	12789	2	0.29	0.095598	0.095474	0.996377	1820	1	0.29
GABRQ	4	0.61094	0.75378	1.0	14278	1	0.27621	0.095646	0.095516	0.996377	1821	1	0.27621
ADAM10	4	0.27561	0.48671	1.0	9204	3	-0.056081	0.095695	0.095569	0.996377	1822	1	-0.056081
GIMAP5	4	0.16346	0.33282	0.998506	6362	2	0.33154	0.095743	0.095608	0.996377	1823	1	0.33154
FAM81A	4	0.61658	0.75815	1.0	14343	2	0.17673	0.095792	0.095664	0.996377	1824	1	0.17673
BEX4	4	0.9848	0.9848	1.0	18776	0	0.44252	0.095841	0.095708	0.996377	1825	1	0.44252
LAG3	4	0.46857	0.64625	1.0	12227	1	0.43325	0.095889	0.095746	0.996377	1826	1	0.43325
AMBRA1	4	0.97989	0.97998	1.0	18674	0	0.45309	0.095938	0.0958	0.996377	1827	1	0.45309
CELA2B	4	0.78715	0.84783	1.0	16081	1	0.33852	0.095986	0.095844	0.996377	1828	1	0.33852
AMPD1	4	0.26576	0.47406	1.0	8953	2	0.031391	0.096035	0.095896	0.996377	1829	1	0.031391
TRIM64C	4	0.26181	0.46889	1.0	8852	2	0.3351	0.096084	0.095945	0.996377	1830	1	0.3351
ZNF729	4	0.98649	0.98644	1.0	18808	0	0.30762	0.096132	0.095996	0.996377	1831	1	0.30762
BCLAF1	4	0.93449	0.93466	1.0	17784	1	0.18068	0.096181	0.09604	0.996377	1832	1	0.18068
TSSK6	4	0.5087	0.67618	1.0	12808	1	0.81429	0.096229	0.096102	0.996377	1833	1	0.81429
PSMA7	4	0.93593	0.93602	1.0	17812	1	0.13114	0.096278	0.096152	0.996377	1834	1	0.13114
HMX2	4	0.32521	0.54253	1.0	10298	1	0.30464	0.096327	0.096195	0.996377	1835	1	0.30464
TTLL2	4	0.62098	0.76153	1.0	14409	2	0.28269	0.096375	0.09624	0.996377	1836	1	0.28269
MTIF3	4	0.76053	0.83759	1.0	15871	1	0.35153	0.096424	0.096282	0.996377	1837	1	0.35153
RFPL2	4	0.6968	0.81633	1.0	15439	1	0.087275	0.096472	0.096342	0.996377	1838	1	0.087275
C21orf59	4	0.45811	0.63856	1.0	12095	2	-0.15605	0.096521	0.096387	0.996377	1839	1	-0.15605
CMTM1	4	0.71103	0.82072	1.0	15539	1	0.36188	0.09657	0.096436	0.996377	1840	1	0.36188
C6orf48	4	0.61771	0.75903	1.0	14358	1	0.4652	0.096618	0.096478	0.996377	1841	1	0.4652
STXBP2	4	0.18176	0.35924	1.0	6839	2	0.044017	0.096667	0.096523	0.996377	1842	1	0.044017
SYNE4	4	0.34981	0.56016	1.0	10624	2	0.14663	0.096715	0.096571	0.996377	1843	1	0.14663
ITGA2	4	0.00034077	0.0012543	0.665979	36	2	0.044099	0.096764	0.096628	0.996377	1844	1	0.044099
CACHD1	4	0.31148	0.53227	1.0	10083	1	0.049101	0.096813	0.096676	0.996377	1845	1	0.049101
SH3TC1	4	0.39889	0.59543	1.0	11302	2	0.37812	0.09691	0.096763	0.996377	1846	1	0.37812
PDK1	4	0.92711	0.92785	1.0	17661	1	0.63175	0.096958	0.096808	0.996377	1847	1	0.63175
SNAP23	4	0.059232	0.16722	0.980241	3252	3	-0.56096	0.097007	0.096855	0.996377	1848	1	-0.56096
LRRC58	4	0.50727	0.67513	1.0	12781	2	0.32634	0.097055	0.096906	0.996377	1849	1	0.32634
TCHP	4	0.64901	0.78331	1.0	14800	1	0.18517	0.097104	0.096959	0.996377	1850	1	0.18517
PRPF18	4	0.83868	0.87055	1.0	16548	1	0.034823	0.097153	0.097005	0.996377	1851	1	0.034823
CREG1	4	0.0026452	0.0093931	0.746734	238	3	-0.27297	0.097201	0.097052	0.996377	1852	1	-0.27297
EIF3CL	4	0.55709	0.71248	1.0	13480	2	0.19094	0.09725	0.097096	0.996377	1853	1	0.19094
CPSF3L	4	0.57827	0.7286	1.0	13785	2	0.08539	0.097298	0.097147	0.996377	1854	1	0.08539
BPIFB6	4	0.2142	0.40491	1.0	7671	1	0.094273	0.097347	0.097191	0.996377	1855	1	0.094273
C12orf56	4	0.51466	0.6806	1.0	12903	2	0.14561	0.09742	0.097257	0.996377	1856	1	0.14561
GLT6D1	4	0.76495	0.8392	1.0	15905	1	0.23954	0.09742	0.097257	0.996377	1857	1	0.23954
LCE5A	4	0.95994	0.95997	1.0	18272	0	0.69287	0.097492	0.097334	0.996377	1858	1	0.69287
GAL	4	0.019182	0.061304	0.922238	1260	2	-0.13624	0.097541	0.09738	0.996377	1859	1	-0.13624
HIST1H2BK	4	0.19748	0.3814	1.0	7256	2	0.21888	0.097638	0.097467	0.996377	1860	1	0.21888
SIL1	4	0.60903	0.75229	1.0	14250	2	0.036827	0.097687	0.097508	0.996377	1861	1	0.036827
TMEM263	4	0.52665	0.68964	1.0	13077	1	0.45801	0.097735	0.097554	0.996377	1862	1	0.45801
CTAGE9	4	0.33138	0.54696	1.0	10382	2	0.040279	0.097784	0.097604	0.996377	1863	1	0.040279
ELL3	4	0.054649	0.15606	0.975778	3048	2	-0.30326	0.097832	0.097655	0.996377	1864	1	-0.30326
METTL16	4	0.56071	0.71524	1.0	13533	2	-0.020686	0.097881	0.097698	0.996377	1865	1	-0.020686
SPON1	4	0.90975	0.91348	1.0	17376	1	0.44719	0.097929	0.097751	0.996377	1866	1	0.44719
PCNXL4	4	0.85642	0.8796	1.0	16715	1	0.13622	0.097978	0.097795	0.996377	1867	1	0.13622
LACTB	4	0.034593	0.10435	0.942122	2087	3	-0.20064	0.098026	0.097839	0.996377	1868	1	-0.20064
TMC8	4	0.63373	0.77139	1.0	14593	2	0.01628	0.098075	0.097884	0.996377	1869	1	0.01628
SEC16A	4	0.0019204	0.0068456	0.711999	182	3	-1.3535	0.098123	0.097931	0.996377	1870	1	-1.3535
SMG5	4	0.99202	0.99204	1.0	18916	0	0.59911	0.09822	0.098021	0.996377	1871	1	0.59911
NT5C1B-RDH14	4	0.010159	0.033921	0.843136	769	2	-0.10551	0.098269	0.098069	0.996377	1872	1	-0.10551
IL1R1	4	0.19293	0.37507	1.0	7128	3	-0.079958	0.098318	0.09812	0.996377	1873	1	-0.079958
LOC100506422	4	0.78098	0.84538	1.0	16035	1	0.2793	0.098366	0.098167	0.996377	1874	1	0.2793
NSFL1C	4	0.015508	0.050461	0.911986	1054	3	-0.30332	0.098415	0.098217	0.996377	1875	1	-0.30332
ZNF397	4	0.67493	0.80365	1.0	15180	2	0.23698	0.098463	0.098264	0.996377	1876	1	0.23698
KCNK13	4	0.31273	0.53371	1.0	10114	1	1.2135	0.098512	0.098307	0.996377	1877	1	1.2135
ANKRD36B	4	0.061774	0.17336	0.983163	3361	3	-0.17886	0.09856	0.098353	0.996377	1878	1	-0.17886
ZNF595	4	0.21717	0.40901	1.0	7741	1	0.47459	0.098609	0.098403	0.996377	1879	1	0.47459
PMP2	4	0.94959	0.94964	1.0	18074	0	0.097372	0.098706	0.098484	0.996377	1880	1	0.097372
ADGRF5	4	0.83651	0.86952	1.0	16522	1	0.31444	0.098754	0.098529	0.996377	1881	1	0.31444
BPIFC	4	0.66533	0.79602	1.0	15032	2	0.18009	0.098803	0.098578	0.996377	1882	1	0.18009
PCNA	4	0.80253	0.85414	1.0	16211	1	0.31909	0.098851	0.098629	0.996377	1883	1	0.31909
ARGFX	4	0.66686	0.79725	1.0	15058	2	-0.046852	0.0989	0.098679	0.996377	1884	1	-0.046852
CCNT1	4	0.87538	0.89043	1.0	16924	1	0.58286	0.098948	0.098736	0.996377	1885	1	0.58286
SUSD4	4	0.52877	0.69121	1.0	13102	2	0.25446	0.098997	0.098789	0.996377	1886	1	0.25446
ENO4	4	0.94228	0.94236	1.0	17945	0	0.28423	0.099045	0.09885	0.996377	1887	1	0.28423
VCY	4	0.18944	0.37017	1.0	7046	2	0.17791	0.099142	0.098944	0.996377	1888	1	0.17791
MBD1	4	0.20717	0.39511	1.0	7495	2	-0.0069461	0.099191	0.098996	0.996377	1889	1	-0.0069461
DIP2A	4	0.19777	0.38181	1.0	7262	3	-0.31708	0.099239	0.099052	0.996377	1890	1	-0.31708
SSPO	4	0.36505	0.57107	1.0	10829	2	0.0084315	0.099287	0.099102	0.996377	1891	1	0.0084315
WDR73	4	0.19285	0.37495	1.0	7127	2	-0.19423	0.099336	0.099157	0.996377	1892	1	-0.19423
DIS3L	4	0.61113	0.75393	1.0	14280	1	0.64498	0.099384	0.099203	0.996377	1893	1	0.64498
ZNF219	4	0.57766	0.72811	1.0	13773	2	0.20394	0.099433	0.099256	0.996377	1894	1	0.20394
DHX8	4	0.025137	0.078222	0.936686	1590	2	-0.23835	0.099481	0.09931	0.996377	1895	1	-0.23835
KCNJ16	4	0.78949	0.84875	1.0	16101	1	0.2054	0.09953	0.099352	0.996377	1896	1	0.2054
ZNF720	4	0.12414	0.27384	0.991969	5253	2	0.12621	0.099578	0.099399	0.996377	1897	1	0.12621
PHLDB3	4	0.27384	0.48448	1.0	9152	1	0.3904	0.099627	0.099448	0.996377	1898	1	0.3904
UNC5C	4	0.71081	0.82066	1.0	15538	1	0.81657	0.099675	0.0995	0.996377	1899	1	0.81657
NEK7	3	0.76511	0.78757	1.0	15906	1	0.093679	0.099698	0.099287	0.996377	1900	0	0.093679
ARHGAP18	4	0.97182	0.97195	1.0	18505	0	0.73252	0.099724	0.099547	0.996377	1901	1	0.73252
HEY1	4	0.24398	0.44514	1.0	8378	3	-0.31873	0.099821	0.099624	0.996377	1902	1	-0.31873
MOCS2	4	0.7791	0.84459	1.0	16014	1	0.54096	0.099869	0.099667	0.996377	1903	1	0.54096
DHRS7B	4	0.54022	0.69972	1.0	13259	2	0.053926	0.099918	0.099717	0.996377	1904	1	0.053926
ZNF189	4	0.9951	0.99511	1.0	19000	0	0.85518	0.099966	0.09976	0.996377	1905	1	0.85518
ABTB1	4	0.084018	0.21078	0.98619	4077	1	0.28575	0.10001	0.099807	0.996377	1906	1	0.28575
TIMP1	4	0.99263	0.99266	1.0	18930	0	0.35739	0.10006	0.09985	0.996377	1907	1	0.35739
TAB1	4	0.95308	0.95315	1.0	18142	0	0.63926	0.10011	0.099903	0.996377	1908	1	0.63926
GABARAP	4	0.018818	0.060239	0.922238	1244	3	-0.92644	0.10016	0.099952	0.996377	1909	1	-0.92644
MTMR7	4	0.99057	0.99056	1.0	18886	0	0.60973	0.10021	0.099993	0.996377	1910	1	0.60973
PDE10A	4	0.18444	0.36303	1.0	6924	3	-0.13177	0.10026	0.10003	0.996377	1911	1	-0.13177
VPS37D	4	0.13025	0.28318	0.991969	5429	3	-0.5968	0.10031	0.10009	0.996377	1912	1	-0.5968
INPPL1	4	0.074523	0.19513	0.985362	3765	3	-0.28255	0.10035	0.10013	0.996377	1913	0	-0.28255
ACBD3	4	0.13812	0.29514	0.991969	5675	3	-0.20659	0.1004	0.10018	0.996377	1914	0	-0.20659
FAM163B	4	0.97635	0.97655	1.0	18616	0	0.58069	0.10045	0.10022	0.996377	1915	0	0.58069
OR8H1	4	0.9005	0.90667	1.0	17256	1	0.28035	0.1005	0.10026	0.996377	1916	0	0.28035
SFXN2	3	0.99471	0.99482	1.0	18990	0	0.57497	0.10054	0.10017	0.996377	1917	0	0.57497
TUBB8	4	0.1772	0.3527	1.0	6724	2	0.060344	0.10055	0.10032	0.996377	1918	0	0.060344
CUL4A	4	0.00014866	0.00058922	0.592757	19	2	-1.9415	0.10089	0.10066	0.996377	1919	0	-1.9415
PYHIN1	4	0.42031	0.61096	1.0	11598	2	-0.49985	0.10089	0.10066	0.996377	1920	0	-0.49985
CAMK2B	4	0.90695	0.91136	1.0	17340	1	-0.005806	0.10089	0.10066	0.996377	1921	0	-0.005806
DBF4B	4	0.33761	0.55145	1.0	10468	2	-0.1498	0.10089	0.10066	0.996377	1922	0	-0.1498
PDZD9	4	0.012539	0.041333	0.869206	904	3	-1.1388	0.10089	0.10066	0.996377	1923	0	-1.1388
NRTN	4	0.094066	0.22704	0.990633	4370	2	-0.59299	0.10089	0.10066	0.996377	1924	0	-0.59299
CLEC4G	4	0.84002	0.87118	1.0	16561	1	-0.040061	0.10089	0.10066	0.996377	1925	0	-0.040061
PTPRH	4	0.35573	0.56436	1.0	10704	2	-0.48497	0.10089	0.10066	0.996377	1926	0	-0.48497
SLC7A9	4	0.053885	0.15415	0.975778	3008	3	-0.75819	0.10089	0.10066	0.996377	1927	0	-0.75819
ZNF548	4	0.504	0.67269	1.0	12732	1	-0.016702	0.10089	0.10066	0.996377	1928	0	-0.016702
TM6SF1	4	0.04981	0.14384	0.967852	2838	3	-0.55479	0.10089	0.10066	0.996377	1929	0	-0.55479
PLEKHF2	4	0.67586	0.80439	1.0	15196	2	-0.23534	0.10089	0.10066	0.996377	1930	0	-0.23534
ARSJ	4	0.15768	0.32436	0.997795	6208	2	-0.83157	0.10089	0.10066	0.996377	1931	0	-0.83157
CD9	4	0.15032	0.31334	0.995407	6011	2	0.023285	0.10123	0.101	0.998595	1932	0	0.023285
DHRS11	4	0.55314	0.70943	1.0	13431	2	0.1801	0.10127	0.10106	0.998595	1933	0	0.1801
ANKRD16	4	0.5388	0.6986	1.0	13244	1	0.17581	0.10132	0.10111	0.998595	1934	0	0.17581
DET1	4	0.67639	0.8048	1.0	15209	2	0.39855	0.10137	0.10116	0.998595	1935	0	0.39855
EXD2	4	0.015015	0.048985	0.906381	1029	3	-0.66486	0.10142	0.1012	0.998595	1936	0	-0.66486
BMPR2	4	0.010882	0.03622	0.85688	805	3	-0.4657	0.10147	0.10125	0.998595	1937	0	-0.4657
FAM111A	4	0.91803	0.92	1.0	17488	1	0.58124	0.10152	0.1013	0.998595	1938	0	0.58124
DMRTA2	4	0.9906	0.99059	1.0	18887	0	0.99845	0.10156	0.10134	0.998595	1939	0	0.99845
ALDH7A1	4	0.99732	0.99731	1.0	19055	0	0.4665	0.10161	0.10138	0.998595	1940	0	0.4665
C3orf35	4	0.038953	0.11594	0.942605	2344	2	-0.010874	0.10171	0.10147	0.998595	1941	0	-0.010874
TATDN3	4	0.2402	0.44012	1.0	8272	3	-0.25276	0.10176	0.10151	0.998595	1942	0	-0.25276
RPS6KA6	4	0.55966	0.71443	1.0	13516	2	0.31801	0.10181	0.10157	0.998595	1943	0	0.31801
SPAG4	4	0.58058	0.73038	1.0	13814	2	0.016785	0.10185	0.10162	0.998595	1944	0	0.016785
CDK11B	4	0.96522	0.96527	1.0	18374	0	0.19901	0.1019	0.10167	0.998595	1945	0	0.19901
EID2	4	0.52941	0.69169	1.0	13115	2	0.3098	0.10195	0.10171	0.998595	1946	0	0.3098
KRT1	4	0.22886	0.42479	1.0	8015	2	-0.076381	0.102	0.10176	0.998595	1947	0	-0.076381
SLC26A11	4	0.032734	0.099283	0.942122	2010	3	-0.23241	0.10205	0.10181	0.998595	1948	0	-0.23241
CTNNA2	4	0.21512	0.40617	1.0	7694	2	0.079299	0.1021	0.10185	0.998595	1949	0	0.079299
ADRA1D	4	0.47698	0.65253	1.0	12355	2	0.099248	0.10214	0.1019	0.998595	1950	0	0.099248
PDIA4	4	0.13764	0.29441	0.991969	5659	1	0.055072	0.10219	0.10195	0.998595	1951	0	0.055072
SSU72	4	0.58506	0.73384	1.0	13881	2	0.086071	0.10224	0.102	0.998595	1952	0	0.086071
CCDC71L	4	0.17842	0.35446	1.0	6760	1	0.053993	0.10229	0.10204	0.998595	1953	0	0.053993
KLF4	4	0.064479	0.17854	0.983163	3461	2	-0.34237	0.10234	0.10209	0.998595	1954	0	-0.34237
MST1	4	0.24728	0.44957	1.0	8472	3	-0.19687	0.10239	0.10214	0.998595	1955	0	-0.19687
C7orf66	4	0.74355	0.83154	1.0	15752	1	0.043332	0.10248	0.10223	0.998911	1956	0	0.043332
LGALS3	4	0.82127	0.8623	1.0	16383	1	0.31737	0.10253	0.10228	0.998911	1957	0	0.31737
CRISPLD2	4	0.68759	0.81359	1.0	15380	1	0.3601	0.10258	0.10233	0.998911	1958	0	0.3601
LOC389602	4	0.20602	0.39348	1.0	7473	3	-0.078848	0.10263	0.10238	0.998911	1959	0	-0.078848
PLD6	4	0.82988	0.86635	1.0	16451	1	0.2089	0.10268	0.10243	0.998911	1960	0	0.2089
LCE6A	4	0.6462	0.78111	1.0	14761	1	0.45594	0.10277	0.10253	0.999251	1961	0	0.45594
LIG3	4	0.73628	0.82897	1.0	15700	1	0.72254	0.10282	0.10257	0.999251	1962	0	0.72254
RICTOR	4	0.72916	0.82662	1.0	15661	1	0.49855	0.10287	0.10262	0.999251	1963	0	0.49855
FIBIN	4	0.96796	0.96802	1.0	18428	0	0.32648	0.10301	0.10278	0.999777	1964	0	0.32648
P4HB	4	0.87527	0.89037	1.0	16922	1	0.44529	0.10306	0.10283	0.999777	1965	0	0.44529
ZNF787	4	0.59948	0.74489	1.0	14113	1	0.26092	0.10311	0.10289	0.999777	1966	0	0.26092
GPRC5D	4	0.42003	0.61077	1.0	11593	1	0.17629	0.10316	0.10294	0.999777	1967	0	0.17629
NFIX	4	0.00039319	0.0014434	0.702083	38	1	0.18511	0.10321	0.10298	0.999777	1968	0	0.18511
ANXA8	4	0.66523	0.79595	1.0	15031	1	0.41525	0.10326	0.10302	0.999777	1969	0	0.41525
HTR3C	4	0.97933	0.97946	1.0	18657	0	0.34044	0.1033	0.10307	0.999777	1970	0	0.34044
USP5	4	0.068651	0.18549	0.985362	3590	3	-0.3527	0.10335	0.10313	0.999777	1971	0	-0.3527
PAX5	4	0.51534	0.6811	1.0	12917	1	0.35986	0.1034	0.10318	0.999777	1972	0	0.35986
HAPLN4	4	0.40482	0.59975	1.0	11389	2	0.0028157	0.10345	0.10323	0.999777	1973	0	0.0028157
C19orf60	4	0.99992	0.99992	1.0	19105	0	1.0026	0.1035	0.10328	0.999777	1974	0	1.0026
NOMO3	4	0.2564	0.46171	1.0	8722	2	0.24186	0.10355	0.10332	0.999777	1975	0	0.24186
ZMAT1	4	0.9339	0.93406	1.0	17771	1	0.11159	0.10359	0.10337	0.999777	1976	0	0.11159
RPL39L	4	0.28262	0.49582	1.0	9374	2	-0.059505	0.10364	0.10342	0.999777	1977	0	-0.059505
EGR1	4	0.23387	0.43164	1.0	8126	2	0.017099	0.10369	0.10346	0.999777	1978	0	0.017099
UQCRC2	4	0.040159	0.11912	0.949062	2394	3	-0.28126	0.10374	0.10352	0.999777	1979	0	-0.28126
FGF11	4	0.14167	0.30048	0.991969	5780	3	-0.10515	0.10379	0.10357	0.999777	1980	0	-0.10515
GIF	4	0.34046	0.55349	1.0	10504	2	0.080924	0.10388	0.10367	0.999874	1981	0	0.080924
RPL13	4	0.29218	0.50797	1.0	9619	2	0.12333	0.10393	0.10371	0.999874	1982	0	0.12333
RFX2	4	0.25912	0.46536	1.0	8787	2	-0.084158	0.10408	0.10386	0.999874	1983	0	-0.084158
TRIP10	4	0.17796	0.35382	1.0	6743	2	-0.00381	0.10413	0.10391	0.999874	1984	0	-0.00381
DDA1	4	0.51252	0.67901	1.0	12871	2	0.43933	0.10417	0.10394	0.999874	1985	0	0.43933
SFMBT2	4	0.17716	0.35265	1.0	6721	3	-0.26903	0.10422	0.104	0.999874	1986	0	-0.26903
B3GNT3	4	0.93644	0.93651	1.0	17824	1	0.09503	0.10432	0.10409	0.999874	1987	0	0.09503
FLCN	4	0.070492	0.18849	0.985362	3641	2	-0.27495	0.10437	0.10413	0.999874	1988	0	-0.27495
PAPD4	4	0.15019	0.31316	0.995407	6007	3	-0.4294	0.10442	0.10418	0.999874	1989	0	-0.4294
IGFBP4	4	0.97312	0.97326	1.0	18539	0	0.20858	0.10449	0.10426	0.999874	1990	0	0.20858
MARC1	4	0.71497	0.822	1.0	15566	1	0.40493	0.10449	0.10426	0.999874	1991	0	0.40493
CCDC148	4	0.087866	0.21707	0.986799	4191	2	-0.33221	0.10456	0.10434	0.999874	1992	0	-0.33221
HOXA7	4	0.41035	0.60381	1.0	11449	1	0.5619	0.10461	0.10439	0.999874	1993	0	0.5619
SLC38A4	4	0.98223	0.98225	1.0	18721	0	0.34172	0.10466	0.10444	0.999874	1994	0	0.34172
EXOSC10	4	0.99375	0.99378	1.0	18957	0	0.90455	0.1047	0.10449	0.999874	1995	0	0.90455
OR51E2	4	0.96152	0.96152	1.0	18302	0	0.35457	0.10475	0.10454	0.999874	1996	0	0.35457
KNSTRN	4	0.95466	0.95469	1.0	18163	0	0.13938	0.1048	0.10459	0.999874	1997	0	0.13938
FKBP3	4	0.99517	0.99517	1.0	19002	0	0.43834	0.10485	0.10465	0.999874	1998	0	0.43834
TMEM98	4	0.17985	0.35647	1.0	6785	3	-0.12708	0.1049	0.10471	0.999874	1999	0	-0.12708
[truncated: 17,115 more rows]
